# Supplementary material for: iTRAQ-based proteome profiling revealed the role of Phytochrome A in regulating primary metabolism in tomato seedling
Source: Sci Rep. 2021 Apr 6;11:7540. doi: 10.1038/s41598-021-87208-9 (PMC8024257; doi:10.1038/s41598-021-87208-9)
Supplement: Supplementary file 2 — Supplementary Information 2. [file 41598_2021_87208_MOESM2_ESM.xlsx]

## Sheet: Sheet1
Checked	Protein FDR Confidence: Combined	Master	Accession	Description	Exp. q-value: Combined	Contaminant	Sum PEP Score	Coverage [%]	# Peptides	# PSMs	# Unique Peptides	# Protein Groups	# AAs	MW [kDa]	calc. pI	Score Sequest HT: Sequest HT	# Peptides (by Search Engine): Sequest HT	# Razor Peptides	Abundance Ratio: (F1, 115) / (F1, 114)	Abundance Ratio: (F1, 116) / (F1, 114)	Abundance Ratio: (F1, 117) / (F1, 114)	Abundance Ratio: (F2, 115) / (F2, 114)	Abundance Ratio: (F2, 116) / (F2, 114)	Abundance Ratio: (F2, 117) / (F2, 114)	Abundance Ratio: (F3, 115) / (F3, 114)	Abundance Ratio: (F3, 116) / (F3, 114)	Abundance Ratio: (F3, 117) / (F3, 114)	Abundance Ratio: (F4, 115) / (F4, 114)	Abundance Ratio: (F4, 116) / (F4, 114)	Abundance Ratio: (F4, 117) / (F4, 114)	Abundance Ratio: (F5, 115) / (F5, 114)	Abundance Ratio: (F5, 116) / (F5, 114)	Abundance Ratio: (F5, 117) / (F5, 114)	Abundance Ratio: (F6, 115) / (F6, 114)	Abundance Ratio: (F6, 116) / (F6, 114)	Abundance Ratio: (F6, 117) / (F6, 114)	Abundances (Grouped): F1, 114	Abundances (Grouped): F1, 115	Abundances (Grouped): F1, 116	Abundances (Grouped): F1, 117	Abundances (Grouped): F2, 114	Abundances (Grouped): F2, 115	Abundances (Grouped): F2, 116	Abundances (Grouped): F2, 117	Abundances (Grouped): F3, 114	Abundances (Grouped): F3, 115	Abundances (Grouped): F3, 116	Abundances (Grouped): F3, 117	Abundances (Grouped): F4, 114
																			WTFR48	MUTFR48	WTFR96	MUTFR96	MUTD48	WTD48	MUTD96	WTD96	WTFR48	MUTFR48	WTFR96	MUTFR96	MUTD48	WTD48	MUTD96	WTD96	WTFR48	MUTFR48	WTFR96	MUTFR96	MUTD48	WTD48	MUTD96	WTD96	MUTD96	WTD96	WTFR48	MUTFR48	WTFR96	MUTFR96	MUTD48
TRUE	High	Master Protein	Solyc09g025210.3.1	alcohol dehydrogenase-2	0	FALSE	742.32	72	35	878	35	1	474	53.3	7.47	3723.79	35	0	1.357	0.426	0.834	0.866	0.607	0.597	0.981	0.227	0.648	1.532	1.355	1.219	1.43	0.395	0.799	1.325	0.702	0.751	110.6	150.1	47.1	92.2	130.2	112.8	79.1	77.8	140.1	137.4	31.7	90.8	78.3
TRUE	High	Master Protein	Solyc09g072560.3.1	Legumin 11S-globulin (AHRD V3.3 *** Q39770_GINBI)	0	FALSE	642.727	68	25	774	25	1	481	54.4	7.55	3294.24	25	0	1.029	0.554	0.748	0.929	0.594	0.513	1.259	0.279	1.289	1.301	0.737	0.548	1.278	0.636	1.352	1.282	0.72	0.616	120.1	123.6	66.5	89.8	131.7	122.4	78.3	67.6	104.5	131.6	29.1	134.7	111.6
TRUE	High	Master Protein	Solyc09g082340.2.1	vicilin	0	FALSE	527.979	53	29	938	28	1	569	66.1	7.96	3956.52	29	1	1.442	0.403	0.806	0.754	0.656	0.51	1.397	0.255	1.051	1.32	1.385	0.895	2.098	0.44	0.855	0.797	0.69	0.537	109.6	158	44.1	88.3	137	103.3	89.8	69.9	108	150.9	27.5	113.5	87
TRUE	High	Master Protein	Solyc03g005580.2.1	11S storage globulin (AHRD V3.3 *** P93079_COFAR)	0	FALSE	509.906	59	35	760	34	1	493	56	7.25	2801.06	35	3	1.317	0.418	0.687	0.928	0.676	0.587	1.158	0.264	0.726	1.859	1.321	0.827	1.022	0.408	0.754	1.032	0.688	0.635	116.9	153.9	48.9	80.3	125.3	116.3	84.8	73.6	127	147.2	33.6	92.2	79.9
TRUE	High	Master Protein	Solyc09g090150.3.1	11S storage globulin (AHRD V3.3 *** O82437_COFAR)	0	FALSE	470.522	49	24	660	23	1	513	58	6.93	2807.81	24	0	1.086	0.412	0.792	0.648	0.579	0.458	1.14	0.266	0.575	1.871	2.471	1.012	2.988	0.754	1.578	1.848	0.73	1.484	121.5	132	50.1	96.3	149	96.5	86.3	68.2	134.2	153	35.6	77.2	63
TRUE	High	Master Protein	Solyc08g014000.3.1	lipoxygenase A	0	FALSE	396.145	41	31	245	31	1	860	96.7	5.83	963.54	31	0	0.824	0.818	1.571	1.402	1.574	2.602	0.837	0.937	1.354	0.774	0.792	1.062	0.648	0.719	0.658	0.799	0.659	1.42	94.9	78.2	77.7	149.2	60.8	85.2	95.7	158.2	96.9	81.1	90.8	131.2	110.2
TRUE	High	Master Protein	Solyc05g008460.3.1	ATP synthase subunit beta (AHRD V3.3 *** A0A0V0IJL8_SOLCH)	0	FALSE	364.192	49	18	238	4	1	557	59.6	6.06	904.15	18	15	0.483	1.257	0.823	1.117	1.269	1.798	1.075	1.191	1.148	0.968	0.7	1.051	0.678	1.198	0.661	0.962	0.994	1.669	112.3	54.2	141.1	92.4	77.2	86.2	97.9	138.7	90.6	97.4	108	104	107.5
TRUE	High	Master Protein	Solyc11g069790.2.1	Chaperonin 60 alpha subunit (AHRD V3.3 *** Q9ZTV1_CANLI)	0	FALSE	353.277	40	24	311	23	1	588	61.9	5.3	1177.69	24	2	0.467	0.934	0.812	1.13	1.813	1.609	0.745	0.974	0.979	1.375	1.377	1.501	0.574	1.574	1.251	0.818	1.258	1.367	124.5	58.2	116.3	101.1	72	81.4	130.6	115.9	108.2	80.6	105.4	105.9	76.1
TRUE	High	Master Protein	Solyc01g028810.3.1	Chaperonin-60 beta subunit (AHRD V3.3 *** P93570_SOLTU)	0	FALSE	345.997	51	31	324	23	1	599	63	5.87	1215.83	31	8	0.775	1.076	0.982	1.201	1.844	1.877	0.726	0.889	0.935	1.212	1.298	1.343	0.57	1.388	1.101	1.098	1.43	1.468	104.4	80.9	112.3	102.5	67.5	81.1	124.6	126.8	112.7	81.8	100.2	105.3	82.4
TRUE	High	Master Protein	Solyc04g007550.3.1	ATP synthase subunit beta (AHRD V3.3 *** W8SRJ3_TOBAC)	0	FALSE	327.564	45	17	198	3	1	574	61	6.19	761.98	17	0	0.592	0.971	0.759	0.952	1.126	1.315				0.344	0.27	0.57							240.8	142.6	233.7	182.9	182.1	173.3	205.1	239.4					366.3
TRUE	High	Master Protein	Solyc11g066060.2.1	heat shock protein 70 (AHRD V3.3 *** AT3G12580.1)	0	FALSE	312.604	41	25	218	3	1	649	71.1	5.22	860.31	25	20	2.653	1.287	1.828	1.345	1.304	1.16	1.047	0.573	0.742	0.644	0.904	0.891	0.737	0.749	0.49	1.377	0.829	0.824	59.1	156.8	76.1	108	83.2	111.9	108.5	96.5	119	124.6	68.2	88.3	116.3
TRUE	High	Master Protein	Solyc09g010630.3.1	HSC2-like	0	FALSE	300.294	37	23	217	1	1	649	71.2	5.25	853.75	23	0	0.79	0.486	0.718	1.024	1.16	0.892				1.359	0.936	0.782	0.611	0.549	0.569	0.771	0.833	1.03	160.3	126.6	77.9	115.2	117.8	120.5	136.7	105					117.7
TRUE	High	Master Protein	Solyc04g011440.4.1	ethylene-responsive heat shock protein cognate 70	0	FALSE	283.218	36	24	212	5	1	651	71.3	5.25	836.88	24	0
TRUE	High	Master Protein	Solyc09g009020.3.1	enolase	0	FALSE	282.857	49	18	196	9	1	444	47.8	5.95	827.41	18	9	0.658	0.928	1.246	1.153	1.56	1.506	0.894	1.032	1.222	0.581	1.251	1.352	0.765	1.296	1.536	1.664	2.008	2.191	104.4	68.7	96.9	130	76.6	88.4	119.5	115.4	96.4	86.2	99.5	117.9	95.6
TRUE	High	Master Protein	Solyc04g076880.3.1	phosphoenolpyruvate carboxykinase	0	FALSE	261.41	39	21	152	21	1	662	73.4	6.86	614.2	21	0	1.47	1.596	1.64	1.236	0.95	1.379	1.205	0.452	0.418	1.444	1.25	1.419	0.791	0.79	0.451	0.683	0.488	1.105	70.1	103.1	111.9	115	87.6	108.3	83.2	120.8	130.1	156.8	58.8	54.3	78.2
TRUE	High	Master Protein	Solyc07g062650.3.1	Malate dehydrogenase (AHRD V3.3 *** K4CGU8_SOLLC)	0	FALSE	245.552	46	10	147	7	1	348	36.2	8.73	659.97	10	5	0.595	0.863	1.233	0.96	1.251	1.578	0.887	0.629	0.887	1.551	1.842	1.552	0.878	0.822	1.569	0.501	1.223	1.332	108.4	64.5	93.5	133.6	83.5	80.2	104.5	131.8	117.5	104.3	74	104.2	67.3
TRUE	High	Master Protein	Solyc10g081510.2.1	ethylene-responsive methionine synthase	0	FALSE	243.672	40	29	264	22	1	765	84.7	6.4	940.32	29	8	0.863	1.14	1.385	1.369	1.401	1.623	0.844	1.013	1.155	0.621	0.661	0.791	0.666	1.12	0.498	0.887	0.606	1.158	91.2	78.7	103.9	126.3	74.2	101.5	103.9	120.4	99.7	84.1	101	115.2	130.2
TRUE	High	Master Protein	Solyc12g010040.2.1	leucine aminopeptidase A	0	FALSE	238.71	36	17	151	17	1	577	60.2	7.8	634.8	17	0	0.554	0.999	1.037	1.234	1.47	2.042	1.12	1.618	1.643	1.218	0.984	1.044	0.819	1.232	0.977	0.557	0.762	1.37	111.4	61.7	111.3	115.6	69.6	85.9	102.3	142.2	74.3	83.3	120.3	122.1	94.2
TRUE	High	Master Protein	Solyc07g066600.3.1	phosphoglycerate kinase (AHRD V3.3 *** AT1G79550.2)	0	FALSE	237.65	58	19	224	16	1	401	42.3	6.06	859.77	19	4	0.726	0.909	1.032	1.095	1.833	1.707	1.098	1.292	1.516	1.872	1.846	1.947	0.733	1.054	0.901	1.472	1.164	1.964	109.1	79.2	99.1	112.6	71	77.8	130.1	121.2	81.5	89.5	105.4	123.6	60
TRUE	High	Master Protein	Solyc03g120850.3.1	Chaperonin-60 beta subunit (AHRD V3.3 *** P93570_SOLTU)	0	FALSE	225.316	36	20	158	12	1	614	65.3	5.88	605.74	20	0	0.507	0.721	0.764	1.16	1.494	1.912	0.575	0.845	0.764	0.929	0.975	1.072	0.447	1.077	1.021				160.4	81.3	115.7	122.5	86.3	100	128.8	164.9	150.8	86.6	127.4	115.2	120.7
TRUE	High	Master Protein	Solyc01g103450.3.1	Heat shock protein 70 (AHRD V3.3 *** Q39641_CUCSA)	0	FALSE	222.661	35	22	168	22	1	703	74.9	5.34	603.61	22	0	0.506	0.842	0.743	1.231	1.683	1.692	0.719	1.29	0.69	1.055	0.885	0.879	0.525	0.698	0.769	0.672	1.117	1.102	129.4	65.5	108.9	96.2	71.4	87.8	120.1	120.7	108.1	77.8	139.5	74.6	104.7
TRUE	High	Master Protein	Solyc07g066610.3.1	phosphoglycerate kinase	0	FALSE	221.485	46	17	168	14	1	482	50.4	7.85	643.73	17	0	0.403	2.595	0.761	1.394	1.764	3.188	0.748	3.215	0.989	1.145	1.198	2.241	0.383	4.035	0.69	1.039	2.107	3.148	84.1	33.9	218.2	63.9	54.4	75.9	96.1	173.6	67.2	50.3	216.1	66.5	71.6
TRUE	High	Master Protein	Solyc09g008770.3.1	Late embryogenesis abundant protein, putative (AHRD V3.3 *** G7I9D0_MEDTR)	0	FALSE	216.643	46	18	105	18	1	435	46.6	5.67	399.2	18	0	1.438	0.686	1.012	1.253	0.658	0.548	1.02	0.423	0.677	1.216	0.789	0.705	0.817	0.562	0.894	0.941	1.102	0.61	96.7	139.1	66.3	97.8	115.6	144.9	76.1	63.4	128.2	130.8	54.2	86.8	107.8
TRUE	High	Master Protein	Solyc03g111140.3.1	Malate synthase (AHRD V3.3 *** K4BJX7_SOLLC)	0	FALSE	214.019	30	17	247	17	1	571	64.9	7.75	1006.06	17	0	0.553	0.768	0.978	1.307	1.6	1.983	1.125	0.875	0.983	1.188	0.944	1.006	0.661	0.531	0.41	0.638	0.546	1.143	121.3	67	93.1	118.6	67.9	88.8	108.7	134.7	100.4	113	87.8	98.7	96.7
TRUE	High	Master Protein	Solyc09g091470.3.1	3-ketoacyl-CoA thiolase (AHRD V3.3 *** P93112_9ROSI)	0	FALSE	199.584	38	14	106	14	1	465	49	7.81	488.12	14	0	0.562	0.933	0.909	0.977	1.285	1.55	1.045	0.545	1.327	3.515	3.545	3.031	1.198	0.519	0.991	0.893	1.581	1.234	117.5	66	109.6	106.8	83.1	81.2	106.8	128.8	102.1	106.8	55.6	135.5	36.1
TRUE	High	Master Protein	Solyc03g082920.3.1	Heat shock protein 70 (AHRD V3.3 *** Q9M4E8_CUCSA)	0	FALSE	195.133	27	19	136	5	1	668	73.4	5.19	554.53	19	6	0.909	0.912	1.134	1.024	1.11	1.036	1.07	0.596	0.73							2.106	1.809	1.5	151.7	137.9	138.3	172.1	143.9	147.3	159.7	149	176.7	189.1	105.2	129
TRUE	High	Master Protein	Solyc08g062910.3.1	Elongation factor 2 (AHRD V3.3 *** EF2_ARATH)	0	FALSE	191.566	26	19	95	19	1	843	94.1	6.18	389.54	19	0	0.907	1.267	1.098	1.187	1.604	1.442	0.944	1.29	0.915	0.329	0.811	0.995	0.735	1.313	0.655	0.997	1.196	1.07	93.6	84.9	118.7	102.8	76.4	90.7	122.6	110.2	96.4	91	124.4	88.2	127.6
TRUE	High	Master Protein	Solyc08g082820.3.1	TOMBIPGRBC Tomato BiP (binding protein)/grp78	0	FALSE	186.828	20	15	139	1	1	673	73.9	5.19	571.37	15	0	0.521	1.196	0.86	0.855	0.92	1.083	0.758	0.722	0.556	0.95	1.077	0.875	1.016	1.301	1.322				134.2	69.9	160.5	115.4	124.4	106.4	114.4	134.7	158.1	119.9	114.1	87.8	123
TRUE	High	Master Protein	Solyc07g005820.3.1	heat shock protein 70 (AHRD V3.3 *** AT3G12580.1)	0	FALSE	185.547	26	16	164	5	1	654	71.9	5.27	646.56	16	0	1.387	0.58	0.938	0.613	0.418	0.304	1.047	0.378	0.26	0.695	0.523	0.38				0.873	0.439	0.597	122.9	170.5	71.3	115.3	205.5	126	86	62.5	178.8	187.2	67.6	46.4	184.8
TRUE	High	Master Protein	Solyc07g052350.3.1	Aconitate hydratase (AHRD V3.3 *** K4CFD4_SOLLC)	0	FALSE	182.105	31	24	185	13	1	995	108.1	7.55	677.57	24	11	0.976	1.368	1.505	1.158	1.504	1.861	1.144	1.769	1.423	0.759	0.676	1.22	0.611	2.023	0.819	0.816	0.831	1.735	82.5	80.5	112.8	124.1	72.4	83.9	108.9	134.8	75	85.7	132.6	106.7	109.4
TRUE	High	Master Protein	Solyc08g006890.3.1	Tubulin alpha chain (AHRD V3.3 *** TBA_PRUDU)	0	FALSE	181.184	42	15	200	5	1	451	49.7	4.98	811.48	15	8	0.958	0.971	1.44	1.259	1.215	2.123	0.967	1.293	1.123	1.497	1.486	1.702	0.59	1.228	0.811	0.937	0.864	1.474	91.6	87.7	88.9	131.9	71.5	90	86.8	151.7	91.2	88.2	118	102.5	70.4
TRUE	High	Master Protein	Solyc10g086580.2.1	Ribulose bisphosphate carboxylase/oxygenase activase (AHRD V3.3 *** V9IMY5_NICAT)	0	FALSE	178.711	39	15	154	15	1	434	47.7	7.74	596.99	15	0	0.237	4.515	0.613	1.151	1.981	3.142	0.485	5.662	0.555	0.465	0.349	0.836	0.226	4.961	0.584	0.331	3.763	0.869	62.8	14.9	283.7	38.5	55	63.3	109	172.8	51.9	25.2	294	28.8	151
TRUE	High	Master Protein	Solyc11g011960.2.1	UDP-GLUCOSE PYROPHOSPHORYLASE 1 (AHRD V3.3 *** AT3G03250.1)	0	FALSE	175.251	35	15	104	12	1	477	51.8	6.18	378.95	15	5	0.6	0.92	0.895	1.023	1.251	1.336	1.095	1.468	1.197	0.78	0.566	0.844	0.619	1.001	0.514	0.737	0.567	1.079	117.2	70.2	107.8	104.8	86.8	88.8	108.5	115.9	84	92	123.3	100.6	125.4
TRUE	High	Master Protein	Solyc07g065840.2.1	molecular chaperone Hsp90-2	0	FALSE	170.433	28	20	172	4	1	699	80.1	5.03	670.21	20	15	0.779	0.718	0.952	0.944	0.907	0.823	1.085	1.07	0.969	1.458	1.058	1.034	0.656	0.561	0.348	0.77	0.533	0.844	116	90.3	83.3	110.4	108.9	102.8	98.7	89.6	97	105.2	103.8	94	87.9
TRUE	High	Master Protein	Solyc02g086730.2.1	50S ribosomal protein L12, chloroplastic (AHRD V3.3 *** RK12_NICSY)	0	FALSE	169.384	46	9	162	9	1	290	30.8	5.39	634.5	9	0	0.402	1.684	0.96	1.387	2.395	3.478	0.58	1.435	0.731	2.273	2.268	2.673	0.368	1.477	1.26	1.34	3.297	2.174	98.9	39.7	166.5	94.9	48.4	67.2	116	168.4	106.8	61.9	153.2	78	48.7
TRUE	High	Master Protein	Solyc01g109660.2.1	meloidogyne-induced giant cell protein DB275	0	FALSE	165.774	58	13	60	12	1	175	17.3	5.71	234.86	13	1	0.735	0.584	1.02	1.212	1.275	1.499	0.894	1.106	0.917	4.187	2.659	2.122	0.853	0.523	1.606	1.035	1.546	1.378	119.8	88	70	122.2	80.2	97.2	102.3	120.2	102.1	91.3	112.9	93.6	40.1
TRUE	High	Master Protein	Solyc03g117630.1.1	heat shock protein 70 (AHRD V3.3 *** AT3G12580.1)	0	FALSE	165.469	20	13	154	2	1	654	71.8	5.33	608.61	13	0
TRUE	High	Master Protein	Solyc09g090140.3.1	ferredoxin 1	0	FALSE	165.038	37	13	149	13	1	339	36.2	5.88	536.48	13	0	0.9	0.929	1.343	1.014	1.414	1.62	1.147	0.766	1.091	1.134	1.385	1.323	0.84	1.257	1.796	0.855	1.565	1.184	95.9	86.3	89.1	128.7	79.2	80.3	112	128.4	99.9	114.6	76.5	108.9	82.6
TRUE	High	Master Protein	Solyc10g083570.2.1	Fructose-bisphosphate aldolase (AHRD V3.3 *** K4D3E4_SOLLC)	0	FALSE	162.589	40	13	131	5	1	356	38.1	6.9	517.3	13	0	0.826	0.988	1.569	1.056	1.462	1.768	1.273	1.665	1.933	0.603	0.65	0.752	0.618	1.01	1.348	0.645	1.099	1.45	91.2	75.4	90.2	143.2	75.7	79.9	110.7	133.8	68.1	86.7	113.4	131.7	133.1
TRUE	High	Master Protein	Solyc09g009260.3.1	fructose-1,6-bisphosphate aldolase	0	FALSE	161.002	40	14	177	6	1	358	38.7	7.59	646.35	14	7	1.151	0.915	1.105	1.388	1.427	1.492	0.957	0.964	1.026	1.204	1.048	1.194	0.695	1.034	1.042	1.023	1.312	1.394	95.9	110.4	87.7	106	75.4	104.6	107.6	112.5	101.3	97	97.7	104	90
TRUE	High	Master Protein	Solyc03g078400.3.1	actin	0	FALSE	156.78	59	16	122	2	1	377	41.7	5.49	532.24	16	10	1.093	1.139	1.463	1.309	1.56	1.977	1.116	2.158	1.819	0.953	0.88	1.275	0.529	1.336	0.501	0.803	0.847	2.068	85.2	93.1	97	124.6	68.4	89.6	106.7	135.3	65.7	73.3	141.7	119.4	97.4
TRUE	High	Master Protein	Solyc09g092390.2.1	Adenosylhomocysteinase (AHRD V3.3 *** SAHH_NICSY)	0	FALSE	156.25	29	13	130	13	1	527	57.8	6.43	477.52	13	0	0.747	0.83	1.051	0.972	0.915	1.219	0.878	1.233	1.051	0.833	0.805	0.928	0.651	0.819	0.518	0.794	0.647	1.271	110.2	82.4	91.6	115.8	97.4	94.7	89.2	118.8	96.1	84.4	118.5	101	112.2
TRUE	High	Master Protein	Solyc09g065470.3.1	7S globulin (AHRD V3.3 *** Q9AUD0_SESIN)	0	FALSE	155.669	43	15	181	14	1	381	42.7	9.47	666.2	15	0	1.25	0.395	0.856	1.064	0.855	0.661	0.812	0.183	0.875	0.677	0.967	0.795	0.864	0.4	1.416	0.834	0.691	0.617	114.3	142.8	45.1	97.8	111.7	118.9	95.5	73.8	139.3	113.2	25.5	121.9	116.3
TRUE	High	Master Protein	Solyc06g005060.3.1	elongation factor 1-alpha	0	FALSE	153.504	33	16	211	6	1	448	49.3	9.11	743.7	16	11	0.801	0.954	1.215	1.067	1.536	1.395	1.129	1.185	1.641	0.808	1.273	1.11	0.931	0.662	0.787	0.797	0.842	1.192	100.7	80.7	96.1	122.4	80	85.4	122.9	111.7	80.7	91.2	95.6	132.5	95.5
TRUE	High	Master Protein	Solyc12g094620.2.1	catalase	0	FALSE	153.501	38	14	128	11	1	497	57	7.03	519.96	14	3	0.636	1.513	2.086	1.177	2.754	2.413	1.112	1.458	2.35	2.371	2.996	3.419	1.052	1.918	1.832	1.051	1.199	2.118	76.4	48.6	115.6	159.4	54.5	64.1	150	131.4	67.6	75.1	98.5	158.8	40.9
TRUE	High	Master Protein	Solyc06g071790.3.1	Elongation factor Tu (AHRD V3.3 *** A0A0V0I976_SOLCH)	0	FALSE	150.817	25	10	65	5	1	490	53.2	7.39	237.69	10	5	0.906	1.452	1.295	1.814	2.066	4.137	0.79	1.539	1.097	0.504	0.478	0.808	0.479	2.045	0.751	0.665	1.224	2.734	86	77.9	124.8	111.4	44.4	80.5	91.7	183.5	90.4	71.4	139.1	99.2	143.4
TRUE	High	Master Protein	Solyc10g085555.1.1	Enolase (AHRD V3.3 *** AT2G36530.1)	0	FALSE	149.777	45	12	111	3	1	296	32.7	5.59	429.26	12	0	0.421	1.314	1.119	0.991	1.292	1.386	0.865	1.241	1.043	0.447	0.627	0.956	0.82	1.856	1.421	0.807	1.123	1.533	103.8	43.7	136.4	116.2	85.7	84.9	110.7	118.7	96.4	83.4	119.6	100.5	132
TRUE	High	Master Protein	Solyc12g015880.2.1	Heat shock protein 90-1	0	FALSE	149.342	23	16	159	1	1	699	80.1	5.05	624.78	16	0
TRUE	High	Master Protein	Solyc07g053360.3.1	Late embryogenesis abundant domain-containing family protein (AHRD V3.3 *** B9IQP9_POPTR)	0	FALSE	148.543	37	16	71	16	1	532	56.4	5.55	292.43	16	0	1.451	0.76	0.963	1.08	0.745	0.628	1.061	0.507	1.196	0.402	0.603	0.446	0.58	0.737	0.909	0.649	0.708	0.473	95.8	139.1	72.8	92.3	115.9	125.1	86.3	72.8	106.3	112.8	53.8	127.1	163.2
TRUE	High	Master Protein	Solyc11g072840.1.1	histone H4 (AHRD V3.3 *** AT2G28740.1)	0	FALSE	146.786	61	13	137	13	1	103	11.4	11.47	520.02	13	0	0.504	1.147	0.615	0.913	1.577	0.981	1.178	0.857	0.761							1.742	0.582	1.255	183.7	92.7	210.7	113	134.2	122.5	211.7	131.6	158	186.2	135.5	120.3
TRUE	High	Master Protein	Solyc06g005435.1.1	heat shock protein 70 (AHRD V3.3 *** AT3G12580.1)	0	FALSE	146.622	17	9	137	1	1	532	58.7	6.68	569.34	9	0
TRUE	High	Master Protein	Solyc01g098850.3.1	NAD(P)-binding Rossmann-fold superfamily protein (AHRD V3.3 *** AT1G54870.2),Pfam:PF13561	0	FALSE	145.762	34	11	128	11	1	340	37	8.27	450.06	11	0	1.036	0.936	0.849	0.801	0.574	0.63	1.676	1.186	1.155	0.649	0.467	0.501	0.881	0.884	0.39	0.827	0.591	0.763	104.7	108.5	98	88.9	133.1	106.6	76.4	83.8	79.7	133.6	94.6	92.1	152.9
TRUE	High	Master Protein	Solyc10g018300.2.1	Transketolase (AHRD V3.3 *** AT3G60750.1)	0	FALSE	143.544	21	10	89	8	1	634	68.7	5.88	358.02	10	0	0.263	2.151	0.645	1.729	2.044	4.304	0.747	3.945	0.95	1.022	0.744	1.574	0.359	2.367	0.657	0.649	1.419	2.091	98.6	25.9	212	63.5	44.1	76.2	90.1	189.7	60.2	45	237.6	57.2	92.2
TRUE	High	Master Protein	Solyc04g082460.3.1	Catalase 3	0	FALSE	141.355	13	10	137	6	1	956	109.1	8.1	547.68	10	1	0.731	0.628	0.774	0.994	0.907	1.071	1.716	0.585	1.11	2.468	1.369	1.09	0.876	0.598	0.493	0.575	0.506	0.85	127.6	93.4	80.2	98.8	100.7	100.1	91.3	107.9	90.7	155.6	53	100.7	67.5
TRUE	High	Master Protein	Solyc05g014470.3.1	glyceraldehyde 3-phosphate dehydrogenase	0	FALSE	138.303	51	16	227	7	1	338	36.7	6.81	845.37	16	10	1.898	1.622	2.099	1.161	1.961	1.36	0.964	1.019	1.185	0.961	2.251	2.503	0.706	1.221	0.889	1.366	1.208	1.833	60.4	114.7	98	126.9	73	84.7	143.1	99.2	96	92.5	97.8	113.7	59.6
TRUE	High	Master Protein	Solyc11g005330.2.1	Actin (AHRD V3.3 *** ACT_GOSHI)	0	FALSE	137.865	46	14	121	1	1	406	45.2	6.47	523.28	14	0	0.491	1.294	0.912				1.111	2.545	3.719	0.591	0.858	0.993							216.4	106.3	279.9	197.4					95.5	106.1	243.1	355.2	232.4
TRUE	High	Master Protein	Solyc09g090970.3.1	Major allergen Pru ar 1 (AHRD V3.3 *** A0A0B2QY84_GLYSO)	0	FALSE	136.473	38	14	163	10	1	404	44.6	5.69	586.27	14	3	2.199	0.466	0.586	0.524	0.115	0.077	1.755	0.424	0.83	0.953	0.523	0.196	1.229	0.73	0.854	0.554	0.45	0.18	94.1	206.9	43.9	55.2	233.1	122.1	26.8	18	99.8	175.1	42.3	82.8	149.7
TRUE	High	Master Protein	Solyc11g067100.2.1	60s acidic ribosomal family protein (AHRD V3.3 *** A9PCM7_POPTR)	0	FALSE	134.488	96	11	70	10	1	113	11.4	4.61	282.89	11	1	0.508	0.883	0.921	1.052	0.968	1.597	0.932	0.907	0.839	1.547	1.294	1.414	0.624	0.807	1.532	0.695	1.227	1.386	120.8	61.3	106.6	111.2	86.6	91.1	83.9	138.4	108.8	101.4	98.6	91.2	76.1
TRUE	High	Master Protein	Solyc05g053470.3.1	Chaperonin CPN60, mitochondrial (AHRD V3.3 *** CH60A_ARATH)	0	FALSE	134.008	39	20	80	13	1	573	61.1	5.92	277.34	20	4	1.024	0.886	1.033	1.208	1.215	1.446	0.948	0.995	1.121	0.554	0.65	0.68	0.72	1.029	0.92	0.656	1.016	0.963	101.4	103.9	89.8	104.8	82.1	99.2	99.8	118.8	98.4	93.4	97.9	110.3	138.7
TRUE	High	Master Protein	Solyc06g005940.3.1	Protein disulfide-isomerase (AHRD V3.3 *** K4C376_SOLLC)	0	FALSE	130.933	36	15	76	15	1	499	55.7	5.34	290.7	15	0	0.768	0.793	1.047	0.726	0.91	0.646	1.62	1.006	1.448	0.631	0.809	0.652	0.831	0.915	1.357	0.697	1.058	0.798	110.9	85.1	87.9	116.1	121.9	88.5	110.9	78.8	78.8	127.7	79.3	114.2	129.4
TRUE	High	Master Protein	Solyc01g100320.3.1	Disulfide-isomerase-like protein (AHRD V3.3 *** Q38JJ2_SOLTU)	0	FALSE	125.615	28	10	93	10	1	359	39.4	5.58	358.04	10	0	0.954	1.098	1.382	1.078	1.274	1.473	1.12	1.096	1.204	1.922	2.328	1.867	0.772	1.475	2.417	0.816	1.339	1.086	90.2	86.1	99	124.7	82.9	89.4	105.6	122.1	90.5	101.4	99.2	109	56.2
TRUE	High	Master Protein	Solyc03g112150.1.1	Elongation factor Tu (AHRD V3.3 *** K4BK69_SOLLC)	0	FALSE	125.374	18	7	49	2	1	477	51.8	6.55	179.91	7	0	0.425	1.727	0.77	1.64	2.684	3.517	0.537	3.11	1.496										204	86.6	352.3	157.1	90.5	148.4	242.9	318.3	130.2	69.9	405	194.8
TRUE	High	Master Protein	Solyc10g084050.2.1	cell division cycle 48 (AHRD V3.3 *** AT3G09840.1)	0	FALSE	122.904	25	19	92	3	1	808	89.7	5.27	309.85	19	11	0.685	0.921	1.164	0.926	0.947	1.42	1.058	0.885	0.848	0.936	1.073	1.212	0.68	0.966	0.974	0.602	0.974	1.071	106.1	72.7	97.8	123.5	93.2	86.3	88.2	132.3	105.5	111.7	93.3	89.5	94.8
TRUE	High	Master Protein	Solyc12g099440.2.1	Fatty acid beta-oxidation multifunctional protein (AHRD V3.3 *** A0A077DAS1_9ERIC)	0	FALSE	121.803	21	15	80	15	1	753	82.1	8.97	330.73	15	0	0.71	0.623	0.941	1.219	1.221	1.35	1.185	0.606	1.037	0.696	0.661	0.638	0.859	0.595	0.542	0.881	0.662	1.015	122.2	86.7	76.2	114.9	83.5	101.8	102	112.8	104.5	123.8	63.3	108.4	133.5
TRUE	High	Master Protein	Solyc10g080500.2.1	actin	0	FALSE	121.539	49	14	114	3	1	377	41.7	5.58	492.51	14	1										1.222	1.183	1.67																			472.9
TRUE	High	Master Protein	Solyc06g072670.3.1	hydroxysteroid dehydrogenase 1 (AHRD V3.3 *** AT5G50700.1)	0	FALSE	118.095	32	9	74	9	1	349	38.7	5.95	281.36	9	0	1.167	0.776	1.156	0.894	0.732	0.7	1.405	0.908	1.369	0.68	0.545	0.442	0.858	0.906	0.552	0.726	0.476	0.754	97.6	113.9	75.7	112.8	120.3	107.5	88	84.2	85.4	120	77.6	117	150
TRUE	High	Master Protein	Solyc02g091870.3.1	Tubulin alpha chain (AHRD V3.3 *** M1D0L4_SOLTU)	0	FALSE	117.521	31	11	137	1	1	451	49.7	5.24	559.31	11	0
TRUE	High	Master Protein	Solyc03g111010.3.1	Glyceraldehyde-3-phosphate dehydrogenase (AHRD V3.3 *** K7WNY2_SOLTU)	0	FALSE	117.063	43	14	145	5	1	353	38.4	8.27	511.26	14	3	1.032	0.803	0.949	1.172	1.34	1.285	1.012	1.315	1.385	0.734	0.792	0.758	0.805	0.862	0.565	1.085	0.905	1.149	105.7	109.1	84.9	100.3	83.4	97.8	111.7	107.1	84.9	85.9	111.7	117.6	121.8
TRUE	High	Master Protein	Solyc11g069720.2.1	Cell division cycle protein 48 homolog (AHRD V3.3 *** CDC48_CAPAN)	0	FALSE	116.868	23	17	89	1	1	805	89.5	5.34	300.34	17	0
TRUE	High	Master Protein	Solyc06g036290.3.1	heat shock protein 90	0	FALSE	116.276	18	13	104	1	1	704	81	5.06	408.6	13	2	0.609	0.548	0.78	1.071	1.122	1.247	1.276	0.948	1.426	3.601	2.444	2.509	0.844	0.626	0.345				163.4	99.6	89.6	127.5	108.1	115.8	121.3	134.8	103.2	131.7	97.9	147.2	50.2
TRUE	High	Master Protein	Solyc07g006650.3.1	Xylose isomerase (AHRD V3.3 *** A0A0V0IEZ8_SOLCH)	0	FALSE	116.255	22	10	81	10	1	488	54.4	5.66	307.02	10	0	0.644	0.922	0.953	0.93	0.988	1.133	1.125	1.119	1.307	1.533	1.285	1.105	0.905	0.953	0.599	0.706	0.843	1.102	113.7	73.2	104.8	108.3	98.7	91.9	97.6	111.9	87.9	98.9	98.4	114.9	81.3
TRUE	High	Master Protein	Solyc05g054760.3.1	dehydroascorbate reductase 1	0	FALSE	115.704	45	8	51	7	1	210	23.5	6.8	199.96	8	2	0.581	1.209	1.001	1.141	1.152	1.658	0.99	0.962	1.127	2.214	1.432	1.296	0.718	1.111	0.765	0.699	1.179	1.484	105.5	61.3	127.6	105.6	80.8	92.2	93.1	134	98.1	97.1	94.3	110.5	67.3
TRUE	High	Master Protein	Solyc10g006900.3.1	light dependent NADH:protochlorophyllide oxidoreductase 3 s2	0	FALSE	113.537	34	13	175	5	1	395	42.6	9.38	625.15	13	7	0.273	1.845	0.749	2.53	3.45	7.387	0.571	2.94	0.635	1.973	1.375	3.372	0.221	2.468	0.41	1.911	1.63	6.428	103.4	28.2	190.9	77.5	27.8	70.4	96	205.7	77.7	44.4	228.5	49.4	51.8
TRUE	High	Master Protein	Solyc04g045340.3.1	Phosphoglucomutase, putative (AHRD V3.3 *** B9SP64_RICCO)	0	FALSE	113.409	36	14	50	14	1	583	63.4	6.55	196.43	14	0	0.669	1.084	1.112	1.043	1.348	1.829	0.975	1.668	1.133	1.315	1.232	1.387	0.603	1.148	0.649	0.815	0.852	1.423	103.5	69.2	112.2	115.1	76.6	79.9	103.3	140.2	83.8	81.6	139.7	94.9	81.1
TRUE	High	Master Protein	Solyc01g090350.3.1	non-specific lipid-transfer protein	0	FALSE	113.185	38	6	160	6	1	120	12.4	7.87	682.88	6	0	2.833	0.461	0.771	0.767	0.929	0.149	1.034	0.197	1.878	3.816	2.843	0.922	1.098	0.351	0.815	1.512	1.318	0.369	79	223.7	36.4	60.9	140.6	107.8	130.6	20.9	97.3	100.7	19.2	182.8	46.6
TRUE	High	Master Protein	Solyc11g071640.2.1	Beta-glucosidase (AHRD V3.3 *** A0A0B4PJM3_SOYBN)	0	FALSE	112.594	16	8	45	8	1	629	68.5	8.88	166.66	8	0	0.44	0.911	1.057	1.001	1.232	1.792	0.961	1.314	0.977	0.936	0.843	0.756	0.638	1.666	1.141	0.677	0.622	1.396	117.4	51.7	106.9	124.1	79.6	79.7	98.1	142.6	94.1	90.4	123.6	91.9	113.2
TRUE	High	Master Protein	Solyc08g080490.3.1	Grain softness protein (AHRD V3.3 -** G8CLQ8_9POAL)	0	FALSE	111.831	45	6	110	6	1	144	16.5	7.83	435.51	6	0	8.243	0.923	2.179	1.632	1	0.404	1.417	0.235	2.639	0.171	0.935	1.118	1.154	0.427	1.099	3.369	1.133	0.848	32.4	267.1	29.9	70.6	99.1	161.7	99.1	40.1	75.6	107.1	17.8	199.5	124
TRUE	High	Master Protein	Solyc00g009020.3.1	MALE GAMETOPHYTE DEFECTIVE 1 (AHRD V3.3 *** AT2G21870.1)	0	FALSE	111.711	40	11	82	11	1	242	27.7	8.66	303.39	11	0	0.66	0.924	1.121	1.229	1.622	1.651	0.903	0.798	0.987	0.906	1.4	1.152	0.835	1.739	2.619	1.17	1.564	1.505	108	71.3	99.7	121	72.7	89.3	117.9	120	108.4	98	86.6	107	89.7
TRUE	High	Master Protein	Solyc11g072190.2.1	Elongation factor 1-beta', putative (AHRD V3.3 *** Q6L4C2_SOLDE)	0	FALSE	110.546	49	9	94	8	1	227	24.5	4.77	337.12	9	2	1.112	0.854	1.049	1.246	0.998	1.378	1.189	1.04	0.997	1.548	1.258	1.428	0.72	1.207	1.253	1.319	1.419	1.222	99.6	110.8	85.1	104.5	86.6	107.8	86.3	119.3	94.6	112.5	98.4	94.4	76.4
TRUE	High	Master Protein	Solyc01g090360.3.1	non-specific lipid-transfer protein	0	FALSE	109.904	81	8	143	8	1	115	11.8	8.12	569.13	8	0	3.628	0.42	0.998	0.839	0.666	0.135	0.879	0.174	1.291	1.169	0.829	0.273	2.757	0.493	1.666	0.92	0.841	0.229	66.2	240	27.8	66	151.6	127.2	100.9	20.4	119.6	105.1	20.8	154.4	122.3
TRUE	High	Master Protein	Solyc12g005860.2.1	Aconitate hydratase (AHRD V3.3 *** K4DBC4_SOLLC)	0	FALSE	106.457	19	16	123	5	1	981	107.1	6.98	433.82	16	0	0.592	1.579	0.824				1.36	1.47	1.994	0.962	0.672	0.91				0.747	0.732	1.477	150.2	88.9	237.2	123.7					103	140.1	151.5	205.4	169.3
TRUE	High	Master Protein	Solyc07g018360.3.1	Elongation factor Ts (AHRD V3.3 *** K4CCP7_SOLLC)	0	FALSE	106.414	14	13	40	13	1	1048	113.8	4.81	147.8	13	0	1.202	2.55	1.507	1.223	1.581	2.847	0.639	1.641	0.974	0.205	0.832	1.511	0.589	2.178	1.391	1.306	2.385	2.245	63.9	76.8	163	96.3	60.1	73.6	95.1	171.2	94	60.1	154.3	91.6	112.7
TRUE	High	Master Protein	Solyc06g071920.3.1	Glyceraldehyde-3-phosphate dehydrogenase (AHRD V3.3 *** C9DRQ8_SOLCH)	0	FALSE	106.089	38	13	144	2	1	337	36.7	7.47	507.77	13	1	0.189	1.241	1.373	1.155	1.795	2.382	1.16	0.166	0.424	1.947	2.003	2.48	1.787	1.016	0.604				126.2	23.8	156.7	173.3	75.8	87.5	136.1	180.6	174.6	202.5	28.9	74	64.6
TRUE	High	Master Protein	Solyc03g007890.3.1	class 2 small heat shock protein Le-HSP17.6	0	FALSE	104.659	15	11	99	1	1	704	80.8	5.1	390.6	11	0
TRUE	High	Master Protein	Solyc11g072380.2.1	Vicilin-like antimicrobial peptides 2-2 (AHRD V3.3 *** W9SCA8_9ROSA)	0	FALSE	103.584	22	11	122	11	1	511	57.1	5.99	433.01	11	0	1.259	0.476	1.017	0.872	0.757	0.713	1.096	0.252	0.729	2.174	2.292	1.562	0.893	0.401	0.932	1.155	0.577	0.765	106.6	134.2	50.8	108.4	119.7	104.4	90.6	85.4	130	142.4	32.8	94.8	56.9
TRUE	High	Master Protein	Solyc02g085590.3.1	BAC19.13 (AHRD V3.3 *** Q9FYW3_SOLLC)	0	FALSE	103.025	18	11	56	11	1	685	80.6	5.12	213.98	11	0	0.845	0.48	0.737	0.751	0.555	0.467	1.317	0.554	1.056	0.653	0.494	0.397	0.623	0.627	0.925	0.515	0.66	0.51	130.6	110.4	62.7	96.2	144.2	108.3	80.1	67.4	101.9	134.1	56.4	107.6	157.2
TRUE	High	Master Protein	Solyc05g056385.1.1	Protein disulfide-isomerase (AHRD V3.3 *** K4C2W4_SOLLC)	0	FALSE	102.208	17	9	88	4	1	534	58.7	5.35	329.12	9	6	0.741	0.847	1.107	1.04	1.129	1.127	1.053	0.726	0.966	0.649	0.783	0.864	0.939	1.019	1.199	1.18	1.099	0.887	108.3	80.2	91.7	119.8	93.1	96.8	105.1	105	106.8	112.5	77.5	103.2	121.3
TRUE	High	Master Protein	Solyc07g007600.3.1	vacuolar-type H+-pyrophosphatase	0	FALSE	102.075	12	10	91	1	1	765	80.2	5.27	352.5	10	0				1.423	1.339	0.854																	519.8	739.8	696.2	444.1
TRUE	High	Master Protein	Solyc09g091180.3.1	Chaperonin CPN60, mitochondrial (AHRD V3.3 *** CH60A_ARATH)	0	FALSE	101.252	30	15	52	8	1	579	61.5	5.63	173.01	15	1	0.732	1.353	1.135				1.479	1.329	1.058	0.837	0.639	0.755	0.61	0.829	0.848	0.638	0.961	0.982	113.8	83.2	154	129.1					98.6	145.9	131.1	104.4	148.6
TRUE	High	Master Protein	Solyc03g117480.3.1	Pyrophosphate-energized vacuolar membrane proton pump (AHRD V3.3 *** AVP_VIGRR)	0	FALSE	101.021	8	10	91	1	1	1109	119.6	6.25	352.21	10	10	0.748	0.983	1.439	1.279	1.452	1.404	0.963	1.489	1.387	0.707	0.938	1.052	0.76	2.447	0.684	0.687	0.775	1.191	95.9	71.8	94.3	138	77.9	99.6	113.1	109.4	82.7	79.6	123.1	114.6	108.2
TRUE	High	Master Protein	Solyc12g009250.2.1	Chaperonin (AHRD V3.3 *** Q69QD5_ORYSJ)	0	FALSE	99.604	51	9	54	9	1	252	26.6	8.63	198.58	9	0	0.405	1.408	0.858	1.255	2.129	3.544	0.865	1.344	0.887	1.391	1.362	2.227	0.489	2.278	1.807	0.992	2.009	2.556	109	44.2	153.4	93.5	50.5	63.3	107.4	178.8	97.6	84.5	131.2	86.6	66.9
TRUE	High	Master Protein	Solyc08g062660.3.1	Ran binding protein-1	0	FALSE	99.459	41	7	20	7	1	224	25	4.92	92.48	7	0	0.479	0.954	0.972	1.962	1.794	3.619	1.108	1.444	1.362	0.489	0.564	0.67	0.692	1.149	1.586	0.985	2.097	1.233	117.5	56.3	112.1	114.1	47.8	93.7	85.7	172.9	81.4	90.2	117.6	110.8	146.9
TRUE	High	Master Protein	Solyc03g096040.3.1	1-Cys peroxiredoxin (AHRD V3.3 *** REHY_MEDTR)	0	FALSE	98.491	57	10	53	10	1	219	24.2	6.06	197.99	10	0	1.768	0.992	1.069	1.125	0.57	0.641	1.227	0.575	0.769	0.274	0.791	0.757	1.052	2.021	2.203	1.478	0.796	0.65	82.8	146.5	82.2	88.5	119.9	134.9	68.4	76.9	112	137.4	64.5	86.1	141.8
TRUE	High	Master Protein	Solyc01g106210.3.1	Heat shock protein 70 (AHRD V3.3 *** B9HN74_POPTR)	0	FALSE	98	19	11	54	6	1	681	72.9	5.91	196.8	11	3	0.888	0.772	0.826	1.023	0.984	1.081	0.89	0.863	0.637	0.449	0.37	0.446	0.731	0.856	0.721	0.63	0.665	0.847	114.8	101.9	88.6	94.8	97.8	100.1	96.3	105.8	118	105	101.8	75.1	176.6
TRUE	High	Master Protein	Solyc07g044860.3.1	psbXphotosystem II 23 kDa protein	0	FALSE	97.673	42	8	53	8	1	258	27.7	7.83	210.99	8	0	0.232	3.051	0.716	1.936	2.705	5.882	0.434	2.954	0.761	1.751	1.405	2.009	0.258	3.884	1.357	0.768	2.162	2.333	80	18.6	244.1	57.3	34.7	67.2	93.9	204.2	77.7	33.7	229.5	59.1	64.9
TRUE	High	Master Protein	Solyc02g067460.3.1	Mitochondrial outer membrane protein porin (AHRD V3.3 *** A0A1D1XW30_9ARAE)	0	FALSE	96.873	32	8	61	6	1	276	29.5	8.6	209.35	8	2	1.251	1.01	1.202	1.172	2.155	1.335	0.623	0.6	0.625	0.594	1.044	0.809	0.797	0.555	1.373	2.046	1.893	1.615	89.6	112.1	90.6	107.7	70.7	82.8	152.2	94.3	140.4	87.6	84.2	87.8	116.1
TRUE	High	Master Protein	Solyc04g081570.3.1	Heat shock protein 90 (AHRD V3.3 *** G9MD87_TOBAC)	0	FALSE	96.762	10	9	46	7	1	812	93.3	5	190.63	9	2	0.836	0.666	0.988	0.951	1.097	1.261	1.331	1.406	1.179	0.848	0.616	0.613	0.578	0.836	0.491	0.474	0.56	0.815	114.6	95.8	76.3	113.2	92.8	88.3	101.9	117.1	81.4	108.3	114.4	95.9	130
TRUE	High	Master Protein	Solyc06g075180.1.1	60S ribosomal protein L12 (AHRD V3.3 *** K7WTX4_SOLTU)	0	FALSE	96.338	45	6	71	1	1	166	17.8	8.69	271.33	6	8	1.258	1.069	1.356	1.53	1.67	1.656	0.997	0.677	0.607	0.674	1.262	1.69	0.632	1.24	1.345	0.967	1.374	1.385	85.4	107.5	91.3	115.8	68.3	104.5	114.1	113.1	121.9	121.6	82.5	74	86.5
TRUE	High	Master Protein	Solyc11g065670.1.1	60S ribosomal protein L12 (AHRD V3.3 *** Q6RJY1_CAPAN)	0	FALSE	96.19	45	6	69	1	1	166	17.8	8.69	263.98	6	0							0.794	0.943	0.698				0.622	0.924	1.65												349.3	277.5	329.4	243.7
TRUE	High	Master Protein	Solyc12g055800.3.1	vacuolar H+-ATPase A1 subunit isoform	0	FALSE	95.945	17	9	33	9	1	623	68.5	5.34	131.81	9	0	0.557	1.113	1.058	1.002	1.172	1.668	1.134	1.256	1.08	0.657	0.615	0.533	0.992	0.773	0.915				128.8	71.7	143.3	136.2	99.1	99.4	116.2	165.3	107.4	121.8	134.9	115.9	171.1
TRUE	High	Master Protein	Solyc09g009390.3.1	Monodehydroascorbate reductase (AHRD V3.3 *** MDAR_SOLLC)	0	FALSE	93.761	22	8	29	8	1	433	47	6.02	115.13	8	0	0.391	1.339	1.013	1.159	2.134	1.754	0.737	1.465	0.856	1.239	1.015	1.377	0.846	1.944	0.734	0.436	0.809	0.787	106.9	41.8	143.1	108.3	66.1	76.7	141.2	116	98.6	72.6	144.4	84.4	86.4
TRUE	High	Master Protein	Solyc06g073190.3.1	fructokinase 2	0	FALSE	92.684	26	7	43	7	1	328	34.7	6.1	170.86	7	0	0.643	0.799	1.124	1.096	0.81	0.982	1.014	0.897	0.925	1.675	1.233	1.016	0.731	0.729	0.605	0.679	0.674	1.095	112.2	72.2	89.6	126.1	102.9	112.8	83.3	101.1	104.3	105.7	93.5	96.5	81.2
TRUE	High	Master Protein	Solyc01g104775.1.1	Actin (AHRD V3.3 *** ACT_GOSHI)	0	FALSE	91.814	45	13	55	1	1	377	41.6	5.49	214.53	13	0
TRUE	High	Master Protein	Solyc02g063490.3.1	Malate dehydrogenase (AHRD V3.3 *** K4B6N4_SOLLC)	0	FALSE	91.605	27	7	58	5	1	352	36.8	7.96	224.97	7	1	1.752	1.019	1.956	0.774	1.199	1.053	0.837	0.684	0.886	1.122	1.23	1.211	1.036	0.437	0.331				83.8	146.9	85.4	163.9	119.2	92.3	143	125.5	140.9	117.9	96.4	124.8	105.2
TRUE	High	Master Protein	Solyc08g062800.3.1	RNA helicase DEAD26	0	FALSE	91.27	29	11	81	11	1	413	46.9	5.8	288.9	11	0	0.743	1.288	1.192	0.966	1.003	1.791	1.082	1.188	0.887	0.689	0.552	0.716	0.778	1.149	0.552	0.766	0.666	1.249	94.7	70.4	122	112.9	84	81.2	84.3	150.5	96.2	104.1	114.3	85.4	135.3
TRUE	High	Master Protein	Solyc12g006470.2.1	viroid RNA-binding protein	0	FALSE	90.787	21	8	84	8	1	458	50.6	6.9	318.16	8	0	0.525	0.928	1.001	1.055	0.631	0.801	1.011	0.636	0.68	0.843	0.659	0.673	1.124	0.839	0.885	1.072	0.592	1.351	115.8	60.8	107.4	115.9	114.7	121	72.3	91.9	120.2	121.6	76.5	81.7	126
TRUE	High	Master Protein	Solyc03g005940.3.1	histone acetyltransferase (DUF1264) (AHRD V3.3 *** AT5G45690.1)	0	FALSE	90.453	32	8	66	7	1	238	27.3	6.86	244.56	8	0	1.909	0.581	0.832	1.066	0.462	0.421	2.025	0.733	3.026	3.396	1.01	0.586	1.104	0.473	0.72	0.843	0.682	0.492	92.6	176.7	53.8	77	135.6	144.6	62.6	57.1	59	119.4	43.2	178.4	66.8
TRUE	High	Master Protein	Solyc12g013710.2.1	light dependent NADH:protochlorophyllide oxidoreductase 1	0	FALSE	90.427	32	12	174	4	1	397	42.8	9.1	613.08	12	0	0.249	0.68	0.73	1.514	1.38	2.672	0.508	1.454	1.002	0.654	0.694	1.387	0.273	1.372	0.554	1.006	1.157	2.516	150.4	37.4	102.3	109.8	60.9	92.2	84.1	162.8	100.9	51.3	146.7	101.1	107.1
TRUE	High	Master Protein	Solyc07g032640.2.1	Oxygen-evolving enhancer protein 1 (AHRD V3.3 *** A0A1D3L5W7_SOLLC)	0	FALSE	89.446	35	9	31	2	1	322	34.2	5.96	125.3	9	0	0.283	3.215	0.739				0.62	4.289	0.784				0.39	2.995	0.918				152.8	43.3	491.1	112.8					119.5	74.1	512.6	93.7
TRUE	High	Master Protein	Solyc08g014550.3.1	60S ribosomal L9 (AHRD V3.3 *** A0A0B0N9P7_GOSAR)	0	FALSE	88.443	47	8	38	2	1	194	22	9.58	129.42	8	8	0.475	1.003	0.778	1.028	1.28	1.745	0.973	1.436	0.925	1.13	0.715	1.303	0.598	1.188	0.788	0.932	0.929	1.779	122.8	58.4	123.2	95.6	79.2	81.4	101.3	138.2	92.3	89.8	132.5	85.4	96.4
TRUE	High	Master Protein	Solyc06g071100.3.1	Plasma membrane ATPase (AHRD V3.3 *** M1D6E0_SOLTU)	0	FALSE	87.895	12	11	36	6	1	950	104.3	6.62	133.17	11	5	0.529	1.069	1.193	0.905	1.094	1.723	0.984	1.185	1.084	1.033	0.802	0.808	0.554	0.884	0.591	0.313	0.406	0.581	105.5	55.8	112.8	125.9	84.7	76.7	92.7	145.9	94	92.6	111.5	102	109.8
TRUE	High	Master Protein	Solyc09g008280.2.1	S-adenosyl-L-methionine synthetase Z24743	0	FALSE	87.803	31	10	77	3	1	390	42.6	6.16	288.86	10	7	1.362	1.421	1.549	1.13	0.987	0.828	0.838	0.881	0.865	0.663	0.958	0.865	0.63	0.829	1.105	0.805	1.072	0.813	75	102.2	106.6	116.2	101.4	114.6	100.1	83.9	111.6	93.5	98.3	96.5	114.7
TRUE	High	Master Protein	Solyc07g042250.3.1	chaperonin 21 precursor	0	FALSE	86.803	47	8	86	8	1	253	26.5	7.42	299.5	8	0	0.577	1.02	1.056	0.965	1.453	1.549	0.599	1.042	0.955	1.076	0.835	0.977	0.451	1.494	1.562	1.105	1.711	1.591	109.5	63.2	111.7	115.6	80.5	77.7	117	124.7	111.2	66.6	115.9	106.3	102.9
TRUE	High	Master Protein	Solyc12g014180.2.1	Malate dehydrogenase (AHRD V3.3 *** K4DCV3_SOLLC)	0	FALSE	86.742	31	8	57	4	1	342	35.6	8.75	228.5	8	0																0.888	1.448	1.575
TRUE	High	Master Protein	Solyc06g073310.3.1	60S ribosomal protein l9 (AHRD V3.3 *** E5GBD5_CUCME)	0	FALSE	86.411	40	7	37	1	1	194	21.9	9.58	126.96	7	0
TRUE	High	Master Protein	Solyc05g050970.3.1	Transketolase (AHRD V3.3 *** AT2G45290.2)	0	FALSE	86.092	16	10	55	8	1	746	80.3	6.73	188.77	10	3	0.436	1.515	0.749	1.288	1.571	2.554	0.996	2.307	1.362	0.725	0.782	0.926	0.618	1.508	0.621	0.712	0.833	1.293	108.1	47.1	163.8	81	62.4	80.3	98	159.3	70.6	70.3	162.9	96.2	116.5
TRUE	High	Master Protein	Solyc12g010920.2.1	Oleosin (AHRD V3.3 *** K4DCH8_SOLLC)	0	FALSE	85.137	34	6	116	6	1	172	18.2	9.74	406.88	6	0	1.13	0.445	0.648	1.041	0.805	0.667	1.042	0.312	1.341	1.205	0.564	0.471	0.661	0.316	0.272	0.666	0.308	0.445	124.1	140.2	55.2	80.4	113.9	118.5	91.7	75.9	108.2	112.8	33.8	145.2	123.4
TRUE	High	Master Protein	Solyc08g068330.3.1	Aspartate aminotransferase (AHRD V3.3 *** K4CM57_SOLLC)	0	FALSE	85.13	23	10	28	8	1	477	52.6	9.63	108.29	10	2	0.501	0.871	1.035	0.623	1.039	0.705	1.118	0.382	0.714	1.571	1.132	1.126							176.1	88.2	153.4	182.3	178.2	111.1	185	125.7	186.7	208.8	71.3	133.2	124.2
TRUE	High	Master Protein	Solyc11g069700.2.1	Elongation factor 1-alpha (AHRD V3.3 *** EF1A_SOLLC)	0	FALSE	84.895	23	11	176	1	1	447	49.2	9.13	603.66	11	0
TRUE	High	Master Protein	Solyc05g014980.3.1	Adenylate kinase (AHRD V3.3 *** B7FN18_MEDTR)	0	FALSE	84.813	31	8	67	5	1	242	26.5	7.46	228.46	8	4	0.814	1.058	1.139	0.796	1.12	1.101	0.908	0.564	0.726	1.838	1.497	1.616	0.905	0.653	0.935	1.002	1.615	1.535	99.7	81.2	105.5	113.6	99.6	79.3	111.6	109.6	125.1	113.6	70.5	90.8	67.2
TRUE	High	Master Protein	Solyc10g082030.2.1	2-Cys peroxiredoxin 1	0	FALSE	84.676	20	6	72	3	1	267	29.4	6.37	261.05	6	3	0.727	2.263	1.213	1.423	2.111	3.067	0.772	2.573	1.582	1.777	1.485	2.248	0.457	2.2	1.093	0.85	0.903	1.895	76.9	55.9	174	93.2	52.6	74.9	111.1	161.4	67.5	52.1	173.6	106.8	61.4
TRUE	High	Master Protein	Solyc01g111170.3.1	diageotropica	0	FALSE	83.422	34	7	123	5	1	171	17.9	8.56	434.42	7	1	0.869	0.763	1.035	1.129	1.784	1.39	1.069	0.887	1.179	1.104	1.481	1.305	0.87	0.955	1.847	0.956	1.644	1.12	109.1	94.8	83.2	112.9	75.4	85.1	134.5	104.9	96.7	103.4	85.8	114.1	81.8
TRUE	High	Master Protein	Solyc03g118020.3.1	Nuclease domain-containing protein 1 (AHRD V3.3 *** A0A0B2RH39_GLYSO)	0	FALSE	83.343	13	11	21	11	1	978	107.4	7.49	76.26	11	0	0.898	0.758	1.251	1.098	0.88	1.101	1.09	1.237	0.965	0.494	0.379	0.452	0.576	0.845	0.474				122.9	110.3	93.1	153.7	117.7	129.2	103.5	129.6	111.8	121.9	138.3	107.9	206.5
TRUE	High	Master Protein	Solyc02g065400.3.1	33kDa precursor protein of oxygen-evolving complex	0	FALSE	83.333	27	9	30	2	1	329	34.9	5.96	117.43	9	8	0.461	3.488	0.877	1.954	2.275	3.586	0.396	3.257	0.603				0.203	2.105	0.683				103	47.5	359.2	90.3	68.1	133	154.8	244.1	114.2	45.2	371.8	68.8
TRUE	High	Master Protein	Solyc04g009030.3.1	Glyceraldehyde-3-phosphate dehydrogenase (AHRD V3.3 *** K4BP59_SOLLC)	0	FALSE	79.599	22	8	32	3	1	399	42.7	8.27	118.66	8	4	0.2	2.125	0.572				0.378	2.2	0.576	0.869	0.347	0.757	0.247	2.888	0.511				154	30.7	327.2	88					144.5	54.6	317.8	83.2	201.8
TRUE	High	Master Protein	Solyc04g074510.3.1	tft3 14-3-3	0	FALSE	78.46	41	10	66	4	1	268	30.4	5.48	219.46	10	3	1.145	2.18	1.263	1.935	2.035	2.605	1.138	1.853	1.837	0.395	0.375	0.736	0.653	0.529	0.407				85.9	98.3	187.3	108.5	63.4	122.6	129	165.1	82.4	93.8	152.6	151.3	191.5
TRUE	High	Master Protein	Solyc12g043110.2.1	LETSW12	0	FALSE	78.367	10	8	21	8	1	852	93.8	5.33	85.72	8	0	0.486	0.858	0.865	0.914	0.946	1.543	1.057	1.111	0.971	1.675	0.962	1.194	0.641	1.078	0.743				149.6	72.8	128.3	129.4	109	99.6	103.2	168.2	116	122.6	128.9	112.6	99.4
TRUE	High	Master Protein	Solyc06g060290.3.1	Protein disulfide-isomerase (AHRD V3.3 *** A0A0V0IRM2_SOLCH)	0	FALSE	78.176	27	14	39	13	1	518	58.1	5.16	147.24	14	2	0.805	0.881	1.131	0.957	1.053	1.278	1.025	1	0.872	1.736	1.397	1.002	0.871	1.094	1.26	0.614	0.835	0.86	104.8	84.3	92.4	118.5	93.3	89.3	98.2	119.2	102.6	105.2	102.6	89.5	77.9
TRUE	High	Master Protein	Solyc11g011470.2.1	NADH-ubiquinone dehydrogenase (AHRD V3.3 *** AT5G37510.1)	0	FALSE	78	14	6	21	6	1	739	79.9	6.24	89.64	6	0	0.345	0.998	0.996	0.657	0.961	0.844	0.907	0.76	0.847				0.935	1.339	1.143				179.7	62	179.3	179	173.3	113.9	166.5	146.2	170.8	154.9	129.8	144.6
TRUE	High	Master Protein	Solyc00g006800.3.1	transaldolase	0	FALSE	76.132	12	4	21	4	1	437	47.6	6.15	86.84	4	0				0.829	0.923	0.862	1.122	1.241	1.007	1.692	1.577	1.392	0.86	1.248	0.912								166	137.7	153.2	143.1	137.3	154	170.4	138.3	106
TRUE	High	Master Protein	Solyc04g012120.3.1	SIG5 14-3-3 family protein	0	FALSE	75.265	41	10	83	4	1	255	28.8	4.81	275.99	10	0	1.286	1.411	1.501	1.077	1.696	1.63	0.991	1.203	1.344	1.433	1.602	1.554	0.485	1.772	0.938	0.972	0.868	1.34	76.9	99	108.6	115.5	74	79.8	125.6	120.6	88.1	87.3	106.1	118.5	71.6
TRUE	High	Master Protein	Solyc01g100380.3.1	Calreticulin (AHRD V3.3 *** CALR_NICPL)	0	FALSE	74.571	24	8	56	8	1	390	44.6	4.84	197.46	8	0	2.609	1.916	2.816	1.125	1.715	1.421	0.978	1.147	1.102	0.257	0.793	0.943	0.758	1.404	1.482	1.176	1.355	1.359	48	125.1	91.9	135	76	85.6	130.4	108	94.6	92.5	108.5	104.3	133.6
TRUE	High	Master Protein	Solyc06g073580.3.1	1-aminocyclopropane-1-carboxylate oxidase1	0	FALSE	74.492	24	8	82	8	1	353	39.8	5.62	306.15	8	0	0.57	0.527	0.894	1.725	0.735	1.49	0.857	0.632	0.548	1.847	1.335	1.535	0.443	0.543	0.621	1.493	0.765	1.689	133.7	76.2	70.5	119.6	80.8	139.4	59.4	120.5	131.7	112.9	83.3	72.1	70
TRUE	High	Master Protein	Solyc02g091560.3.1	Serine hydroxymethyltransferase (AHRD V3.3 *** A0A0R4J3Y9_SOYBN)	0	FALSE	74.2	20	10	52	9	1	518	57.2	8.18	193.15	10	1	0.291	3.23	0.617				0.52	3.899	0.681	1.216	1.033	2.364	0.184	4.636	0.637	0.334	4.393	1.223	93.4	27.1	301.8	57.7					78.7	41	306.8	53.6	85.5
TRUE	High	Master Protein	Solyc01g110360.3.1	Fructose-bisphosphate aldolase (AHRD V3.3 *** K4B3P9_SOLLC)	0	FALSE	74.116	26	9	30	5	1	397	42.7	7.27	107.14	9	7	0.76	2.267	0.813				0.499	1.97	0.577				0.351	2.069	1.674				165.3	125.7	374.7	134.3					197.7	98.7	389.5	114.1
TRUE	High	Master Protein	Solyc08g065220.3.1	glycine decarboxylase p-protein	0	FALSE	73.936	12	11	38	11	1	1036	113	7.14	137.85	11	0	0.458	1.66	0.79	1.45	1.775	2.176	0.667	2.5	0.886	0.26	0.788	1.15	0.552	2.384	0.451				122.8	56.3	203.9	97	75	108.7	133.1	163.2	95	63.4	237.5	84.1	150.1
TRUE	High	Master Protein	Solyc12g098900.2.1	Late embryogenesis abundant protein (AHRD V3.3 *** J7F2C7_CAMSI)	0	FALSE	73.699	41	13	48	13	1	261	28.4	5.96	180.36	13	0	1.064	0.615	0.772	0.807	0.592	0.394	0.798	0.523	0.823	0.664	0.756	0.522	0.761	0.652	1.12	0.754	0.729	0.554	115.9	123.4	71.2	89.4	143.2	115.6	84.8	56.4	127.2	101.5	66.5	104.7	135.9
TRUE	High	Master Protein	Solyc05g054580.3.1	60S acidic ribosomal protein P0 (AHRD V3.3 *** K4C2D6_SOLLC)	0	FALSE	73.305	31	8	88	6	1	321	34	5.16	322.67	8	3	0.723	0.857	1.109	1.29	1.331	1.794	0.999	1.411	1.484	0.778	0.759	0.822	0.837	1.061	0.753	0.801	0.676	1.137	108.4	78.4	92.9	120.2	73.9	95.3	98.3	132.5	81.7	81.7	115.3	121.3	119.1
TRUE	High	Master Protein	Solyc09g082060.3.1	Cysteine synthase (AHRD V3.3 *** CYSK_SOLTU)	0	FALSE	73.244	32	8	19	5	1	325	34.2	6.15	83.51	8	4	0.435	1.134	0.78	1.135	1.217	1.338	0.984	1.019	1.077	0.862	0.717	1.041	0.838	0.776	0.662				143.3	62.4	162.5	111.8	102.3	116.2	124.5	136.9	117.7	115.7	119.9	126.7	132.6
TRUE	High	Master Protein	Solyc08g074620.3.1	polyphenol oxidase precursor	0	FALSE	71.629	20	10	64	10	1	587	66.2	6.83	231.15	10	0	0.703	0.99	1.161	1.66	1.872	3.547	0.628	0.769	0.795	1.253	0.932	1.498	0.487	1.039	0.992	0.744	1.009	1.371	103.8	73	102.7	120.5	49.5	82.2	92.7	175.6	125.3	78.7	96.3	99.6	85.4
TRUE	High	Master Protein	Solyc11g062130.2.1	ADP/ATP translocator	0	FALSE	71.606	28	12	75	12	1	386	42	9.8	272.21	12	0	0.707	0.94	0.914	1.072	1.124	1.495	1.253	0.943	1.044	2.184	1.493	1.359	0.844	1.233	0.559	0.872	0.822	1.496	112.3	79.4	105.6	102.7	85.3	91.4	95.8	127.5	94.4	118.2	88.9	98.5	66.3
TRUE	High	Master Protein	Solyc03g111200.3.1	Adenylate kinase family protein (AHRD V3.3 *** AT5G50370.1)	0	FALSE	71.565	30	7	67	4	1	244	26.7	8.38	226.09	7	0	0.551	1.132	1.271	1.157	1.229	2.573	0.951	1.194	1.207				0.528	0.652	1.363				151.7	83.7	171.8	192.8	100.7	116.5	123.8	259.1	137.9	131.2	164.6	166.4
TRUE	High	Master Protein	Solyc05g008600.3.1	Fructose-bisphosphate aldolase (AHRD V3.3 *** K4BX34_SOLLC)	0	FALSE	71.419	23	8	32	7	1	395	43	8.81	117.51	8	0	0.872	0.654	1.071	1.308	1.74	1.311	0.909	0.799	1.228	0.362	1.058	1.12	0.54	0.722	0.567				133.4	116.3	87.3	143	89.6	117.2	155.8	117.4	122	110.8	97.5	149.7	135.6
TRUE	High	Master Protein	Solyc05g053300.3.1	dihydrolipoamide dehydrogenase precursor	0	FALSE	70.864	18	9	60	6	1	500	52.8	7.34	207.27	9	3	0.453	1.427	0.914	1.037	1.519	1.734	0.922	1.53	1.142	0.713	0.673	0.698	0.514	2.072	1.279	0.751	1.485	1.182	105.4	47.8	150.4	96.4	75.6	78.4	114.8	131.1	87.1	80.3	133.2	99.4	129.7
TRUE	High	Master Protein	Solyc02g063070.3.1	tft4	0	FALSE	70.842	37	10	81	4	1	260	29.3	4.73	274.54	10	6	0.92	1.006	1.151	1.343	1.485	1.786	1.134	1.235	1.062	0.939	0.851	1.324	0.547	1.446	0.762	0.835	0.865	1.461	98.1	90.3	98.7	112.9	71.3	95.7	105.8	127.3	90.3	102.4	111.5	95.8	97.2
TRUE	High	Master Protein	Solyc09g098120.3.1	Oil body-associated protein 1A (AHRD V3.3 *** OBP1A_ARATH)	0	FALSE	70.73	21	5	30	5	1	238	27	6.18	127.9	5	0	0.847	0.484	0.638	0.762	0.343	0.415	1.414	0.539	0.867	0.5	0.433	0.255	0.961	0.508	1.005	0.667	0.705	0.432	134.7	114.2	65.1	86	158.7	121	54.5	65.8	104.7	148.1	56.4	90.8	182.9
TRUE	High	Master Protein	Solyc02g080880.3.1	Aspartic proteinase (AHRD V3.3 *** ASPR_CUCPE)	0	FALSE	70.275	22	11	47	7	1	538	58.8	7.74	148.85	11	5	1.388	0.77	0.874	0.691	0.586	0.555	1.071	0.434	0.794	0.393	0.355	0.352	1.213	0.846	0.878	1.698	1.045	1.37	99.2	137.7	76.4	86.7	141.2	97.7	82.7	78.4	121.3	129.9	52.6	96.2	190.5
TRUE	High	Master Protein	Solyc01g009990.3.1	Peptidyl-prolyl cis-trans isomerase (AHRD V3.3 *** K4ATJ4_SOLLC)	0	FALSE	70.153	26	5	24	5	1	248	26.5	9.11	92.25	5	0	0.316	1.205	0.792	1.028	1.454	2.126	0.586	0.809	0.646	1.02	1.107	2.09	0.427	1.493	1				144.9	45.8	174.6	114.7	85.6	88	124.4	182	157.9	92.4	127.7	102	92
TRUE	High	Master Protein	Solyc04g009200.3.1	glutamate 1-semialdehyde 2,1-aminomutase	0	FALSE	68.804	17	6	35	6	1	482	51.5	6.99	136.18	6	0	0.373	1.234	0.725	1.112	1.862	1.937	0.982	1.68	1.127	0.661	0.501	0.696	0.389	1.348	0.614	0.938	1.154	1.99	120	44.8	148.1	87	67.7	75.3	126	131.1	83.5	82	140.4	94.1	140
TRUE	High	Master Protein	Solyc09g007250.3.1	60S ribosomal protein L4 (AHRD V3.3 *** RL4_PRUAR)	0	FALSE	68.62	17	5	32	3	1	406	44.8	10.26	119.98	5	1	0.804	1.007	0.954	0.929	1.424	1.172	1.109	1.591	0.841	1.913	1.548	1.517	0.579	1.232	0.721	1.615	0.863	1.747	106.3	85.5	107	101.3	88.4	82.1	125.9	103.6	88.1	97.7	140.1	74.1	66.9
TRUE	High	Master Protein	Solyc01g109920.2.1	LOW QUALITY:Dehydrin protein (AHRD V3.3 *** V9M5C3_MANES)	0	FALSE	68.403	28	3	71	3	1	249	25.3	7.65	303.94	3	0	2.419	1.048	1.703	1.472	1.078	1.203	1.155	0.677	0.92	1.072	1.267	1.309	0.664	0.723	1.123	1.583	1.071	1.347	64.8	156.8	68	110.4	84.2	123.9	90.7	101.3	106.6	123.1	72.2	98.1	86.1
TRUE	High	Master Protein	Solyc10g081030.2.1	Nascent polypeptide-associated complex subunit alpha-like protein (AHRD V3.3 *** W9S3Y1_9ROSA)	0	FALSE	68.369	39	4	27	1	1	195	21.5	9.1	133.87	4	2	0.426	1.009	1.47	1.055	1.083	1.231	0.872	0.715	0.493	2.994	2.657	2.351	0.711	1.103	2.015	1.981	2.092	3.191	102.4	43.6	103.4	150.6	91.5	96.6	99.1	112.7	129.9	113.2	92.8	64.1	44.4
TRUE	High	Master Protein	Solyc10g086190.2.1	Adenosine kinase, putative (AHRD V3.3 *** B9T0A9_RICCO)	0	FALSE	67.96	17	4	27	4	1	348	38.6	5.29	123.19	4	0	0.477	0.924	1.013	1.075	1.127	1.7	1.067	1.211	1.067	1.058	0.872	0.83	0.757	0.861	0.636	0.63	0.687	1.102	117.2	55.9	108.3	118.7	81.6	87.7	92	138.7	92.1	98.2	111.5	98.2	106.4
TRUE	High	Master Protein	Solyc07g008370.3.1	60S ribosomal protein L7 (AHRD V3.3 *** A0A072VPV6_MEDTR)	0	FALSE	67.35	32	7	36	3	1	242	28	9.95	127.43	7	0	0.493	0.98	0.708	0.906	1.354	1.25	0.966	0.698	0.821	0.65	0.502	0.865	0.55	0.622	0.382				150.9	74.5	147.8	106.8	106.4	96.5	144.1	133	137.7	133.1	96.1	113	159.1
TRUE	High	Master Protein	Solyc08g079170.3.1	Heat shock protein STI (AHRD V3.3 *** W9R4M6_9ROSA)	0	FALSE	66.604	15	8	28	8	1	579	65.1	6.33	104.6	8	0	0.921	0.98	1.142	1.105	1.335	1.662	1.079	1.074	1.294	0.563	0.397	0.434	0.854	1.223	1.729	0.956	1.6	1.039	98.9	91.2	96.9	113	78.4	86.7	104.6	130.3	89.9	97.1	96.6	116.4	167.1
TRUE	High	Master Protein	Solyc01g007940.3.1	Alanine aminotransferase 2 (AHRD V3.3 *** A0A151TGW4_CAJCA)	0	FALSE	66.095	12	5	51	2	1	485	54.1	6.28	182.62	5	4	0.881	1.043	1.276	0.767	1.181	1.005	1.387	1.534	1.43	0.478	0.637	0.495	0.902	1.313	0.803	0.769	0.692	1.105	95.2	83.9	99.4	121.5	101.2	77.6	119.5	101.7	74.8	103.7	114.7	106.9	153.2
TRUE	High	Master Protein	Solyc03g118340.3.1	Chloroplast ATP-dependent Clp protease chaperone protein (AHRD V3.3 *** A0A088FCE7_NICBE)	0	FALSE	66.06	10	11	37	5	1	926	102.5	6.54	122.81	11	4	0.453	1.341	0.793	1.354	1.658	2.41	0.873	1.765	0.914	0.719	0.613	0.901	0.398	1.847	0.586	0.539	1.008	1.299	111.5	50.5	149.5	88.4	62.3	84.3	103.3	150.1	87.9	76.7	155.1	80.3	123.7
TRUE	High	Master Protein	Solyc06g035970.3.1	Tubulin beta chain (AHRD V3.3 *** TBB_HORVU)	0	FALSE	66.051	27	8	66	1	1	447	50.2	4.86	260.73	8	1							0.713	0.64	1.014	1.531	1.222	1.414	0.867	0.807	0.678												237.6	169.3	152.1	240.9	154.8
TRUE	High	Master Protein	Solyc05g053810.3.1	Serine hydroxymethyltransferase (AHRD V3.3 *** M1BAA6_SOLTU)	0	FALSE	65.893	24	10	30	10	1	471	52	7.08	108.53	10	0	0.782	1.289	1.31	1.112	1.437	1.504	0.838	1.112	0.984	0.749	1.275	2.145	0.51	0.917	0.593	0.943	0.748	1.133	91.3	71.4	117.7	119.6	79.2	88	113.7	119.1	101.7	85.2	113.1	100	77.4
TRUE	High	Master Protein	Solyc06g011280.3.1	Elongation factor 1-gamma 1 (AHRD V3.3 *** EF1G1_ORYSJ)	0	FALSE	65.629	24	8	24	3	1	413	47	5.86	102.86	8	4	0.679	0.861	1.016	1.13	1.025	1.83	1.163	1.771	1.278	0.82	0.743	0.906							168.7	114.6	145.3	171.4	120.4	136	123.4	220.2	115.1	133.8	203.9	147.2	173
TRUE	High	Master Protein	Solyc10g086150.2.1	RNA-binding (RRM/RBD/RNP motifs) family protein (AHRD V3.3 *** AT2G37220.1)	0	FALSE	65.565	27	5	27	5	1	291	31.8	5	105.59	5	0	0.671	0.86	0.83	1.684	1.058	2.573	0.54	0.831	0.418	4.137	3.489	3.031	0.536	1.871	1.677	0.914	1.258	1.19	119	79.9	102.4	98.8	63.3	106.7	67	162.9	143.4	77.5	119.2	59.9	34.3
TRUE	High	Master Protein	Solyc02g080810.3.1	Aminomethyltransferase (AHRD V3.3 *** K4B9V1_SOLLC)	0	FALSE	65.423	22	8	26	8	1	406	44.3	8.44	106.2	8	0	0.437	2.495	1.199	1.4	2.087	3.81	0.8	3.03	1.253	0.383	0.468	0.69	0.424	4.312	1.327	0.456	1.131	1.361	77.9	34.1	194.5	93.5	48.2	67.5	100.6	183.7	65.8	52.6	199.2	82.4	157.4
TRUE	High	Master Protein	Solyc01g088080.3.1	T-complex protein 1 subunit theta (AHRD V3.3 *** W9RAQ1_9ROSA)	0	FALSE	65.367	25	9	28	9	1	541	58.4	5.54	104.78	9	0	0.942	1.021	1.214	1.355	1.033	1.894	0.996	1.509	1.321	0.342	0.417	0.624	0.69	1.021	0.668	0.527	0.731	0.842	95.8	90.2	97.7	116.3	75.7	102.6	78.2	143.4	82.9	82.6	125.1	109.5	167.9
TRUE	High	Master Protein	Solyc01g104170.3.1	Ankyrin repeat domain containing protein 2 (AHRD V3.3 *** A0A0A7EAV4_NICBE)	0	FALSE	65.172	18	6	26	6	1	349	37.1	4.51	99.23	6	0	0.725	1.221	1.025	1.511	2.671	1.693	0.654	1.025	0.939	0.678	0.664	0.764	0.643	1.559	1.906				120.9	87.6	147.6	123.9	69.8	105.5	186.5	118.2	132.7	86.8	136	124.5	154.5
TRUE	High	Master Protein	Solyc01g067740.3.1	Superoxide dismutase [Cu-Zn] 1	0	FALSE	64.963	43	5	23	5	1	152	15.3	5.87	98.96	5	0	0.607	0.585	0.731	1.337	0.941	1.485	0.746	0.496	0.431				0.667	2.265	1.536	0.421	0.586	0.659	164.2	99.7	96.1	120	100.8	134.7	94.9	149.7	179.6	133.9	89.1	77.5
TRUE	High	Master Protein	Solyc07g017780.3.1	(DB226) meloidogyne-induced giant cell protein	0	FALSE	64.947	11	10	36	5	1	952	105	6.57	126.27	10	0	0.54	1.118	1.222	0.947	1.003	1.197	1.027	1.084	0.889	1.017	0.885	1.266							154.6	83.6	172.9	189	144.7	137	145.1	173.2	150	154.1	162.5	133.4	144
TRUE	High	Master Protein	Solyc02g080630.3.1	Lactoylglutathione lyase (AHRD V3.3 *** K4B9T4_SOLLC)	0	FALSE	64.833	25	6	52	5	1	293	32.8	6.28	194.26	6	0	0.662	0.839	0.923	0.929	1.096	0.966	1.391	0.682	1.028	0.675	0.52	0.529	0.879	0.643	0.554	0.411	0.423	0.605	116.8	77.4	98	107.8	100.2	93.1	109.8	96.9	97.5	135.7	66.5	100.2	146.8
TRUE	High	Master Protein	Solyc12g099100.2.1	Dihydrolipoyl dehydrogenase (AHRD V3.3 *** K4DHT1_SOLLC)	0	FALSE	64.324	18	8	51	5	1	504	53.4	6.77	181.24	8	0	0.829	1.075	1.254	0.974	1.231	1.239	1.055	1.347	1.488	0.597	0.562	0.651	0.816	0.639	1.642	0.709	1.304	1.2	96.2	79.7	103.4	120.6	90	87.6	110.8	111.6	81.8	86.3	110.1	121.7	142.4
TRUE	High	Master Protein	Solyc04g073990.3.1	annexin p34	0	FALSE	64.299	32	10	44	10	1	314	35.8	5.54	157.48	10	0	1.236	1.428	2.126	1.464	3.408	2.124	1.025	0.861	1.559	0.64	1.557	1.63	2.192	1.572	4.016				82.9	102.5	118.4	176.3	60	87.9	204.6	127.5	108	110.7	93	168.3	99.4
TRUE	High	Master Protein	Solyc10g083970.1.1	S-adenosylmethionine synthase (AHRD V3.3 *** A0A0V0IPC3_SOLCH)	0	FALSE	63.87	23	7	41	1	1	390	42.6	6.6	154.87	7	0	0.503	0.661	0.856	0.886	0.815	0.969													397.2	199.9	262.7	340.2	327	289.8	266.6	316.7
TRUE	High	Master Protein	Solyc07g064950.3.1	trigger factor type chaperone family protein (AHRD V3.3 *** AT5G55220.1)	0	FALSE	63.862	22	9	23	9	1	527	59.2	5.07	84.69	9	0	0.532	1.172	0.806	1.15	1.427	1.727	0.759	1.227	0.788	0.736	0.799	1.012	0.449	1.852	1.206	0.785	1.411	1.759	113.9	60.6	133.6	91.9	75.4	86.7	107.6	130.2	106	80.4	130.1	83.5	112.8
TRUE	High	Master Protein	Solyc07g047790.3.1	Heat shock protein, putative (AHRD V3.3 *** B9T0C8_RICCO)	0	FALSE	63.83	8	6	34	2	1	794	90.4	5.35	142.45	6	2	0.442	0.807	1.004	1.024	0.999	0.967	0.696	1.463	0.662	1.239	0.551	0.818	0.48	0.856	0.541				147.5	65.2	119	148.2	120.3	123.1	120.2	116.3	125.6	87.4	183.8	83.2	133
TRUE	High	Master Protein	Solyc01g089970.3.1	Nucleoside diphosphate kinase (AHRD V3.3 *** NDK_CAPAN)	0	FALSE	63.792	32	5	88	4	1	148	16.2	6.8	322.82	5	1	0.573	1.044	0.985	1.114	1.372	1.966	1.171	1.512	1.515	1.151	0.875	1.249	0.609	1.056	1.057	0.781	0.823	1.739	111.1	63.6	116	109.4	73.4	81.7	100.7	144.2	77	90.1	116.3	116.6	93.6
TRUE	High	Master Protein	Solyc08g075090.3.1	bHLH transcription factor144	0	FALSE	63.74	31	8	39	3	1	245	28.3	9.99	138.65	8	6	0.65	0.821	0.834	0.917	0.946	1.652	0.729	0.571	0.701	0.969	0.728	0.949	0.586	0.252	0.284	0.688	0.58	0.874	121	78.7	99.3	101	88.6	81.2	83.8	146.3	133.3	97.2	76.1	93.5	109.7
TRUE	High	Master Protein	Solyc09g090980.3.1	Major allergen Mal d 1 (AHRD V3.3 *** Q84LA7_MALDO)	0	FALSE	63.532	53	7	36	3	1	160	17.4	5.74	119.93	7	0	0.814	0.66	0.738	0.938	0.791	0.794	1.346	0.799	0.746	1.215	0.883	0.728	1.207	1.032	1.275	0.81	1.144	0.896	124.5	101.4	82.2	91.9	113.5	106.5	89.8	90.2	102.8	138.4	82.1	76.7	104.6
TRUE	High	Master Protein	Solyc04g081490.3.1	beta-tubulin	0	FALSE	63.364	18	7	52	3	1	451	50.5	4.83	175.07	7	0	0.672	1.322	1.87				1.097	1.977	1.351										246.8	165.7	326.1	461.4					221.2	242.7	437.3	298.8
TRUE	High	Master Protein	Solyc06g048840.3.1	Late embryogenesis abundant protein (AHRD V3.3 *** H2E688_HORVU),Pfam:PF00477	0	FALSE	63.27	56	7	48	7	1	93	10	5.57	194.62	7	0	0.691	0.255	0.378	1.225	0.302	0.187	0.458	0.516	0.772	0.171	0.091	0.081	0.291	0.27	0.236	0.404	0.349	0.27	172.1	119	43.8	65.1	147.4	180.6	44.5	27.5	145.7	66.7	75.2	112.4	297.8
TRUE	High	Master Protein	Solyc03g112590.3.1	cell division cycle 48 (AHRD V3.3 *** AT3G09840.1)	0	FALSE	62.694	12	9	57	1	1	830	92.4	5.44	194.26	9	0
TRUE	High	Master Protein	Solyc03g034220.3.1	Tomato RuBP carboxylase small subunit	0	FALSE	62.559	37	6	26	2	1	180	20.3	7.05	108.13	6	0							0.603	8.578	1.283																		209.4	126.3	1795.8	268.5
TRUE	High	Master Protein	Solyc03g097900.3.1	40S ribosomal protein S3a (AHRD V3.3 *** RS3A_TOBAC)	0	FALSE	62.557	29	8	43	1	1	261	29.7	9.74	148.65	8	5	0.755	1.643	1.24	1.263	1.406	1.55	0.976	0.844	0.894	0.377	0.641	1.138	0.654	2.099	0.783	0.805	0.496	2.031	86.3	65.1	141.7	107	76.6	96.8	107.8	118.8	107.7	105.1	90.9	96.2	126.7
TRUE	High	Master Protein	Solyc05g013380.3.1	Alanine aminotransferase 2 (AHRD V3.3 *** A0A151TGW4_CAJCA)	0	FALSE	62.359	10	4	28	1	1	481	53.4	7.05	112.94	4	0							0.788	5.772	1.247																		272.5	214.9	1572.9	339.8
TRUE	High	Master Protein	Solyc07g064130.2.1	Polyubiquitin (AHRD V3.3 *** UBI1P_NICSY)	0	FALSE	62.311	62	5	48	5	1	457	51.2	7.61	178.92	5	0	0.952	0.647	0.995	1.25	0.963	1.716	1.107	1.187	0.899	1.659	0.96	1.129	0.574	0.85	0.515	0.625	0.549	0.814	111.3	105.9	72	110.8	81.2	101.4	78.1	139.3	95.4	105.6	113.3	85.7	84.2
TRUE	High	Master Protein	Solyc06g082090.3.1	Methionine aminopeptidase,related (AHRD V3.3 *** A0A0K9Q0L8_ZOSMR)	0	FALSE	62.19	17	6	34	4	1	402	44.6	7.08	138.39	6	2	0.921	1.024	1.125	1.188	1.199	1.313	1.152	1.149	0.981	0.79	0.644	0.899	0.583	1.167	0.927	0.439	0.828	1.581	98.3	90.5	100.7	110.6	85.1	101.1	102	111.8	93.4	107.7	107.3	91.6	120
TRUE	High	Master Protein	Solyc12g095960.2.1	Far upstream element-binding protein 2 (AHRD V3.3 *** W9R3G4_9ROSA)	0	FALSE	61.799	9	5	17	4	1	694	71.9	6.34	66.16	5	1	0.716	1.042	0.954	0.971	1.062	1.239	0.946	1.117	0.795	0.583	0.837	0.67	0.737	1.574	2.043	0.567	1.562	1.504	107.7	77.1	112.3	102.8	93.6	90.9	99.4	116	103.7	98.1	115.8	82.4	129.4
TRUE	High	Master Protein	Solyc02g063150.3.1	RuBP carboxylase small subunit	0	FALSE	61.468	34	6	35	2	1	181	20.3	7.72	136.47	6	5	0.33	4.723	0.738	1.814	3.811	5.516	0.469	1.509	1.064	1.706	0.969	4.033	0.305	1.963	0.633	1.755	1.941	5.017	58.9	19.4	278.2	43.5	32.9	59.8	125.6	181.7	99	46.4	149.4	105.3	51.9
TRUE	High	Master Protein	Solyc07g020860.3.1	Peroxiredoxin (AHRD V3.3 *** D2D300_GOSHI)	0	FALSE	61.352	35	5	49	5	1	162	17.4	5.35	179.65	5	0	2.442	1.713	1.967	0.935	1.63	1.234	1.078	1.208	1.478	1.739	2.283	2.415	0.766	1.627	2.057	1.067	1.312	1.049	56.2	137.2	96.2	110.5	83.3	77.9	135.9	102.8	84	90.5	101.4	124.1	53.8
TRUE	High	Master Protein	Solyc12g096930.2.1	Caleosin (AHRD V3.3 *** S8C3C9_9LAMI)	0	FALSE	61.293	29	6	37	6	1	245	27.8	5.73	136.28	6	0	0.979	0.514	0.874	0.5	0.427	0.343	1.238	1.078	1.926	0.345	0.39	0.275	0.835	0.789	0.484	0.431	0.267	0.398	118.8	116.3	61.1	103.8	176.2	88.1	75.2	60.5	76.3	94.4	82.3	147	199
TRUE	High	Master Protein	Solyc11g039980.2.1	ATP synthase subunit alpha (AHRD V3.3 *** Q5M9V4_TOBAC)	0	FALSE	61.219	24	6	123	6	1	334	35.9	5.11	423.85	6	0	0.533	1.118	1.118	1.076	1.472	1.611	1.242	1.783	1.54	1.203	0.986	1.385	0.808	1.227	0.716	0.952	0.988	1.955	106.1	56.6	118.6	118.6	77.5	83.4	114.1	124.9	71.9	89.3	128.1	110.7	87.5
TRUE	High	Master Protein	Solyc01g111450.3.1	LEY14339 proteasome, alpha subunit	0	FALSE	61.096	17	3	36	3	1	249	27.1	7.49	146.14	3	0	0.492	1.48	1.127	1.027	1.46	1.477	0.916	1.041	0.94	0.863	1.019	0.926	0.618	1.378	1.458	0.757	1.022	1.63	97.6	48	144.4	110	80.6	82.7	117.7	119	102.7	94	106.9	96.5	105.1
TRUE	High	Master Protein	Solyc03g115110.3.1	ATP synthase subunit gamma (AHRD V3.3 *** A0A061FYD0_THECC)	0	FALSE	61.077	28	6	21	6	1	335	36.8	9.14	77.65	6	0	0.863	1.343	1.203				1.321	2.636	1.641	0.903	0.996	1.174	0.47	0.755	0.673				136.1	117.5	182.7	163.7					90.9	120.1	239.7	149.2	147.3
TRUE	High	Master Protein	Solyc08g079260.3.1	Tetratricopeptide repeat-containing family protein (AHRD V3.3 *** U5GMD7_POPTR)	0	FALSE	60.748	18	7	30	7	1	422	45.6	5.02	114.53	7	0	0.755	0.974	1.188	0.991	1.267	1.558	0.907	0.773	1.049	0.749	0.999	1.192	0.792	1.364	1.679	0.834	1.079	1.294	102.1	77.1	99.4	121.3	83.1	82.3	105.3	129.4	107.3	97.3	82.9	112.5	101.5
TRUE	High	Master Protein	Solyc07g008800.3.1	chaperonin	0	FALSE	60.511	67	6	69	2	1	97	10.4	8.4	255.42	6	0	0.662	0.933	0.933				0.999	0.942	1.235	0.827	0.581	0.786				1.799	1.668	3.6	170.1	112.5	158.7	158.7					143.7	143.5	135.3	177.5	187.9
TRUE	High	Master Protein	Solyc12g094640.2.1	Glyceraldehyde-3-phosphate dehydrogenase (AHRD V3.3 *** K4DH36_SOLLC)	0	FALSE	60.435	19	7	28	5	1	450	48	7.14	101.42	7	0	0.338	2.811	0.753				0.762	5.486	0.864				0.244	5	0.523				163.2	55.2	458.7	122.9					98.6	75.2	541	85.2
TRUE	High	Master Protein	Solyc12g096540.2.1	40S ribosomal protein S10-like (AHRD V3.3 *** Q2XPV4_SOLTU)	0	FALSE	60.074	28	5	47	1	1	180	19.8	9.79	170.29	5	0							1.499	1.651	2.319	2.006	1.055	1.02	0.581	0.812	0.616												123.7	185.4	204.1	286.8	157.4
TRUE	High	Master Protein	Solyc12g099000.2.1	S-adenosylmethionine synthase (AHRD V3.3 *** M1A0F3_SOLTU)	0	FALSE	59.769	26	8	36	3	1	414	45.5	5.6	153.22	8	0	3.81	3.194	4.154	1.234	1.513	1.011							0.409	1.228	0.946	1.152	1.633	1.554	49.3	188	157.6	205	126.1	155.6	190.8	127.5
TRUE	High	Master Protein	Solyc02g062340.3.1	Fructose-bisphosphate aldolase (AHRD V3.3 *** K4B6C3_SOLLC)	0	FALSE	59.765	13	4	29	2	1	395	42.6	6.4	110.23	4	0	0.251	2.869	0.583				0.602	5.801	0.972				0.245	3.563	0.647	0.386	3.159	0.791	127.6	32	366	74.4					71.6	43.1	415.6	69.6
TRUE	High	Master Protein	Solyc03g111730.3.1	KDEL-tailed cysteine endopeptidase	0	FALSE	59.667	18	6	36	6	1	360	40.6	6.8	136.55	6	0	1.193	0.514	0.755	0.479	0.334	0.26	1.79	0.481	1.499	1.585	1.437	0.649	1.049	0.738	1.042	1.28	1.566	0.848	115.5	137.8	59.4	87.2	193	92.4	64.4	50.2	83.9	150.1	40.3	125.7	85.6
TRUE	High	Master Protein	Solyc01g099770.3.1	meloidogyne-induced giant cell protein DB141	0	FALSE	59.603	27	5	63	1	1	168	18.9	4.68	233.81	5	6	0.891	0.931	0.972	1.042	0.899	1.043	0.966	1.112	0.716	0.927	1.02	0.976	0.609	0.787	0.453	1.122	0.866	1.126	105.4	93.9	98.2	102.5	100.4	104.6	90.3	104.7	105.5	101.8	117.2	75.5	102
TRUE	High	Master Protein	Solyc10g078150.2.1	Nascent polypeptide-associated complex subunit alpha-like protein (AHRD V3.3 *** W9S3Y1_9ROSA)	0	FALSE	59.089	46	4	30	1	1	163	17.5	9.41	142.68	4	0
TRUE	High	Master Protein	Solyc02g081160.3.1	Pyrophosphate--fructose 6-phosphate 1-phosphotransferase subunit beta (AHRD V3.3 *** PFPB_SOLTU)	0	FALSE	58.359	15	6	23	6	1	569	61.7	6.43	111.38	6	0	0.843	0.982	1.131	1.243	0.877	1.462	1.207	1.098	1.2	1.127	0.511	0.708	0.568	0.788	0.627	0.838	1.066	1.615	101.1	85.2	99.3	114.4	87.3	108.5	76.6	127.6	88.8	107.2	97.5	106.5	119.6
TRUE	High	Master Protein	Solyc09g075010.3.1	HSP20-like chaperones superfamily protein (AHRD V3.3 *-* AT4G02450.2)	0	FALSE	58.285	23	4	38	4	1	225	23.9	4.46	157.27	4	0	1.022	1.168	1.112	1.463	1.681	1.4	0.92	0.656	0.54	1.14	1.17	0.865	0.717	1.23	1.638	1.191	1.44	1.187	93	95	108.6	103.4	72.2	105.5	121.3	101	128.4	118.1	84.2	69.3	95.8
TRUE	High	Master Protein	Solyc07g065900.3.1	fructose-bisphosphate aldolase, cytoplasmic isozyme 1	0	FALSE	58.235	8	4	65	1	1	357	38.2	7.28	265.86	4	0							0.802	3.897	1.257																		345	276.8	1344.5	433.7
TRUE	High	Master Protein	Solyc09g057670.3.1	Peptidyl-prolyl cis-trans isomerase (AHRD V3.3 *** A0A0K9NV42_ZOSMR)	0	FALSE	58.174	34	4	22	4	1	149	16	7.96	87.09	4	0	0.867	0.634	0.968	1.057	1.075	1.109	0.872	0.992	1.018	1.209	1.165	1.452	0.57	1.091	1.712				138.4	119.9	87.7	134	113.2	119.6	121.7	125.5	123.7	107.8	122.7	125.9	99.5
TRUE	High	Master Protein	Solyc02g082000.3.1	Ribosomal protein S19 family protein (AHRD V3.3 *** AT5G09500.1)	0	FALSE	57.844	19	2	25	2	1	151	17.3	10.36	117.71	2	0	0.566	1.272	1.162	1.771	1.682	1.671	0.814	1.637	1.434	0.508	0.588	0.72	0.447	0.944	0.55	0.813	0.64	0.952	100	56.6	127.3	116.2	65.3	115.7	109.9	109.2	81.9	66.7	134	117.4	142
TRUE	High	Master Protein	Solyc01g080280.3.1	chloroplast glutamine synthetase	0	FALSE	57.5	13	6	16	6	1	432	47.5	6.73	60.32	6	0	0.383	1.873	0.759				0.428	2.762	0.643				0.239	1.43	0.715				199.2	76.3	373.2	151.3					165.5	70.8	457.2	106.5
TRUE	High	Master Protein	Solyc01g097460.3.1	Ribose 5-phosphate isomerase-related family protein (AHRD V3.3 *** U5GAQ0_POPTR)	0	FALSE	57.237	16	4	24	4	1	293	31.1	6.42	107.8	4	0	0.394	0.959	0.702	1.22	1.554	1.722	0.781	2.777	0.836	0.927	0.718	0.824	0.392	3.119	1.071				157.1	61.9	150.6	110.3	87.3	106.6	135.7	150.4	89	69.5	247.1	74.4	138.3
TRUE	High	Master Protein	Solyc02g085350.3.1	Succinate dehydrogenase [ubiquinone] flavoprotein subunit, mitochondrial (AHRD V3.3 *** K4BB47_SOLLC)	0	FALSE	57.143	11	6	27	6	1	629	69.1	6.54	108.99	6	0	0.669	0.656	0.776				0.768	0.203	0.279	2.391	1.544	2.07	0.77	1.071	1.006				193.5	129.4	126.9	150.1					266.8	204.8	54	74.3	85.6
TRUE	High	Master Protein	Solyc01g100870.3.1	ADP-ribosylation factor (AHRD V3.3 *** ARF_VIGUN)	0	FALSE	56.532	35	6	33	1	1	210	24.1	7.5	122.63	6	0							1.024	0.389	0.612	1.85	2.181	1.616															396.6	406.1	154.4	242.9	180.5
TRUE	High	Master Protein	Solyc10g083720.2.1	Pyruvate kinase family protein (AHRD V3.3 *** AT3G52990.1)	0	FALSE	56.532	6	4	10	4	1	1030	113.3	8.5	50.95	4	0				1.092	0.845	1.083	1.044	0.796	0.765	0.977	1.284	1.607	0.576	0.901	0.577								149.2	163	126.1	161.6	166.4	173.8	132.5	127.3	123.3
TRUE	High	Master Protein	Solyc10g008110.3.1	Acyl-coenzyme A oxidase (AHRD V3.3 *** M1APJ6_SOLTU)	0	FALSE	56.343	9	6	30	6	1	805	91.1	7.69	118.32	6	0	0.549	0.901	1.14	1.088	0.964	1.468	0.994	1.09	0.989	0.765	0.58	0.81	0.624	0.699	0.503	0.579	0.918	1.301	111.4	61.2	100.4	127	88.5	96.3	85.3	129.9	98.2	97.6	107.1	97.1	126.8
TRUE	High	Master Protein	Solyc01g099670.3.1	meloidogyne-induced giant cell protein db212	0	FALSE	56.239	28	5	53	1	1	182	20.1	9.76	196.03	5	5	1.245	1.477	1.652	1.017	1.056	1.533	1.236	1.199	1.515	1.378	1.053	1.382	0.546	1.266	0.638	0.788	0.589	0.882	74.4	92.7	109.9	123	86.8	88.3	91.7	133.1	80.8	99.9	96.9	122.4	83.1
TRUE	High	Master Protein	Solyc09g074930.3.1	Rubber elongation factor (AHRD V3.3 *** C9E7B4_MORAL)	0	FALSE	55.608	30	6	33	6	1	287	30.9	4.98	119.36	6	0	0.723	1.04	1.194	1.146	1.114	1.542	0.963	1.03	1.322	1.612	1.12	1.639	0.548	1.059	0.71	0.841	0.815	1.57	101.1	73.1	105.2	120.7	83.3	95.4	92.8	128.4	92.7	89.3	95.5	122.5	74.5
TRUE	High	Master Protein	Solyc06g072490.3.1	40S ribosomal protein S3a (AHRD V3.3 *** RS3A_TOBAC)	0	FALSE	55.299	29	8	45	1	1	261	29.7	9.74	154.11	8	0	0.293	0.81	0.528																912.1	267.4	738.6	482
TRUE	High	Master Protein	Solyc04g064710.3.1	Alcohol dehydrogenase (AHRD V3.3 *** Q42953_TOBAC)	0	FALSE	55.275	34	10	39	7	1	379	41.1	6.87	128.54	10	3	1.089	0.86	1.01	0.885	0.684	0.758	0.934	1.09	0.99	0.958	0.828	0.737	0.633	0.688	0.506	1.649	0.852	1.24	101	110	86.9	102	120.2	106.4	82.3	91.1	99.6	93.1	108.6	98.7	113.5
TRUE	High	Master Protein	Solyc12g099080.2.1	ADP-ribosylation factor (AHRD V3.3 *** ARF_VIGUN)	0	FALSE	54.907	35	7	27	2	1	232	26.5	8.1	104.01	7	1				0.929	0.874	1.095	0.871	1.142	0.933														307.9	285.9	269.1	337.1	304.1	264.8	347.3	283.8
TRUE	High	Master Protein	Solyc08g042050.3.1	RNA helicase DEAD25	0	FALSE	54.598	12	8	17	8	1	746	81.5	6.7	62.71	8	0	0.48	0.703	0.7				0.674	0.953	0.736	1.274	1.076	0.988	0.498	1.21	0.62	0.609	0.796	1.377	166.5	79.9	117	116.6					142.7	96.3	136	105.1	110.7
TRUE	High	Master Protein	Solyc03g034180.3.1	14-3-3-like protein (AHRD V3.3 *** 14331_SOLTU)	0	FALSE	54.483	30	8	65	1	1	258	29.1	4.77	219.5	8	0
TRUE	High	Master Protein	Solyc02g032940.3.1	Aspartic proteinase (AHRD V3.3 *** A0A0B0NH67_GOSAR)	0	FALSE	54.39	17	6	32	4	1	510	55.5	5.67	114.79	6	0	0.895	0.675	1.103	0.754	0.745	1.321	1.468	0.626	1.028	0.659	0.561	0.508	0.998	0.603	0.847	0.772	0.829	0.975	108.9	97.4	73.5	120.1	104.7	79	78	138.3	97	142.4	60.8	99.8	146.6
TRUE	High	Master Protein	Solyc04g063290.3.1	40S ribosomal protein S2 (AHRD V3.3 *** K7WJZ4_SOLTU)	0	FALSE	54.226	27	7	35	7	1	280	30.6	10.27	116.46	7	0	1.125	1.154	1.273	1.213	1.188	1.867	0.824	1.269	0.772	0.323	0.603	1.006	0.642	1.685	0.58	0.757	0.943	0.87	87.9	98.9	101.4	111.8	75.9	92.1	90.2	141.8	103.5	85.3	131.3	79.9	136.4
TRUE	High	Master Protein	Solyc03g058920.3.1	Mitochondrial outer membrane porin (AHRD V3.3 *** VDAC1_WHEAT)	0	FALSE	53.838	12	4	23	2	1	338	36.4	8.82	71.42	4	0				0.508	0.713	0.365	1.1	0.17	0.387														464	235.8	330.7	169.5	451.6	496.6	76.9	174.9
TRUE	High	Master Protein	Solyc06g007200.3.1	Protein phosphatase 2C (AHRD V3.3 *** Q3V656_SOLTU)	0	FALSE	53.819	6	4	21	2	1	698	75.7	6.34	88.07	4	0	0.857	1.091	1.117	1.315	1.39	1.429	1.014	1.799	1.136				0.458	1.486	0.885				147.6	126.5	161	164.9	116.9	153.7	162.5	167	121.2	122.9	218.1	137.8
TRUE	High	Master Protein	Solyc01g057830.3.1	30S ribosomal protein S1 (AHRD V3.3 *** W9RV42_9ROSA)	0	FALSE	53.755	14	6	25	6	1	412	45.2	5.45	88.86	6	0	0.266	1.133	0.664	1.011	1.729	1.988	0.939	2.357	0.885	1.218	1.326	2.607	0.297	1.762	1.034	0.667	1.258	1.829	130.6	34.7	148	86.7	69.8	70.6	120.8	138.8	77.2	72.5	182	68.3	65
TRUE	High	Master Protein	Solyc07g041310.3.1	Ribosomal protein S3 family protein (AHRD V3.3 *** AT5G35530.1)	0	FALSE	52.495	36	7	53	3	1	239	26.8	9.5	178.72	7	0	1.347	1.36	1.573	1.653	1.73	1.451	0.67	0.149	0.083	3.05	0.473	0.597							113.6	153	154.5	178.8	102.9	170	177.9	149.3	315.6	211.5	46.9	26.1	117.2
TRUE	High	Master Protein	Solyc10g075050.2.1	Non-specific lipid-transfer protein (AHRD V3.3 *** K4D1U7_SOLLC)	0	FALSE	52.457	43	6	99	6	1	127	12.9	8.78	374.09	6	0	2.655	0.618	1.33	1.216	0.863	0.668	1.272	0.149	1.241	3.698	3.848	2.135	1.532	0.712	2.795	2.788	2.129	0.971	71.4	189.5	44.1	94.9	106.8	129.8	92.1	71.3	109.2	138.9	16.3	135.5	37.4
TRUE	High	Master Protein	Solyc02g084440.3.1	Fructose-bisphosphate aldolase	0	FALSE	52.356	23	8	19	5	1	387	41.9	8	68.73	8	0	0.356	2.624	0.883				0.424	1.505	0.608				0.364	3.149	0.809				164.5	58.5	431.7	145.3					226.1	95.9	340.3	137.6
TRUE	High	Master Protein	Solyc08g078160.3.1	Oleosin (AHRD V3.3 *** K4C6R4_SOLLC)	0	FALSE	52.091	17	3	30	3	1	140	15.1	9.47	129.07	3	0	1.479	0.581	0.899	0.916	0.524	0.479	1.086	0.382	0.675	1.981	1.267	1.172	0.557	0.391	0.319	1.673	0.43	0.777	101	149.4	58.7	90.9	137.1	125.6	71.8	65.6	127.3	138.2	48.6	85.9	73.8
TRUE	High	Master Protein	Solyc08g067530.1.1	Non-specific lipid-transfer protein (AHRD V3.3 *** K4CLX9_SOLLC)	0	FALSE	51.721	34	3	33	3	1	117	12	8.25	121.81	3	0	1.419	0.65	0.684	0.991	0.455	0.335	0.982	0.353	0.457	2.38	2.05	1.549	0.756	0.472	0.717	3.354	1.49	2.035	106.6	151.3	69.3	72.9	143.8	142.5	65.5	48.2	143.3	140.7	50.6	65.5	57.3
TRUE	High	Master Protein	Solyc06g083190.3.1	Peptidyl-prolyl cis-trans isomerase (AHRD V3.3 *** A0A0K9NXQ5_ZOSMR)	0	FALSE	51.493	15	8	45	6	1	595	65.9	5.25	153.25	8	2	0.544	0.657	0.817	1.374	1.749	2.19	0.91	1.192	1.608	0.949	0.621	0.814	0.612	1.04	1.019	0.755	1.13	1.098	132.5	72.2	87.1	108.2	63.4	87	110.8	138.8	84.9	77.3	101.2	136.5	118.2
TRUE	High	Master Protein	Solyc04g078920.3.1	Peroxisomal multifunctional enzyme type 2 (AHRD V3.3 *** A0A0B2RV47_GLYSO)	0	FALSE	51.356	40	4	49	4	1	125	13.7	9.47	178.63	4	0	0.637	0.732	1.151	1.272	1.422	1.866	1.009	0.776	0.887	1.167	1.282	1.163	0.749	1.001	1.987	1.059	1.776	1.31	113.6	72.4	83.2	130.8	72	91.5	102.3	134.3	108.9	109.9	84.5	96.6	86.7
TRUE	High	Master Protein	Solyc01g106260.3.1	Heat shock protein 70 (AHRD V3.3 *** B9HN74_POPTR)	0	FALSE	51.342	14	8	23	3	1	670	71.8	6.25	81.32	8	0	0.773	0.908	0.86				0.561	0.541	0.366										338.9	261.9	307.6	291.5					486.2	272.9	263	177.9
TRUE	High	Master Protein	Solyc01g087730.3.1	Ribosomal protein (AHRD V3.3 *** K4AYG3_SOLLC)	0	FALSE	51.3	13	4	39	4	1	338	37	9.32	144.79	4	0	0.6	2.136	1.637	1.301	2.151	2.639	0.614	2.194	0.91	0.496	0.633	0.94	0.399	2.418	1.205	0.966	1.719	2.515	74.4	44.7	159	121.9	56.4	73.4	121.3	148.9	84.8	52	186	77.1	130.3
TRUE	High	Master Protein	Solyc06g083790.3.1	succinyl CoA ligase beta subunit	0	FALSE	51.179	16	5	26	5	1	421	45.3	6.44	98.54	5	0	2.246	2.468	2.657	1.403	2.149	1.485	1.08	1.728	1.315	0.158	1.418	1.821	0.525	1.665	0.852	2.037	1.874	2.434	47.8	107.3	117.9	127	66.2	93	142.4	98.4	78.1	84.3	134.9	102.7	91
TRUE	High	Master Protein	Solyc10g078620.1.1	Ribosomal protein S5/S7 (AHRD V3.3 *** A0A103XH68_CYNCS)	0	FALSE	50.939	25	5	27	5	1	215	23.7	9.54	103.46	5	0	0.698	0.833	0.951	1.216	1.602	1.62	0.641	0.602	0.735	0.237	1.295	1.938	0.767	0.801	0.508				137.8	96.2	114.9	131.1	88.3	107.4	141.4	143	161.2	103.3	97	118.4	107.4
TRUE	High	Master Protein	Solyc01g100360.3.1	Dihydrolipoyl dehydrogenase (AHRD V3.3 *** A0A103XB80_CYNCS)	0	FALSE	50.677	13	5	16	5	1	574	60.4	7.77	71.8	5	0	0.698	1.269	1.143	1.138	1.466	2.138	0.865	1.38	0.998	1.174	1.344	1.602	0.543	1.808	0.922	0.754	1.145	1.206	97.3	67.9	123.5	111.2	69.7	79.3	102.1	148.9	94.3	81.6	130.1	94.1	78.1
TRUE	High	Master Protein	Solyc03g118910.1.1	T-complex protein 1 subunit delta (AHRD V3.3 *** K4BM40_SOLLC)	0	FALSE	50.458	11	5	23	5	1	539	58	7.17	88.54	5	0	0.559	1.192	0.989	0.89	1.016	1.101	1.074	1.295	0.873	0.946	0.646	0.79	0.755	1.221	0.619				128.4	71.7	153	126.9	119.8	106.6	121.7	131.9	113.2	121.5	146.6	98.7	141.9
TRUE	High	Master Protein	Solyc00g042140.1.1	ATP synthase subunit beta, chloroplastic (AHRD V3.3 *-* ATPB_ACUOB)	0	FALSE	50.319	10	3	53	2	1	399	42	4.86	179.68	3	0
TRUE	High	Master Protein	Solyc07g051850.3.1	Aspartic proteinase, putative (AHRD V3.3 *** B9SVA7_RICCO)	0	FALSE	50.25	16	7	65	5	1	508	55.1	6.01	207.94	7	0	1.159	2.151	1.47	1.084	1.93	1.66	0.988	1.036	1.517	1.049	1.171	1.547	0.741	0.941	0.688	0.914	1.321	2.061	69.2	80.2	148.8	101.7	70.5	76.4	136.1	117	88.1	87	91.3	133.6	83.9
TRUE	High	Master Protein	Solyc03g096000.3.1	Clathrin heavy chain (AHRD V3.3 *** K4BJ22_SOLLC)	0	FALSE	50.021	4	5	30	5	1	1702	193	5.39	115.77	5	0	0.768	1.429	1.453	1.007	1.235	1.606	0.877	1.444	0.871	0.394	0.392	0.683	0.738	1.595	0.697	0.759	1.115	1.386	86	66.1	122.9	125	82.5	83.1	101.9	132.5	95.4	83.7	137.8	83.2	162
TRUE	High	Master Protein	Solyc06g065990.1.1	ATP synthase subunit b (AHRD V3.3 *** A0A0K9PIX0_ZOSMR)	0	FALSE	49.463	7	2	13	2	1	223	24.4	5.85	74.01	2	0				1.49	2.505	3.588	0.698	4.924	0.865				0.419	2.607	0.758								93.2	138.9	233.5	334.5	106.9	74.6	526.2	92.4
TRUE	High	Master Protein	Solyc10g083650.1.1	Peroxiredoxin, putative (AHRD V3.3 *** B9SRG0_RICCO)	0	FALSE	49.087	17	2	7	2	1	228	24.4	8.4	33.32	2	0				1.164	2.102	1.552	0.748	0.71	0.811				0.67	2.138	1.511								137.5	160	289	213.4	244.7	183.1	173.8	198.4
TRUE	High	Master Protein	Solyc07g016150.3.1	Elongation factor 1-beta (AHRD V3.3 *** A0A072UHR3_MEDTR)	0	FALSE	49.082	30	7	32	6	1	232	25.3	4.69	102.59	7	0				1.172	1.581	1.503	0.735	0.884	0.662	0.484	0.449	0.347				1.236	1.899	1.332					114.2	133.8	180.4	171.6	182.9	134.3	161.7	121	263.1
TRUE	High	Master Protein	Solyc12g009140.2.1	Proteasome subunit alpha type (AHRD V3.3 *** A0A0V0HRW3_SOLCH)	0	FALSE	48.712	24	5	27	5	1	260	28.5	6.32	103.5	5	0	0.601	0.915	1.047	0.966	1.184	1.631	1.061	1.084	1.206	1.945	1.407	1.343	0.875	0.7	0.516	0.558	0.788	1.213	112.3	67.5	102.7	117.5	83.7	80.8	99.1	136.5	91.9	97.6	99.6	110.9	70.2
TRUE	High	Master Protein	Solyc01g098640.3.1	Thylakoid lumen 18.3 kDa protein (AHRD V3.3 *** A0A061F263_THECC)	0	FALSE	48.704	25	5	10	5	1	289	31.6	7.33	44.46	5	0							0.72	2.681	0.747				0.408	2.794	0.818												233.1	167.7	625	174.2
TRUE	High	Master Protein	Solyc10g086760.2.1	Tubulin beta chain (AHRD V3.3 *** A0A103XQ61_CYNCS)	0	FALSE	48.614	23	8	56	1	1	448	50.4	4.83	190.87	8	3	0.623	1.951	1.281	0.971	0.973	1.514	0.953	1.401	0.603	2.559	1.59	3.177	0.651	2.06	0.567	1.154	1.381	1.841	82.4	51.3	160.8	105.5	89.7	87.1	87.3	135.8	101.1	96.3	141.6	61	48
TRUE	High	Master Protein	Solyc01g009180.3.1	5-methyltetrahydropteroyltriglutamate--homocysteine methyltransferase (AHRD V3.3 *** METE_CATRO)	0	FALSE	48.395	10	8	74	2	1	830	92	7.17	235.73	8	0	0.741	1.311	0.957				1.133	2.146	1.329										299.3	221.9	392.3	286.5					214	242.4	459.3	284.4
TRUE	High	Master Protein	Solyc02g085790.3.1	T-complex protein 1 subunit zeta 1 (AHRD V3.3 *** TCPZA_ARATH)	0	FALSE	48.159	13	6	29	1	1	535	58.9	6.37	98.03	6	0	0.434	1.045	1.202				1.244	1.44	1.381	1.095	0.902	0.942	0.737	1.176	0.695				163	70.7	170.3	196					118.5	147.4	170.6	163.6	152.3
TRUE	High	Master Protein	Solyc04g077970.3.1	Adenine phosphoribosyltransferase-like (AHRD V3.3 *** Q2V997_SOLTU)	0	FALSE	48.059	17	4	12	4	1	266	28.9	7.37	46.57	4	0							0.762	0.342	0.369	3.646	3.022	4.291															485.1	369.8	166.1	179	100.3
TRUE	High	Master Protein	Solyc04g072250.3.1	Heat-shock protein, putative (AHRD V3.3 *** B9SMA2_RICCO)	0	FALSE	47.959	32	4	48	4	1	163	17.9	5.66	220.01	4	0	0.674	0.613	0.858	0.722	0.37	0.528	1.015	0.551	0.788	1.701	1.346	0.846	0.848	0.725	1.438	0.628	0.794	0.52	127.2	85.7	78	109.2	152.7	110.2	56.5	80.6	119.2	121.1	65.8	93.9	81.7
TRUE	High	Master Protein	Solyc11g010960.2.1	Alcohol dehydrogenase, putative (AHRD V3.3 *** B9T7R7_RICCO)	0	FALSE	47.94	12	3	9	3	1	359	39.2	6.89	44.33	3	0	0.349	0.912	0.709	1.5	1.333	2.638	1.072	0.801	1.127	2.169	1.432	1.223	0.683	0.78	0.679				161.6	56.4	147.3	114.6	74.2	111.2	98.9	195.7	120	128.6	96.1	135.3	82.4
TRUE	High	Master Protein	Solyc12g010060.2.1	Eukaryotic translation initiation factor 5A (AHRD V3.3 *** Q6S021_CAPAN)	0	FALSE	47.923	16	3	18	2	1	160	17.5	5.99	75.82	3	1				1.288	1.249	3.281	0.902	0.902	1.376	2.009	1.514	1.495	0.611	1.168	1.74	0.501	1.375	1.441					70.4	90.7	87.9	231	114.9	103.6	103.6	158	79.8
TRUE	High	Master Protein	Solyc04g008740.3.1	Pyruvate kinase (AHRD V3.3 *** K4BP30_SOLLC)	0	FALSE	47.748	14	6	25	6	1	510	55.2	7.53	90.23	6	0				1.063	1.336	2.018	1.118	1.622	1.405	0.895	0.697	1.16	0.659	1.657	1.032	0.612	0.596	1.646					88.6	94.1	118.4	178.8	93.3	104.3	151.4	131	127.9
TRUE	High	Master Protein	Solyc08g081530.3.1	monodehydroascorbate reductase	0	FALSE	47.372	12	4	10	4	1	491	53.6	8.03	45.23	4	0	0.503	1.044	0.879	1.317	1.39	2.279	0.837	1.743	1.337	1.533	1.005	1.163	0.597	0.721	0.717				140.1	70.5	146.3	123.1	80.2	105.6	111.5	182.7	97.6	81.7	170.1	130.6	102.1
TRUE	High	Master Protein	Solyc12g042830.2.1	Small heat-shock protein, putative (AHRD V3.3 *** B9RV59_RICCO)	0	FALSE	47.334	25	6	18	6	1	231	26.3	8.87	58.35	6	0	4.003	1.269	2.489	0.658	0.537	0.461	1.246	0.544	0.703	0.763	0.566	0.537	0.79	0.86	1.147	0.396	0.734	0.59	45.7	182.8	57.9	113.6	150.7	99.1	80.9	69.4	114.5	142.7	62.2	80.5	139.6
TRUE	High	Master Protein	Solyc03g080160.3.1	Nascent polypeptide associated complex alpha subunit, putative (AHRD V3.3 *** B9S5M4_RICCO)	0	FALSE	46.946	19	3	16	3	1	224	24.5	4.67	60.55	3	0	0.547	0.717	0.705	0.791	0.798	0.844	0.729	0.29	0.503	1.741	1.67	1.328	0.845	0.442	0.682	0.694	1.357	1.183	134.7	73.6	96.6	95	116.5	92.1	93	98.4	158.6	115.6	46	79.7	69.7
TRUE	High	Master Protein	Solyc01g007740.3.1	2-Cys peroxiredoxin 2	0	FALSE	46.78	19	5	41	2	1	267	29.2	6.58	136.78	5	0				0.838	1.257	1.42	1.161	1.328	1.082	0.477	0.515	0.441	0.753	1.43	1.296								132.9	111.4	167.1	188.7	131.3	152.4	174.3	142.1	246.6
TRUE	High	Master Protein	Solyc08g006040.3.1	40S ribosomal protein S6 (AHRD V3.3 *** K4CI93_SOLLC)	0	FALSE	46.763	25	5	17	2	1	249	28.3	10.7	61.44	5	0	0.479	0.643	0.683				0.992	1.274	0.717	0.564	0.345	0.505	0.444	0.799	0.549	0.68	0.867	1.177	171.1	82	110.1	116.8					120.5	119.6	153.5	86.4	198.9
TRUE	High	Master Protein	Solyc08g061960.3.1	Ribosomal protein S3 family protein (AHRD V3.3 *** AT5G35530.1)	0	FALSE	46.758	32	7	53	3	1	238	26.5	9.6	176.68	7	3	1.179	1.116	1.229	1.034	0.904	1.646	0.695	1.227	0.83	0.403	0.641	1.009	0.581	1.602	0.582	0.782	0.625	1.074	88.4	104.2	98.7	108.6	87.3	90.2	78.9	143.6	106.6	74.1	130.8	88.5	131
TRUE	High	Master Protein	Solyc10g055670.2.1	V-type proton ATPase subunit B2	0	FALSE	46.226	20	8	21	4	1	489	54.5	5.25	72.97	8	3	0.542	1.091	1.146	1.15	1.812	1.972	1.343	1.364	3.336	0.906	0.727	1.229							158.8	86	173.2	182	101.1	116.3	183.2	199.4	85.2	114.4	116.2	284.1	155.4
TRUE	High	Master Protein	Solyc03g115990.2.1	Malate dehydrogenase (AHRD V3.3 *** A0A061G4A3_THECC)	0	FALSE	46.188	14	6	21	3	1	528	56.4	7.72	77.39	6	2	0.519	1.29	1.235	0.773	1.53	1.309	0.771	0.332	0.679	3.103	3.668	2.519	0.674	2.074	1.044				118.7	61.6	153.1	146.6	104.1	80.5	159.2	136.2	172.5	133.1	57.3	117.1	46.6
TRUE	High	Master Protein	Solyc02g086820.3.1	chloroplast carbonic anhydrase	0	FALSE	46.125	18	5	24	5	1	321	34.4	7.11	88.46	5	0	0.29	5.853	0.754				0.814	4.211	0.84				0.453	3.875	0.574	0.467	8.181	0.947	76	22.1	444.7	57.3					87.4	71.1	368	73.4
TRUE	High	Master Protein	Solyc10g078780.2.1	Seed maturation protein LEA 4 (AHRD V3.3 *** Q9FNX1_GLYCA)	0	FALSE	46.101	29	4	11	4	1	221	21.9	7.97	52.69	4	0	0.632	0.624	0.82				1.231	0.568	1.252	4.864	2.494	1.871	0.619	0.76	1.207				195	123.3	121.7	160					148.1	182.3	84.1	185.5	58.7
TRUE	High	Master Protein	Solyc01g080460.3.1	pyruvate orthophosphate dikinase (AHRD V3.3 *** AT4G15530.6)	0	FALSE	45.899	9	9	28	9	1	965	105.8	6.37	93.24	9	0	0.525	1.076	0.839	0.982	1.153	1.396	0.919	1.641	1.09	0.559	0.836	1.144	0.822	1.682	0.95	1.26	1.313	1.965	116.3	61.1	125.1	97.5	88.3	86.7	101.8	123.3	86	79.1	141.2	93.8	113
TRUE	High	Master Protein	Solyc01g108600.3.1	presequence protease 2 (AHRD V3.3 *** AT1G49630.3)	0	FALSE	45.745	7	6	14	6	1	1072	120.5	5.78	47.6	6	0	0.47	1.134	0.853				0.55	0.717	0.521	0.475	0.451	0.573	0.537	1.229	0.578	0.765	1.179	1.235	138.9	65.3	157.4	118.4					172.2	94.7	123.4	89.7	192.1
TRUE	High	Master Protein	Solyc12g056530.2.1	Fructose-1,6-bisphosphatase (AHRD V3.3 *** A0A068JD95_TOBAC)	0	FALSE	45.735	18	6	18	6	1	340	37.3	6.06	60.42	6	0	0.506	1.454	1.17	1.39	1.552	2.017	1.097	2.319	1.687	0.801	0.669	1.057	0.725	1.547	0.836	0.761	0.7	1.404	96.8	49	140.8	113.3	67.1	93.3	104.2	135.4	65.5	71.9	152	110.6	113.4
TRUE	High	Master Protein	Solyc01g100760.2.1	plant/protein (Protein of unknown function, DUF538) (AHRD V3.3 *** AT1G56580.1)	0	FALSE	45.549	29	4	36	4	1	164	18.5	6.58	124.16	4	0	0.631	0.662	1.083	0.986	0.985	1.384	0.893	0.454	0.517	0.853	0.818	0.788	1.071	0.948	2.94	0.746	1.538	1.087	118.5	74.8	78.4	128.3	91.9	90.5	90.5	127.1	139.7	124.8	63.4	72.2	115.7
TRUE	High	Master Protein	Solyc01g099760.3.1	LeMA-1 putatve Mg-dependent ATPase 1	0	FALSE	45.381	17	7	34	6	1	458	51.7	5.36	112.39	7	1	0.66	1.124	1.19	1.181	1.037	1.986	1.234	1.445	1.311	0.949	0.871	1.324	0.654	1.495	1.167	0.836	1.608	1.499	100.7	66.4	113.1	119.7	76.9	90.7	79.7	152.7	80.2	99	115.8	105.1	96.5
TRUE	High	Master Protein	Solyc12g042065.1.1	Chloroplast ATP-dependent Clp protease chaperone protein (AHRD V3.3 *** A0A088F8F4_NICBE)	0	FALSE	45.373	16	8	26	4	1	430	48.4	5.17	85.27	8	0	0.5	1.412	0.753				0.699	2.054	0.872	0.514	0.528	1.218	0.336	1.69	0.764	1.135	1.726	2.052	131	65.4	185	98.6					103.8	72.6	213.2	90.5	147.2
TRUE	High	Master Protein	Solyc02g079950.3.1	photosystem II oxygen-evolving complex protein 3	0	FALSE	45.3	20	5	22	5	1	230	24.6	9.64	80.5	5	0	0.315	3.176	0.789				0.493	3.788	0.861				0.171	4.889	1.234	0.603	3.656	3.435	113.6	35.8	360.9	89.7					97.7	48.2	370	84.1
TRUE	High	Master Protein	Solyc10g051390.2.1	RNA-binding glycine-rich protein (AHRD V3.3 *** D6PZY6_TOBAC)	0	FALSE	45.076	42	4	41	3	1	88	9.6	4.81	144.73	4	0	1.301	0.656	0.905	1.028	0.227	0.837	0.926	0.707	0.242	1.891	1.978	1.454	0.66	0.871	1.361	1.134	0.933	0.916	103.6	134.8	68	93.7	129.4	133	29.4	108.2	139.1	128.8	98.4	33.7	63.3
TRUE	High	Master Protein	Solyc06g005160.3.1	Ascorbate peroxidase (AHRD V3.3 *** Q9SMD3_SOLLC)	0	FALSE	44.906	17	3	42	2	1	250	27.4	5.95	166.39	3	0				1.108	1.235	1.249	0.938	0.574	0.698	2.818	2.629	1.433	0.633	1.428	1.652	1.398	1.662	1.379					104.5	115.8	129.1	130.6	149.5	140.2	85.8	104.4	60.9
TRUE	High	Master Protein	Solyc06g076640.3.1	Tubulin beta chain (AHRD V3.3 *** M1CZM0_SOLTU)	0	FALSE	44.825	19	7	50	2	1	452	51	4.86	169.82	7	0	0.712	0.684	0.808																749.1	533.2	512.4	605.4
TRUE	High	Master Protein	Solyc09g031780.3.1	Chloroplast inner envelope family protein (AHRD V3.3 *** B9INP5_POPTR)	0	FALSE	44.659	8	7	13	7	1	1005	111.5	5.96	49.57	7	0	0.39	1.204	1.07				0.698	0.914	0.666	1.751	1.642	1.969	0.58	1.867	0.735				163.8	63.8	197.2	175.2					183	127.8	167.3	121.9	94.3
TRUE	High	Master Protein	Solyc12g096220.2.1	Rop guanine nucleotide exchange factor, putative (AHRD V3.3 *** B9S1Q7_RICCO)	0	FALSE	44.309	10	7	33	2	1	728	81.7	8.63	120.53	7	0	0.505	0.612	0.73	0.946	1.083	1.883	1.15	1.15	1.081	0.602	0.434	0.564							210.7	106.5	128.9	153.9	122.1	115.5	132.3	230	137	157.5	157.5	148.1	230.8
TRUE	High	Master Protein	Solyc03g115360.3.1	40S ribosomal protein S19-like (AHRD V3.3 *** Q2VCJ6_SOLTU)	0	FALSE	43.926	38	6	29	6	1	143	16.1	10.2	92.27	6	0	0.967	1.016	1.197	1.239	1.613	1.817	0.906	1.393	0.98	0.621	0.563	0.586	0.771	1.776	1.365	1.059	1.108	1.637	95.7	92.5	97.2	114.5	70.6	87.4	113.8	128.2	93.5	84.7	130.2	91.6	144.4
TRUE	High	Master Protein	Solyc09g010100.3.1	30S ribosomal protein S11 (AHRD V3.3 *** A0A0K9PVQ7_ZOSMR)	0	FALSE	43.914	27	5	48	2	1	150	16.3	10.7	173.47	5	1	0.496	1.073	1.039	1.231	1.228	1.826	1.021	1.706	0.984	0.496	0.39	0.533	0.401	1.043	0.722	0.692	0.965	1.533	110.9	55	119	115.2	75.7	93.2	92.9	138.2	84.9	86.7	144.8	83.6	165.3
TRUE	High	Master Protein	Solyc04g055170.3.1	annexin p35	0	FALSE	43.672	27	8	26	8	1	316	36.2	5.85	86.52	8	0	1.166	1.32	1.379	0.233	0.655	0.188	1.468	1.365	1.364	0.517	0.646	0.865	0.633	1.201	0.625	1.255	1.252	2.077	82.2	95.8	108.6	113.4	192.7	44.8	126.3	36.2	77	113	105.1	105	132.1
TRUE	High	Master Protein	Solyc01g099780.3.1	Translationally-controlled tumor protein homolog (AHRD V3.3 *** TCTP_SOLTU)	0	FALSE	43.641	27	5	45	1	1	168	18.9	4.68	160.14	5	0				0.986	0.968	1.501																	538.8	531	521.3	808.9
TRUE	High	Master Protein	Solyc01g090170.3.1	ras-related protein Rab-1A	0	FALSE	43.526	10	4	27	2	1	568	63.7	6.49	90.73	4	2	0.572	0.792	0.876	0.994	1.013	1.629	1.078	1.171	0.99	1.2	0.892	1.042				0.638	0.519	1.226	148.1	84.7	117.4	129.7	103.5	102.9	104.8	168.7	113.3	122.1	132.6	112.1	116.1
TRUE	High	Master Protein	Solyc04g049450.3.1	Protein disulfide-isomerase (AHRD V3.3 *** K4BRS2_SOLLC)	0	FALSE	43.451	15	7	17	7	1	563	63.1	4.77	55.5	7	0	0.618	0.821	1.124				1.172	1.311	1.201	0.743	0.743	0.726	0.712	0.955	1.017	0.718	1.252	1.222	134.7	83.3	110.6	151.4					102.5	120.1	134.4	123.1	149.4
TRUE	High	Master Protein	Solyc02g078040.3.1	Pollen Ole e 1 allergen and extensin family protein (AHRD V3.3 *** AT2G34700.1)	0	FALSE	43.427	12	2	25	2	1	257	27.3	9.73	110.11	2	0	0.555	1.354	1.215	1.288	1.237	1.729	1.177	1.034	1.196	2.545	1.536	1.825	0.5	1.273	1.809	1.12	1.048	3.033	97	53.8	131.4	117.9	76.1	98	94.2	131.6	90.8	106.9	93.8	108.5	57.9
TRUE	High	Master Protein	Solyc12g057110.2.1	14-3-3 protein	0	FALSE	43.276	28	7	55	1	1	254	28.9	4.78	173.17	7	0
TRUE	High	Master Protein	Solyc03g116390.3.1	Late embryogenesis abundant protein (AHRD V3.3 *** E1AZA3_SOLLC)	0	FALSE	43.272	26	4	26	4	1	171	17.5	7.65	93.44	4	0				0.892	0.671	0.602	1.333	0.562	1.482	1.25	0.842	1.232	0.766	0.724	1.023	1.649	1.477	0.904					151.7	135.3	101.8	91.3	109.7	146.1	61.7	162.5	111
TRUE	High	Master Protein	Solyc03g118040.3.1	calnexin	0	FALSE	43.221	17	9	38	9	1	538	61	4.82	138.27	9	0	0.655	0.661	1.108	0.948	1.162	1.18	1.091	0.954	1.132	1.2	0.98	0.715	0.861	0.605	0.582	0.54	0.555	0.773	116.8	76.5	77.2	129.4	93.2	88.4	108.4	110	95.7	104.5	91.4	108.4	102.7
TRUE	High	Master Protein	Solyc12g088670.2.1	cysteine protease CYP1	0	FALSE	43.168	14	5	16	4	1	466	51.1	6.3	61.8	5	1	0.252	1.858	0.69	1.219	1.422	2.271	0.564	2.698	0.825				0.337	3.87	1.69	1.027	1.554	3.973	126.3	31.8	234.7	87.2	81.2	99	115.4	184.4	94.4	53.2	254.6	77.9
TRUE	High	Master Protein	Solyc06g076560.2.1	17.6 kD class I small heat shock protein	0	FALSE	42.78	41	7	34	1	1	154	17.6	6.1	114.95	7	1	1.102	0.706	1.095	1.361	0.633	1.263	0.961	0.725	0.934	0.635	0.595	0.495	0.786	0.628	1.33	0.941	0.896	0.958	102.5	113	72.4	112.2	94	127.9	59.5	118.7	110.5	106.2	80.1	103.2	146.8
TRUE	High	Master Protein	Solyc11g072450.2.1	ATP synthase subunit d, mitochondrial (AHRD V3.3 *** A0A0B2NZE9_GLYSO)	0	FALSE	42.678	32	6	32	6	1	168	19.8	5.4	124.47	6	0	0.615	1.181	1.205	0.906	1.395	1.439	0.815	0.778	0.764	1.709	2.293	2.36	0.772	1.261	2.014	1.189	2.044	1.963	100	61.4	118.1	120.5	84.4	76.5	117.7	121.4	119.1	97.1	92.7	91	54.3
TRUE	High	Master Protein	Solyc07g044840.3.1	2,3-bisphosphoglycerate-independent phosphoglycerate mutase (AHRD V3.3 *** PMGI_TOBAC)	0	FALSE	42.27	19	9	31	9	1	559	61.1	5.92	108.53	9	0	0.657	0.819	0.742	1.124	1.337	1.463	0.78	0.636	0.834	4.378	4.571	3.536	0.825	0.602	0.54	1.647	1.521	1.325	124.3	81.7	101.8	92.2	81.2	91.4	108.6	118.8	123	96	78.3	102.6	29.7
TRUE	High	Master Protein	Solyc06g060340.3.1	photosystem II subunit S	0	FALSE	42.243	11	3	14	3	1	276	29.3	8.72	56.64	3	0	0.161	1.369	0.355				0.48	2.945	0.752				0.578	2.282	0.541				277.3	44.5	379.8	98.4					154.5	74.1	455.1	116.2
TRUE	High	Master Protein	Solyc01g006280.3.1	Formate--tetrahydrofolate ligase (AHRD V3.3 *** FTHS_SPIOL)	0	FALSE	42.195	12	6	25	6	1	634	67.3	6.98	86.63	6	0	0.65	0.869	0.977	1.173	1.537	1.383	0.801	0.622	0.767	0.486	0.756	0.852	0.769	0.707	1.176				137.3	89.3	119.3	134.2	94.3	110.6	144.8	130.3	150.5	120.6	93.5	115.4	155.1
TRUE	High	Master Protein	Solyc09g073000.3.1	Elongation factor Tu (AHRD V3.3 *** K4CUX6_SOLLC)	0	FALSE	42.092	19	8	25	8	1	450	49	7.01	98.53	8	0	0.761	0.888	1.01	0.934	1.032	1.062	1.093	1.352	0.947	0.633	0.664	0.58	0.607	1.194	1.243	0.871	1.343	1.028	109.3	83.2	97.1	110.4	99.3	92.7	102.5	105.5	91.1	99.5	123.2	86.2	139
TRUE	High	Master Protein	Solyc02g070510.3.1	Proteasome subunit alpha type (AHRD V3.3 *** M1BWH6_SOLTU)	0	FALSE	41.998	23	5	31	5	1	237	26.1	4.77	111.36	5	0	0.747	0.86	0.974				1.087	0.7	0.801	1.759	1.935	1.703	0.721	0.847	1.095	0.804	1.254	1.165	134	100.2	115.2	130.6					133.8	145.5	93.7	107.1	75
TRUE	High	Master Protein	Solyc06g072120.3.1	40S ribosomal protein SA (AHRD V3.3 *** K4C8T4_SOLLC)	0	FALSE	41.851	21	4	9	2	1	296	32.2	5.08	37.05	4	3							1.295	1.727	1.399	0.864	0.597	0.875	0.794	0.971	0.721												147.6	191.1	254.9	206.4	239.8
TRUE	High	Master Protein	Solyc09g090390.2.1	2-oxoglutarate-dependent dioxygenase AOP2 (AHRD V3.3 --* AOP2V_ARATH)	0	FALSE	41.85	34	5	6	5	1	613	44.2	10.11	24.33	5	0							0.367	1.463	0.071																		827.1	303.9	1210	59.1
TRUE	High	Master Protein	Solyc06g083620.3.1	26S protease regulatory subunit (AHRD V3.3 *** A0A199VGJ0_ANACO)	0	FALSE	41.375	13	4	12	4	1	444	49.4	6.21	52.12	4	0	0.543	0.675	0.76				0.924	0.909	0.98	0.868	0.82	0.901	0.859	1.051	0.895				201.4	109.4	136	153.2					157.4	145.4	143	154.2	167.2
TRUE	High	Master Protein	Solyc12g096300.2.1	40S ribosomal protein S6 (AHRD V3.3 *** K4DHA3_SOLLC)	0	FALSE	41.215	22	5	15	2	1	249	28.3	10.64	57.62	5	2	1.019	1.308	1.364	0.918	1.142	1.111	0.967	1.125	0.663	0.404	0.378	0.547	0.505	0.698	0.504	0.64	0.753	0.783	85.3	86.9	111.6	116.3	95.9	88	109.5	106.6	106.5	103	119.8	70.7	171.8
TRUE	High	Master Protein	Solyc09g082990.3.1	GDP-mannose 3',5'-epimerase (AHRD V3.3 *** C6K2L0_SOLLC)	0	FALSE	41.051	19	6	20	2	1	376	42.5	6.47	69.11	6	4	0.38	1.062	0.88	1.378	2.097	1.379	0.541	1.104	0.753				0.383	1.119	0.681	0.745	1.165	1.253	144.5	54.9	153.5	127.2	82	113	172	113.1	141.2	76.5	155.9	106.4
TRUE	High	Master Protein	Solyc06g009630.1.1	CP12 (AHRD V3.3 *** O24136_TOBAC)	0	FALSE	41.042	42	4	42	4	1	127	14	5.06	153.75	4	0	0.283	1.478	0.631				0.625	2.48	0.709	0.802	0.687	1.123	0.248	1.548	1.06	0.737	1.476	2.139	141.5	40	209.1	89.4					99.7	62.3	247.3	70.7	132.9
TRUE	High	Master Protein	Solyc02g063090.3.1	T-complex protein 1 subunit zeta 1 (AHRD V3.3 *** TCPZA_ARATH)	0	FALSE	40.866	13	6	25	1	1	535	58.8	6.76	84.75	6	7	0.598	1.031	0.917	0.996	1.315	1.429	1.026	1.172	1.377	0.959	0.792	0.795	0.645	1.225	0.427	0.758	0.821	0.994	112.8	67.5	116.3	103.4	84.4	84	111	120.6	87.4	89.7	102.5	120.4	112.8
TRUE	High	Master Protein	Solyc11g028100.2.1	Elongation factor 1-gamma 1 (AHRD V3.3 *** EF1G1_ORYSJ)	0	FALSE	40.441	14	6	19	1	1	414	47.3	6.24	79.15	6	0	0.83	0.599	0.978																704.5	584.9	421.9	688.7
TRUE	High	Master Protein	Solyc11g066410.2.1	50S ribosomal protein L9 (AHRD V3.3 *** A0A0A9CWP8_ARUDO)	0	FALSE	40.406	33	7	15	7	1	192	21.6	9.7	56.24	7	0	0.487	2.006	0.922				0.396	1.474	0.782				0.384	1.198	0.856	0.779	1.288	3.537	135.9	66.1	272.7	125.3					164.3	65	242.1	128.6
TRUE	High	Master Protein	Solyc11g012110.2.1	60S ribosomal protein L6 (AHRD V3.3 *** RL6_MESCR)	0	FALSE	40.386	27	8	65	4	1	229	25.4	10.15	219.4	8	4	0.72	1.286	1.036	1.129	1.528	1.434	1.041	1.395	0.863	0.586	0.625	0.871	0.584	2.186	0.825	0.566	0.566	0.909	98.9	71.3	127.3	102.5	78.6	88.7	120.1	112.7	93	96.8	129.8	80.3	129.8
TRUE	High	Master Protein	Solyc12g008630.2.1	Mitochondrial-processing peptidase subunit alpha (AHRD V3.3 *** MPPA_SOLTU)	0	FALSE	40.222	13	6	39	6	1	504	54.6	6.47	135.01	6	0	1.027	1.58	1.31	1.202	1.563	1.53	0.983	1.337	0.999	1.629	1.453	1.511	0.647	1.211	0.552	2.209	1.097	3.051	81.3	83.6	128.5	106.6	75.5	90.8	118	115.6	92.6	91	123.8	92.5	71.5
TRUE	High	Master Protein	Solyc10g006290.3.1	constitutive plastid-lipid associated protein	0	FALSE	39.921	15	3	10	3	1	187	19.8	8.54	39.44	3	0	0.378	1.096	0.781				1.033	2.045	1.288	1.584	1.704	1.325	0.513	1.285	1.34				184.3	69.7	202	144					111.8	115.6	228.6	144	106.9
TRUE	High	Master Protein	Solyc01g008330.3.1	Biotin Carboxylase (AHRD V3.3 *** A0A0R5QP93_SALMI)	0	FALSE	39.651	9	4	27	4	1	536	58.5	6.98	96.67	4	0	0.483	0.951	0.858	1.254	1.721	2.047	1.087	1.786	1.495	1.442	1.623	1.611	0.704	1.828	1.019	0.717	0.96	1.098	121.5	58.7	115.6	104.2	66.4	83.3	114.3	135.9	74.5	81	133.1	111.4	70.5
TRUE	High	Master Protein	Solyc11g069000.2.1	T-complex protein 1 subunit beta (AHRD V3.3 *** TCPB_ARATH)	0	FALSE	39.442	15	6	12	6	1	526	56.9	5.97	47.13	6	0	1.04	0.888	0.991	1.008	0.99	1.061	1.072	1.488	1.033										204.1	212.3	181.2	202.3	197.1	198.6	195.2	209.1	174.2	186.7	259.2	179.9
TRUE	High	Master Protein	Solyc06g074780.1.1	Histone H2B (AHRD V3.3 *** K4C9J5_SOLLC)	0	FALSE	39.397	36	5	69	2	1	143	15.8	10.02	240.6	5	5	0.867	1.125	1.056	1.053	1.781	1.106	1.067	0.979	0.762	0.49	0.358	0.417	0.752	0.539	0.646	0.793	0.692	0.92	98.8	85.7	111.2	104.3	81	85.3	144.2	89.5	105	112.1	102.9	80	176.5
TRUE	High	Master Protein	Solyc10g081240.2.1	GrpE protein homolog (AHRD V3.3 *** K4D311_SOLLC)	0	FALSE	39.298	18	4	11	4	1	263	28.9	4.68	50.07	4	0	0.318	1.478	0.975				0.711	2.352	1.21				0.394	2.237	1.582				212.1	67.5	313.5	206.8					151.7	107.9	356.8	183.6
TRUE	High	Master Protein	Solyc05g052150.3.1	ATP synthase subunit delta, mitochondrial	0	FALSE	39.267	21	4	29	4	1	200	21.5	6.39	94.54	4	0	0.759	1.186	1.582	1.318	1.682	2.228	0.799	0.672	0.824	0.722	0.814	1.055	0.596	1.728	2.453	0.777	1.643	1.496	88.3	67.1	104.8	139.8	64.2	84.7	108	143.1	121.4	97	81.6	100	111.4
TRUE	High	Master Protein	Solyc12g011000.2.1	Citrate synthase (AHRD V3.3 *** K4DCI6_SOLLC)	0	FALSE	39.159	16	6	19	6	1	514	56.3	8.63	67.84	6	0	0.629	0.826	1.123	0.772	0.746	0.948	1.267	1.855	1.588	1.026	0.887	0.678	0.869	0.895	0.733	0.627	0.47	0.963	111.8	70.4	92.4	125.5	115.4	89.1	86.1	109.4	70.1	88.8	129.9	111.2	111.4
TRUE	High	Master Protein	Solyc01g097340.3.1	GDP-mannose 3',5'-epimerase (AHRD V3.3 *** C6K2K9_SOLLC)	0	FALSE	39.099	20	6	18	2	1	376	42.4	6.27	60.34	6	0	0.285	1.162	0.63																780.1	222.3	906.4	491.2
TRUE	High	Master Protein	Solyc01g100030.4.1	deoxyuridine triphosphatase	0	FALSE	39.025	26	3	13	3	1	189	20.1	5.91	54.17	3	0				0.907	1.02	1.399	1.098	1.343	1.018				0.579	1.1	1.779								184.9	167.7	188.7	258.7	179.4	197	241	182.7
TRUE	High	Master Protein	Solyc09g065755.1.1	Histone H2A (AHRD V3.3 *** A0A0V0HFX8_SOLCH)	0	FALSE	38.916	35	3	30	2	1	139	14.6	10.48	116.01	3	1	0.499	1.868	0.977	1.064	1.445	1.6	0.938	1.812	0.98	1.352	0.932	1.775	0.453	0.843	0.662	1.833	1.231	2.726	92.1	46	172	89.9	78.3	83.3	113.1	125.3	84.6	79.4	153.3	82.8	79.1
TRUE	High	Master Protein	Solyc01g111760.3.1	ATP synthase subunit beta vacuolar, putative (AHRD V3.3 *-* B9R8F3_RICCO)	0	FALSE	38.871	44	5	14	1	1	131	14.1	5.1	53.64	5	0				0.816	1.884	0.926	1.087	0.566	0.916	0.751	0.504	0.68	0.562	1.468	0.751								129.7	105.8	244.4	120.1	168.1	182.8	95.1	154	204.4
TRUE	High	Master Protein	Solyc10g055800.2.1	Chitinase (AHRD V3.3 *** B9VRK7_CAPAN)	0	FALSE	38.766	10	2	8	2	1	329	35.4	8.25	36.87	2	0				1.097	1.506	1.531	0.944	0.872	0.816				1.191	1.981	3.135								155.8	170.9	234.7	238.5	220.3	208	192	179.8
TRUE	High	Master Protein	Solyc02g077420.3.1	Phospholipase A1 (AHRD V3.3 *** A5YW95_CAPAN)	0	FALSE	38.55	15	5	23	1	1	402	45.2	6.21	77.3	5	0							1.38	1.118	1.093	1.23	0.83	0.875	0.452	1.675	1.01	0.618	0.812	1.137									130.7	180.4	146.1	142.8	152.5
TRUE	High	Master Protein	Solyc11g056680.1.1	Leucine-rich repeat receptor-like protein kinase family (AHRD V3.3 *** A0A0K9PVU5_ZOSMR)	0	FALSE	38.43	12	4	20	4	1	364	39.9	8.31	74	4	0	0.303	1.324	1.327				0.708	2.807	1.429	0.493	0.54	0.757	0.412	3.274	1.106				151.7	46	200.9	201.3					100.9	71.5	283.3	144.3	215.1
TRUE	High	Master Protein	Solyc01g096450.3.1	Aspartic proteinase nepenthesin-1-like protein (AHRD V3.3 *** T2DNA5_PHAVU)	0	FALSE	38.095	14	5	15	5	1	373	40.1	9.28	53.39	5	0	0.662	1.07	0.949	0.735	1.305	0.888	1.1	0.741	0.741										217.3	143.9	232.5	206.3	203.7	149.7	265.7	180.9	223.3	245.7	165.5	165.5
TRUE	High	Master Protein	Solyc07g053260.3.1	tft9	0	FALSE	38.083	20	6	67	2	1	261	29.4	4.82	214.24	6	0	0.641	1.323	1.317	1.113	1.498	1.576	1.085	1.595	1.468	0.514	0.636	0.703	0.744	1.431	0.842	0.65	0.866	1.171	93.4	59.9	123.6	123.1	77.1	85.8	115.5	121.5	77.7	84.3	123.9	114.1	140.2
TRUE	High	Master Protein	Solyc01g011000.3.1	Eukaryotic translation initiation factor 5A (AHRD V3.3 *** K4BNF7_SOLLC)	0	FALSE	37.846	16	3	21	2	1	159	17.4	5.78	85.5	3	0				0.801	0.926	1.104	0.912	0.412	1.055	3.871	3.03	1.598	0.788	0.497	1.381								156.6	125.5	145	172.9	177.6	162	73.2	187.3	63.2
TRUE	High	Master Protein	Solyc02g071760.3.1	histone acetyltransferase (DUF1264) (AHRD V3.3 *** AT1G29680.1)	0	FALSE	37.791	27	8	45	7	1	243	28	6.9	152.05	8	1	1.016	0.572	0.796	0.667	0.439	0.375	1.206	0.55	0.788	0.768	0.571	0.323	0.844	0.705	0.989	0.789	0.809	0.469	118.2	120.1	67.7	94.1	161.2	107.6	70.7	60.5	112.9	136.1	62.1	88.9	150.2
TRUE	High	Master Protein	Solyc01g074010.3.1	Protein kinase superfamily protein (AHRD V3.3 *** AT2G32850.2)	0	FALSE	37.741	8	8	35	1	1	897	100.3	8.94	133.49	8	3	0.668	1.311	0.832	1.37	2.125	2.034	1.063	2.496	1.285	0.861	1.61	2.736	0.479	3.393	1.007	0.655	0.494	0.955	105	70.1	137.6	87.3	61.3	83.9	130.2	124.6	68.4	72.7	170.8	88	64.4
TRUE	High	Master Protein	Solyc02g083810.3.1	Ferredoxin--NADP reductase (AHRD V3.3 *** A0A0V0I3W8_SOLCH)	0	FALSE	37.566	10	3	7	3	1	362	40.5	8.21	30.48	3	0	0.531	1.407	0.783				0.4	0.937	0.33				0.389	3.196	0.583				215	114.2	302.4	168.4					299.9	120.1	281	99
TRUE	High	Master Protein	Solyc10g007960.1.1	Allene oxide synthase (AHRD V3.3 *** Q5NDE2_SOLTU)	0	FALSE	37.506	16	7	26	7	1	491	55.5	8.68	85.51	7	0	0.705	0.56	0.812	1.492	1.084	2.958	0.771	0.843	0.696	0.808	0.444	0.54	0.932	0.532	0.459	0.622	0.48	0.858	130	91.7	72.8	105.6	61.2	91.3	66.4	181.1	120.8	93.2	101.8	84.1	143.2
TRUE	High	Master Protein	Solyc07g055320.3.1	ATP-dependent zinc metalloprotease FTSH protein (AHRD V3.3 *** A0A072UQU8_MEDTR)	0	FALSE	37.444	9	5	13	5	1	647	69.4	7.85	48.05	5	0	0.342	1.857	0.72	1.56	1.022	4.564	0.589	2.199	0.786				0.41	2.894	0.696				153.1	52.3	284.4	110.2	73.6	114.9	75.3	336.1	131.2	77.2	288.5	103.1
TRUE	High	Master Protein	Solyc04g011510.3.1	triosephosphate isomerase (AHRD V3.3 *** AT3G55440.1)	0	FALSE	37.399	16	3	37	2	1	254	27	6.34	150.71	3	0	0.421	0.742	0.808	1.3	1.433	2.142	1.101	1.662	1.473	1.293	0.812	0.902	0.555	0.91	0.535	0.481	0.515	1.151	134.7	56.6	99.9	108.8	68.1	88.5	97.6	145.9	76.4	84.1	126.9	112.6	99.8
TRUE	High	Master Protein	Solyc09g007850.3.1	RNA binding protein (AHRD V3.3 *** Q39209_ARATH)	0	FALSE	37.301	23	6	13	6	1	290	31.4	4.78	48.15	6	0							0.269	1.028	0.458																		871.4	234.2	895.5	398.9
TRUE	High	Master Protein	Solyc07g056540.3.1	glycolate oxidase X92888	0	FALSE	37.132	18	6	25	6	1	371	40.6	8.95	86.01	6	0	0.223	3.133	0.494				0.585	4.463	0.805				0.253	4.045	0.464	0.331	2.843	0.594	123.7	27.6	387.6	61.1					87.6	51.2	390.8	70.5
TRUE	High	Master Protein	Solyc06g009020.2.1	Glutathione S-transferase (AHRD V3.3 *** A5YWI8_SOLCO)	0	FALSE	37.02	22	4	20	4	1	213	23.7	6.43	77.48	4	0				1.286	1.68	1.706	0.709	0.691	0.754	2.714	1.942	2.2	0.524	0.949	1.557	0.651	1.146	1.086					84.6	108.8	142.2	144.4	152.2	107.9	105.1	114.7	61.1
TRUE	High	Master Protein	Solyc06g073460.3.1	phospholipid hydroperoxide glutathione peroxidase	0	FALSE	36.998	25	6	48	6	1	192	21.8	8.18	157.98	6	0	0.491	1.309	1.628	0.926	1.806	2.135	0.921	1.571	1.437	1.443	1.721	1.988	0.597	1.525	2.501	1.034	2.139	2.894	90.3	44.3	118.3	147	68.2	63.1	123.2	145.6	81.2	74.7	127.5	116.7	65
TRUE	High	Master Protein	Solyc03g019780.3.1	40S ribosomal protein SA (AHRD V3.3 *** K4BEV0_SOLLC)	0	FALSE	36.968	19	3	8	1	1	269	29.6	5.64	33.41	3	0
TRUE	High	Master Protein	Solyc01g105710.3.1	peptidyl-prolyl isomerase FKBP12	0	FALSE	36.455	23	2	10	2	1	112	12	7.12	35.51	2	0	0.656	0.603	1.469	1.236	2.267	1.931	1.311	0.833	1.698	2.207	2.211	1.716	0.691	1.048	1.194				128.8	84.5	77.7	189.1	74.6	92.2	169.1	144.1	99.1	129.9	82.6	168.3	67.3
TRUE	High	Master Protein	Solyc12g010840.2.1	Ketol-acid reductoisomerase (AHRD V3.3 *** M1ADA6_SOLTU)	0	FALSE	36.243	9	3	9	2	1	591	64	6.8	43.53	3	0	0.353	1.398	0.902	1.238	1.998	3.084	0.927	2.792	1.541										219	77.3	306.1	197.6	109.3	135.3	218.4	337	127.8	118.4	356.8	196.9
TRUE	High	Master Protein	Solyc07g006790.3.1	Acetyltransferase component of pyruvate dehydrogenase complex (AHRD V3.3 *** K4CBF0_SOLLC)	0	FALSE	36.079	13	7	25	7	1	553	59.6	8.16	88.84	7	0	0.683	1.304	1.047	0.822	1.118	1.133	1.152	1.19	1.079	1.188	1.095	1.056	0.551	1.076	1.026	0.705	1.406	1.238	99.2	67.7	129.3	103.8	98.2	80.7	109.8	111.3	90.5	104.2	107.7	97.6	92.2
TRUE	High	Master Protein	Solyc05g018570.3.1	26S protease regulatory subunit, putative (AHRD V3.3 *** B9STQ0_RICCO)	0	FALSE	36.055	15	5	20	4	1	417	47	8.73	73.43	5	0	1.26	1.763	1.301	1.088	1.26	1.401	1.039	0.408	0.7	0.642	0.544	0.644							112.7	142	198.7	146.6	126.3	137.5	159.2	177	190.7	198.1	77.8	133.5	212
TRUE	High	Master Protein	Solyc01g111275.1.1	cold shock domain protein 1 (AHRD V3.3 *** AT4G36020.3)	0	FALSE	35.925	35	3	6	3	1	168	15.3	8.13	25.48	3	0	0.663	0.676	0.736				1.07	0.993	1.223	0.327	0.49	0.606							260.2	172.4	175.8	191.6					186.7	199.7	185.3	228.3	330.1
TRUE	High	Master Protein	Solyc11g011390.2.1	Glutamine synthetase (AHRD V3.3 *-* GLNA_NICPL)	0	FALSE	35.87	5	4	49	4	1	859	95.3	6.81	178.19	4	0	0.556	0.667	0.793	1.072	1.238	1.168	1.21	1.093	1.145	0.574	0.498	0.565	0.551	0.574	0.541	0.662	0.585	0.965	132.6	73.7	88.4	105.2	89.3	95.7	110.6	104.4	89.9	108.8	98.3	102.9	151.7
TRUE	High	Master Protein	Solyc06g076520.1.1	Class I heat shock protein (AHRD V3.3 *** F4YBC5_SOLNI)	0	FALSE	35.849	41	7	28	2	1	154	17.7	6.1	96.8	7	4	1.339	0.65	0.93	1.038	0.659	0.919	1.175	0.685	1.062	0.743	0.597	0.443	0.957	0.963	1.951	0.924	1.174	0.734	102.1	136.7	66.3	94.9	110.6	114.8	72.9	101.7	102	119.8	69.9	108.3	143.7
TRUE	High	Master Protein	Solyc04g015830.3.1	villin 2 (AHRD V3.3 *** AT2G41740.2)	0	FALSE	35.809	10	7	10	7	1	948	103.9	5.76	35.35	7	0	0.502	1.356	0.997				1.025	1.219	1.193	0.923	0.803	0.982							207.5	104.2	281.4	206.9					180.3	184.8	219.8	215.1	215.7
TRUE	High	Master Protein	Solyc05g053350.3.1	Desiccation-related protein PCC13-62 (AHRD V3.3 *** A0A0B2QYX9_GLYSO),Pfam:PF13668	0	FALSE	35.73	20	4	12	4	1	299	32.8	6.57	52.88	4	0				0.616	0.393	0.364	1.488	0.916	0.816														505.6	311.5	198.7	184.2	284.3	423.2	260.5	232
TRUE	High	Master Protein	Solyc02g020940.3.1	Glyceraldehyde-3-phosphate dehydrogenase (AHRD V3.3 *** K4B4U4_SOLLC)	0	FALSE	35.651	18	6	12	1	1	409	43.5	8.05	38.63	6	0							0.936	2.465	0.761																		464.9	435.1	1146.2	353.8
TRUE	High	Master Protein	Solyc06g073280.3.1	Aminotransferase (AHRD V3.3 *** C1FDC5_MICCC)	0	FALSE	35.603	14	5	14	5	1	461	50.2	7.91	48.74	5	0	0.434	1.866	1.179	1.091	1.507	1.721	0.847	1.832	1.162	0.655	0.683	0.948				0.709	1.465	1.852	107.2	46.6	199.9	126.3	90.2	98.4	136	155.3	99.2	84	181.7	115.2	146.1
TRUE	High	Master Protein	Solyc02g086240.3.1	Ribosomal L5P family protein (AHRD V3.3 *** AT5G45775.2)	0	FALSE	35.51	19	3	25	3	1	181	20.8	9.92	93.8	3	0	0.688	0.985	0.841	1.013	1.33	1.036	1.313	1.271	0.91	0.583	0.462	0.512	0.74	1.415	1.098	0.858	0.647	0.857	113.8	78.3	112.1	95.7	91.3	92.5	121.5	94.6	89	116.8	113.1	81	156.4
TRUE	High	Master Protein	Solyc09g063130.3.1	Photosystem I reaction center subunit IV (AHRD V3.3 *** A0A0K9P6J8_ZOSMR)	0	FALSE	35.36	46	4	7	3	1	140	14.9	9.77	31.75	4	1	0.2	2.781	0.804										0.134	5.502	1.299	0.815	3.945	1.488	167.2	33.4	465	134.4
TRUE	High	Master Protein	Solyc12g008940.2.1	Nucleosome assembly protein 1-1 (AHRD V3.3 *** NAP1A_TOBAC)	0	FALSE	35.283	17	6	31	5	1	374	42.6	4.49	115.05	6	1	2.012	1.828	1.782	0.981	1.149	1.124	1.012	0.518	0.811	1.688	1.5	0.974	0.873	0.65	1.144	0.551	0.886	0.683	60.4	121.5	110.4	107.6	94	92.2	108	105.7	119.7	121.2	62	97.1	77.5
TRUE	High	Master Protein	Solyc07g042440.3.1	Peroxiredoxin (AHRD V3.3 *** A0A0B4SWQ5_9ROSI)	0	FALSE	35.174	23	5	13	5	1	213	23.5	9.42	48.14	5	0	0.466	1.355	0.851				0.785	2.361	1.145	0.372	0.458	0.763	0.395	2.231	1.319				163.4	76.1	221.4	139					113.4	89	267.7	129.8	231.3
TRUE	High	Master Protein	Solyc12g099260.2.1	ATP-citrate synthase, putative (AHRD V3.3 *** B9RZR0_RICCO)	0	FALSE	35.133	15	7	11	3	1	608	65.7	7.42	45.44	7	4	0.608	1.092	1.106	1.136	1.4	2.029	0.874	1.62	1.283	0.759	0.551	0.674							157.6	95.9	172.2	174.3	107.8	122.5	150.9	218.8	125.6	109.7	203.5	161.1	201.1
TRUE	High	Master Protein	Solyc12g010820.2.1	Late embryogenesis abundant protein-like (AHRD V3.3 *-* Q9LF88_ARATH)	0	FALSE	34.999	15	4	10	4	1	428	44	6.86	36.91	4	0	1.866	0.736	1.205				1.189	0.511	1.001				1.009	1.026	1.255				166.4	310.5	122.5	200.6					216.2	257	110.5	216.3
TRUE	High	Master Protein	Solyc01g106480.3.1	glyoxisomal malate dehydrogenase	0	FALSE	34.808	10	3	18	2	1	357	37.6	7.94	59.92	3	0	0.561	1.637	0.97	0.977	1.351	1.193	0.85	1.424	1.469										191.9	107.7	314.2	186.2	176.9	172.8	239.1	211.2	168.7	143.4	240.2	247.8
TRUE	High	Master Protein	Solyc03g006870.3.1	phosphoglucomutase (AHRD V3.3 *** AT5G51820.1)	0	FALSE	34.798	5	2	11	2	1	632	68.7	5.99	47.15	2	0				0.951	1.635	1.59	0.97	1.835	1.098	3.701	3.177	3.156	0.694	1.6	0.722								115.9	110.3	189.5	184.3	122.4	118.7	224.6	134.4	54.4
TRUE	High	Master Protein	Solyc04g080850.3.1	Thioredoxin (AHRD V3.3 *** Q201Z4_9SOLN)	0	FALSE	34.784	28	5	45	5	1	123	13.6	6.32	162.37	5	0	0.811	0.733	0.911	1.23	1.567	1.796	1.17	0.523	1.054	1.398	1.179	1.005	0.822	0.851	0.683	1.449	1.503	1.647	115.7	93.9	84.9	105.5	71.5	87.9	112.1	128.5	106.8	124.9	55.8	112.5	87.3
TRUE	High	Master Protein	Solyc11g067250.2.1	Poly [ADP-ribose] polymerase (AHRD V3.3 *** K4D9Y2_SOLLC)	0	FALSE	34.665	8	5	8	5	1	818	91.7	5.39	26.96	5	0	0.469	0.637	0.607				0.847	0.687	0.684	0.958	0.683	0.76				0.559	0.569	0.896	221.2	103.8	140.9	134.2					186.4	158	128.1	127.5	176.4
TRUE	High	Master Protein	Solyc11g017070.2.1	Eukaryotic translation initiation factor 3 subunit I (AHRD V3.3 *** K4D6L1_SOLLC)	0	FALSE	34.647	18	6	26	6	1	326	35.8	7.37	85.03	6	0	0.621	0.946	0.945				1.029	1.279	0.971	0.665	0.68	0.714	0.708	1.403	1.246	0.934	1.345	1.326	136.7	84.9	129.2	129.2					112.2	115.4	143.5	108.9	156.9
TRUE	High	Master Protein	Solyc04g082010.1.1	pre-plastocyanin	0	FALSE	34.399	28	2	6	2	1	170	17	5.2	31.17	2	0							0.425	1.939	0.935				0.273	4.21	0.802												279.2	118.6	541.3	260.9
TRUE	High	Master Protein	Solyc12g098150.2.1	Aldo/keto reductase (AHRD V3.3 *** A0A103Y0I1_CYNCS)	0	FALSE	34.331	12	4	15	4	1	330	36.9	7.77	49.12	4	0	0.58	1.089	1.223				1.228	1.301	1.337	0.657	0.66	0.835	0.964	1.21	0.955	0.637	0.874	1.541	123.3	71.6	134.3	150.9					98.6	121.1	128.4	131.9	152.3
TRUE	High	Master Protein	Solyc11g069380.2.1	GcpE	0	FALSE	34.239	7	4	7	4	1	740	82.2	6.11	28.67	4	0	0.382	1.212	0.917				0.777	1.561	0.983										341.8	130.6	414.1	313.5					277.7	215.9	433.5	273
TRUE	High	Master Protein	Solyc07g066470.3.1	Porphobilinogen deaminase, putative (AHRD V3.3 *** B9S2Z0_RICCO)	0	FALSE	34.235	12	4	36	4	1	365	39.2	6.57	118.83	4	0	0.484	0.856	0.941	1.043	1.6	2.486	0.748	0.903	0.678	1.031	0.81	1.12	0.319	0.31	0.73	1.07	1.045	2.21	121.9	59	104.4	114.7	65.3	68.1	104.4	162.2	120.1	89.9	108.5	81.5	101
TRUE	High	Master Protein	Solyc05g056310.3.1	T-complex protein 1 subunit gamma (AHRD V3.3 *** K4C2V5_SOLLC)	0	FALSE	34.159	12	7	22	7	1	557	60.7	5.94	72.35	7	0	0.798	1.286	1.294	1.27	1.981	1.869	1.093	1.489	1.229	0.718	0.682	0.739				0.719	0.795	1.235	109.6	87.5	141	141.9	78.4	99.6	155.4	146.6	99.8	109.1	148.6	122.6	152.9
TRUE	High	Master Protein	Solyc02g071700.3.1	Lipase, GDSL (AHRD V3.3 *** A0A103XTV4_CYNCS)	0	FALSE	34.025	13	4	19	4	1	360	40	5.74	67.12	4	0	0.826	1.333	1.249	1.787	1.534	2.126	0.904	2.527	1.398	0.983	0.968	1.243	0.519	1.379	0.587				108.9	90	145.2	136	74.5	133.1	114.2	158.3	82.4	74.4	208.1	115.1	114.4
TRUE	High	Master Protein	Solyc05g023800.3.1	Ran protein/TC4 protein 1	0	FALSE	33.886	22	5	43	5	1	221	25.2	6.71	136.73	5	0	0.758	1.189	1.321	0.919	1.099	1.152	1.321	1.71	1.353	0.671	0.564	0.925	0.658	1.38	1.049	0.957	1.102	1.889	93.7	71	111.4	123.9	95.9	88.1	105.4	110.5	74.3	98.1	127	100.5	126.5
TRUE	High	Master Protein	Solyc01g104590.3.1	ribosomal protein L3	0	FALSE	33.786	19	8	38	8	1	389	44.4	10.08	139.1	8	0	0.645	0.703	0.763	0.952	0.613	1.295	1.224	0.876	1.111	1.526	1.027	1.045	0.466	1.077	0.425	0.788	0.443	0.89	128.6	83	90.4	98.1	103.6	98.6	63.5	134.2	95	116.3	83.2	105.5	87
TRUE	High	Master Protein	Solyc04g082780.3.1	Cinnamoyl-CoA reductase family protein (AHRD V3.3 *** B9GPN4_POPTR)	0	FALSE	33.781	12	3	7	3	1	321	35.6	5.63	30.3	3	0				1.084	1.554	1.418	0.961	1.118	1.141														237.3	257.2	368.9	336.6	284.4	273.3	317.9	324.4
TRUE	High	Master Protein	Solyc11g068540.2.1	beta-alanine synthase	0	FALSE	33.775	12	3	16	3	1	300	33.4	6.29	54.64	3	0	0.49	1.038	1.032	1.471	1.685	1.779	1.065	0.993	1.052	0.599	0.429	0.643				1.012	0.834	1.979	134.8	66.1	140	139.1	80.9	119	136.3	143.8	116.8	124.4	116	122.8	179.8
TRUE	High	Master Protein	Solyc08g075690.3.1	Acyl-CoA-binding protein (AHRD V3.3 *** K7WVA0_SOLTU)	0	FALSE	33.696	46	4	19	4	1	90	10.1	5.5	61.91	4	0	2.128	1.619	2.158	1.874	2.987	2.449	1.121	0.54	0.742				0.461	1.196	1.404	0.847	1.478	0.938	69.5	147.9	112.6	150	57.8	108.3	172.5	141.5	141	158.1	76.2	104.7
TRUE	High	Master Protein	Solyc02g082760.3.1	ethylene-responsive catalase	0	FALSE	33.426	12	5	25	3	1	492	56.9	7.21	89.15	5	0	0.344	1.392	0.613				1.037	2.661	1.674	2.33	1.159	1.398	0.404	1.266	0.522	0.547	1.04	1.293	143.3	49.3	199.5	87.8					75.3	78.1	200.4	126.1	81.5
TRUE	High	Master Protein	Solyc05g050120.3.1	cytosolic NADP-malic enzyme	0	FALSE	33.408	11	5	10	5	1	579	64.1	6	36.1	5	0	0.357	1.183	1.257	1.556	1.673	1.792	0.92	1.605	1.489	1.517	1.141	1.373	0.59	1.219	0.818				126.4	45.1	149.6	158.9	79.7	124	133.4	142.9	95.7	88.1	153.7	142.6	95.4
TRUE	High	Master Protein	Solyc08g015690.3.1	Late embryogenesis abundant protein Lea14 (AHRD V3.3 *** A0A0K9PIU3_ZOSMR)	0	FALSE	33.35	16	5	21	5	1	348	38.6	4.93	67.59	5	0	0.655	1.062	1.105				0.91	0.958	0.961	0.583	0.425	0.529	0.719	1.307	0.878	0.793	0.862	1.652	125.6	82.2	133.4	138.8					125.3	114.1	120.1	120.4	189.2
TRUE	High	Master Protein	Solyc10g055810.2.1	chitinase Z15140	0	FALSE	33.261	14	2	6	2	1	322	34.3	6.62	28.51	2	0							0.562	0.389	0.302	1.812	2.221	1.976															532.4	299.3	207.2	161	171.2
TRUE	High	Master Protein	Solyc10g075110.2.1	Non-specific lipid-transfer protein (AHRD V3.3 *** M1AVB9_SOLTU)	0	FALSE	33.184	35	6	128	4	1	136	14.2	9.29	436.39	6	3	2.321	0.878	2.022	1.259	2.025	1.124	0.798	0.396	2.104	0.847	3.733	3.103	1.097	1.282	3.69	1.349	2.882	1.128	64.3	149.3	56.4	130	74	93.1	149.8	83.1	93.1	74.3	36.8	195.8	46.1
TRUE	High	Master Protein	Solyc01g109850.3.1	Diaminopimelate decarboxylase family protein (AHRD V3.3 *** B9HRK5_POPTR)	0	FALSE	33.162	9	3	11	3	1	480	52.8	7.15	46.33	3	0				1.055	1.405	1.626	0.796	1.175	1.141	1.668	2.044	2.61											157.3	165.9	221	255.7	194.5	154.8	228.6	222.1	109.3
TRUE	High	Master Protein	Solyc11g066670.1.1	Glycosyltransferase (AHRD V3.3 *** K4D9S4_SOLLC)	0	FALSE	32.787	13	5	13	5	1	467	51.9	6.32	43.53	5	0	0.686	0.924	1.237	1.033	1.334	1.384	1.361	1.784	2.324	0.731	0.613	0.467				0.937	1.187	1.563	124.8	85.6	115.3	154.3	101	104.3	134.8	139.9	74.2	101	132.4	172.4	170.8
TRUE	High	Master Protein	Solyc03g095840.3.1	eukaryotic translation initiation factor 2 alpha subunit family protein	0	FALSE	32.549	18	4	9	4	1	344	38.7	5.35	43.59	4	0							1.19	2.241	0.942	1.041	0.614	0.711	0.603	1.957	0.582												148.9	177.2	333.6	140.2	237.7
TRUE	High	Master Protein	Solyc05g055440.1.1	Histone H2B (AHRD V3.3 *** K4C2M0_SOLLC)	0	FALSE	32.543	29	4	68	1	1	147	16.1	10.11	237.82	4	0							0.488	0.83	0.4				0.594	1.711	0.818												441.5	215.3	366.4	176.8
TRUE	High	Master Protein	Solyc12g088720.2.1	Polyadenylate-binding protein (AHRD V3.3 *** K4DGU3_SOLLC)	0	FALSE	32.494	10	5	7	5	1	666	72.2	7.23	24.43	5	0	0.551	0.836	1.25				0.87	1.023	0.93							0.766	1.153	1.116	220	121.1	183.8	275					209.3	182	214.1	194.6
TRUE	High	Master Protein	Solyc08g007220.3.1	Nuclear RNA binding protein-like (AHRD V3.3 *** Q38M48_SOLTU)	0	FALSE	32.439	22	5	15	5	1	304	32.9	8.1	51.68	5	0	0.766	1.088	1.052				0.873	1.206	1.032	1.495	1.533	1.577	0.941	1.253	2.135	0.756	1.337	1.224	122.9	94.1	133.7	129.3					116.8	101.9	140.9	120.5	85.6
TRUE	High	Master Protein	Solyc09g010930.3.1	NAD(P)-binding rossmann-fold protein (AHRD V3.3 *** I3TAJ6_MEDTR)	0	FALSE	32.235	15	3	17	3	1	308	33.5	9.14	73.24	3	0	0.286	1.32	0.741	1.326	1.855	2.799	0.761	1.999	0.722				0.393	2.123	1.155	0.556	0.931	1.082	143.4	41	189.3	106.3	68.8	91.2	127.6	192.5	107.1	81.5	214.1	77.3
TRUE	High	Master Protein	Solyc03g046380.1.1	LOW QUALITY:Seed maturation protein PM41 (AHRD V3.3 *** Q9SWB2_SOYBN)	0	FALSE	32.062	49	4	13	4	1	80	8.5	4.79	44.76	4	0	0.743	0.645	0.961	1.239	0.817	1.158	0.859	0.785	1.144	0.198	1.336	1.762	0.697	0.975	1.048	1.929	0.973	1.378	119.5	88.7	77	114.8	94.9	117.6	77.5	110	105.6	90.7	82.9	120.8	93.1
TRUE	High	Master Protein	Solyc04g071260.3.1	Actin (AHRD V3.3 *** ACT_GOSHI)	0	FALSE	31.988	19	7	43	1	1	383	42.7	5.5	161.78	7	0							3.351	1.794	0.64	0.422	0.401	0.998	0.386	1.251	0.736												117.9	395.1	211.5	75.5	283.7
TRUE	High	Master Protein	Solyc01g095430.3.1	Protein CURVATURE THYLAKOID 1A, chloroplastic (AHRD V3.3 *** CUT1A_ARATH)	0	FALSE	31.952	22	4	6	4	1	170	18	8.92	30.54	4	0							0.77	4.796	1.015				0.258	1.396	0.432												158.3	121.9	759.1	160.7
TRUE	High	Master Protein	Solyc03g097290.3.1	DB199	0	FALSE	31.914	8	6	13	6	1	846	92.5	5.68	48.74	6	0	0.609	1.179	1.049	0.908	0.953	1.407	0.952	1.786	0.963	0.483	0.474	0.649				0.697	0.994	1.183	125.1	76.1	147.5	131.3	112.5	102.1	107.2	158.3	102.1	97.2	182.3	98.4	184.2
TRUE	High	Master Protein	Solyc03g111640.3.1	Programmed cell death 4 (AHRD V3.3 *** A0A0B0N0N9_GOSAR)	0	FALSE	31.82	7	3	5	3	1	715	78.6	5.14	18.26	3	0							0.785	0.936	1.078																		631.7	496.1	591.1	681.1
TRUE	High	Master Protein	Solyc06g063370.3.1	Type I (26 kD) CP29 polypeptide	0	FALSE	31.748	11	3	15	3	1	286	30.5	6	55.98	3	0	0.23	2.967	0.52				0.221	2.13	0.265				0.124	0.977	0.188	0.601	1.27	0.791	127.2	29.3	377.4	66.1					165.9	36.7	353.4	44
TRUE	High	Master Protein	Solyc01g079110.3.1	Histone H3 (AHRD V3.3 *** A0A0V0H170_SOLCH)	0	FALSE	31.74	51	8	31	1	1	136	15.2	11.3	107.66	8	0
TRUE	High	Master Protein	Solyc02g079290.3.1	protein SELF PRUNING 2G	0	FALSE	31.663	28	3	22	3	1	181	20.1	6.52	79.95	3	0	0.945	0.691	0.925	1.07	1.096	1.041	0.945	0.458	0.715	0.368	0.3	0.29	0.653	0.327	0.87	0.736	0.936	0.656	112.3	106.1	77.6	103.9	95.1	101.7	104.2	99	128.3	121.2	58.7	91.8	204.3
TRUE	High	Master Protein	Solyc08g079180.3.1	Elongation factor G, chloroplastic (AHRD V3.3 *** K4CNS6_SOLLC)	0	FALSE	31.526	9	5	8	5	1	787	86.4	5.62	32.1	5	0	0.242	1.875	0.546				0.738	5.399	1.107	0.704	0.612	1.21							218.4	52.8	409.5	119.3					97.1	71.6	524	107.4	226.9
TRUE	High	Master Protein	Solyc06g076540.1.1	Class I heat shock protein (AHRD V3.3 *** F4YBC5_SOLNI)	0	FALSE	31.506	49	7	34	3	1	154	17.6	6.09	113.77	7	0
TRUE	High	Master Protein	Solyc08g062450.1.1	Heat-shock protein, putative (AHRD V3.3 *** B9RQT7_RICCO)	0	FALSE	31.478	16	2	22	2	1	158	17.6	6.8	98.5	2	0	0.592	0.651	0.844	1.626	0.49	1.237	1.047	0.625	0.546	2.207	1.042	0.997	0.881	0.802	1.781	0.622	0.862	0.588	129.6	76.7	84.3	109.3	91.9	149.4	45	113.7	124.3	130.1	77.7	67.9	76.2
TRUE	High	Master Protein	Solyc03g063560.3.1	Glutamate synthase, putative (AHRD V3.3 *** B9SLP5_RICCO)	0	FALSE	31.395	3	5	10	5	1	1621	177	6.51	34.41	5	0	0.294	2.842	0.684	1.146	1.393	2.108	0.625	2.706	0.92										166	48.8	471.7	113.5	141.7	162.3	197.3	298.7	152.3	95.2	412.3	140.2
TRUE	High	Master Protein	Solyc04g080570.3.1	Gamma carbonic anhydrase-like protein (AHRD V3.3 *** I3SYK2_MEDTR)	0	FALSE	31.383	18	3	28	3	1	273	29.4	7.3	102.11	3	0	0.461	1.462	1.084	1.069	1.45	1.675	0.872	1.031	1.114	0.787	0.886	0.905	0.621	1.381	1.678	0.48	1.177	1.264	99.8	46	145.9	108.2	77	82.3	111.7	129	99.6	86.8	102.7	110.9	111.8
TRUE	High	Master Protein	Solyc07g043320.3.1	myosin heavy chain, embryonic smooth protein (AHRD V3.3 *** AT1G05320.9)	0	FALSE	31.268	4	5	8	5	1	1511	170.1	4.77	29.93	5	0							1.154	1.182	1.065																		545.3	629.4	644.4	581
TRUE	High	Master Protein	Solyc00g322635.1.1	MLP-like protein 28 (AHRD V3.3 *** AT1G70830.2)	0	FALSE	31.263	23	4	24	4	1	213	24.7	5.55	86.49	4	0	0.42	1.307	1.046	1.278	2.559	2.039	0.891	1.832	1.153	0.755	0.67	1.46	0.489	0.691	0.478	0.731	1.218	1.951	106	44.5	138.6	110.9	58.2	74.4	148.9	118.6	82	73.1	150.3	94.6	103
TRUE	High	Master Protein	Solyc09g091070.2.1	Malate dehydrogenase (AHRD V3.3 *** A0A061G4A3_THECC)	0	FALSE	31.154	11	4	14	1	1	412	43.7	8.25	49.5	4	0
TRUE	High	Master Protein	Solyc09g075670.1.1	Alpha/beta-Hydrolases superfamily protein (AHRD V3.3 *** A0A061EKQ6_THECC)	0	FALSE	31.097	17	4	16	4	1	316	35.1	5.2	54.17	4	0	0.453	1.153	1.075	1.109	1.173	1.696	1.052	2.219	1.767	0.634	0.554	0.88				0.54	0.994	1.294	130.4	59	150.4	140.2	96.4	106.9	113.1	163.5	79.5	83.6	176.4	140.5	156.4
TRUE	High	Master Protein	Solyc01g104950.3.1	LEXYL2	0	FALSE	30.984	7	5	22	4	1	778	85.2	8.16	70.43	5	1	0.57	1.369	1.026	1.15	1.927	2.013	0.922	1.703	1.094	0.752	0.744	1.131	0.53	1.728	2.126	1.119	1.47	2.086	100.9	57.5	138.1	103.5	65.7	75.5	126.6	132.2	84.8	78.1	144.4	92.7	110.3
TRUE	High	Master Protein	Solyc06g036110.1.1	LOW QUALITY:Calcium-dependent lipid-binding (CaLB domain) family protein (AHRD V3.3 *** AT5G23950.2)	0	FALSE	30.891	7	1	8	1	1	248	26.8	4.73	37.35	1	0							1.074	1.067	1.151				0.907	1.286	1.182												279.6	300.2	298.3	321.8
TRUE	High	Master Protein	Solyc06g072540.1.1	ATP synthase subunit alpha, chloroplastic (AHRD V3.3 *-* ATPA_NICTO)	0	FALSE	30.848	23	2	26	2	1	108	11.6	6.64	86.88	2	0	0.296	2.364	0.664				0.774	2.564	0.907	0.892	0.52	1.271	0.372	2.703	0.598	0.589	1.933	1.663	111	32.8	262.5	73.7					91.5	70.8	234.7	83	130.3
TRUE	High	Master Protein	Solyc09g065270.3.1	Ribosome recycling factor family protein (AHRD V3.3 *** B9GSN2_POPTR)	0	FALSE	30.772	18	4	14	4	1	267	30	9.26	51.64	4	0	0.627	1.188	1.152	1.409	2.275	4.603	0.589	2.156	1.123	1.251	1.417	2.223	0.342	2.307	1.445	0.536	1.092	1.656	100.8	63.3	119.7	116.2	43.1	60.7	98	198.3	82.2	48.4	177.1	92.3	67.9
TRUE	High	Master Protein	Solyc09g064450.3.1	NAD(P)-binding Rossmann-fold superfamily protein	0	FALSE	30.679	15	4	12	4	1	401	43.7	9.32	48.3	4	0	0.928	1.147	1.493	0.991	1.234	1.967	1.055	1.416	1.622	0.958	0.87	1.058	0.654	0.965	0.965				105.1	97.5	120.6	156.8	92.4	91.6	114.1	181.9	94.3	99.4	133.5	152.9	123.5
TRUE	High	Master Protein	Solyc02g014310.3.1	glycine rich protein X55695	0	FALSE	30.638	10	7	11	7	1	635	66.2	5.43	37.48	7	0	1.708	1.426	1.48	2.12	2.558	1.903	0.882	0.938	0.794							0.854	0.94	1.258	106.9	182.5	152.4	158.2	79.1	167.8	202.4	150.6	166	146.3	155.8	131.9
TRUE	High	Master Protein	Solyc05g010260.3.1	6-phosphogluconate dehydrogenase, decarboxylating (AHRD V3.3 *** M1CCQ2_SOLTU)	0	FALSE	30.515	9	4	14	4	1	501	55.4	6.19	49.82	4	0	1.324	1.409	1.98	1.548	1.658	2.219	1.012	1.622	1.238	1.146	0.943	0.991	0.572	0.802	0.477				84	111.2	118.4	166.4	74.7	115.6	123.9	165.8	98.5	99.7	159.8	122	117.6
TRUE	High	Master Protein	Solyc01g111510.3.1	Ascorbate peroxidase (AHRD V3.3 *** J9Z324_CAPFR)	0	FALSE	30.435	13	3	17	3	1	287	31.6	7.59	62.2	3	0	0.452	1.305	1.076	1.154	1.362	2.336	0.819	1.602	1.18	1.028	0.888	1.135	0.604	0.749	0.689				125.2	56.6	163.4	134.8	82	94.6	111.7	191.6	104.3	85.4	167.1	123.1	118.5
TRUE	High	Master Protein	Solyc02g067870.3.1	chalcone isomerase	0	FALSE	30.341	24	8	36	8	1	262	29	5.71	116.54	8	0	1.29	0.705	0.92	0.68	0.421	0.275	2.264	0.776	1.069	0.363	0.612	0.413	1.362	0.725	0.513	0.769	0.346	0.379	102.2	131.8	72.1	94	168.3	114.4	71	46.3	78.3	177.2	60.8	83.7	167.5
TRUE	High	Master Protein	Solyc02g070570.3.1	30S ribosomal protein S11 (AHRD V3.3 *** A0A0K9PCU6_ZOSMR)	0	FALSE	30.317	25	4	35	1	1	150	16.3	10.7	122.37	4	0	0.437	0.479	0.598																955	417	457.2	570.8
TRUE	High	Master Protein	Solyc06g005150.3.1	Ascorbate peroxidase (AHRD V3.3 *** Q52QQ4_SOLLC)	0	FALSE	30.265	25	5	41	4	1	250	27.3	6.28	140.21	5	2	0.555	0.726	1.172	1.306	1.33	2.534	1.028	0.38	0.932	3.684	3.986	1.897	1.03	0.939	2.513	1.001	1.97	1.269	115.9	64.3	84.1	135.7	64.8	84.7	86.2	164.2	119.7	123.1	45.5	111.6	37.9
TRUE	High	Master Protein	Solyc06g068090.3.1	phospholipase PLDa1	0	FALSE	30.256	6	3	6	3	1	809	92.1	5.64	26.66	3	0	0.38	1.068	1.042	1.025	0.98	1.435	1.231	2.278	1.599										229.2	87	244.8	238.9	180.2	184.7	176.5	258.6	131	161.2	298.4	209.4
TRUE	High	Master Protein	Solyc12g007310.2.1	Lactoylglutathione lyase (AHRD V3.3 *** A0A059CVI9_EUCGR)	0	FALSE	30.191	14	4	11	3	1	396	44.3	7.65	36.92	4	0							0.758	1.128	1.101	0.386	0.331	0.41	0.555	1.036	0.885												200.7	152	226.4	220.9	376.2
TRUE	High	Master Protein	Solyc04g026100.1.1	Ribosomal protein S16 (AHRD V3.3 *** A9P8S1_POPTR)	0	FALSE	30.18	22	3	17	1	1	147	16.6	10.23	61.26	3	0				0.665	0.81	1.196				2.231	1.708	1.833											326.9	217.4	264.9	390.9					177.2
TRUE	High	Master Protein	Solyc01g068530.3.1	Ribosomal protein S16 (AHRD V3.3 *** A9P8S1_POPTR)	0	FALSE	30.167	22	3	18	1	1	150	17.1	10.43	63.8	3	2				0.943	1.105	1.353	1.272	1.953	1.22	3.286	2.897	2.069											181.8	171.4	200.8	246	146.9	186.9	286.9	179.3	86.5
TRUE	High	Master Protein	Solyc09g091520.2.1	60S acidic ribosomal protein P0 (AHRD V3.3 *** K4CWH8_SOLLC)	0	FALSE	30.138	10	3	37	1	1	320	34.6	5.24	140.22	3	0							1.213	1.321	1.48																		478.7	580.5	632.4	708.5
TRUE	High	Master Protein	Solyc10g085740.2.1	GDSL esterase/lipase (AHRD V3.3 *** W9R8E1_9ROSA)	0	FALSE	30.121	23	5	10	5	1	348	38.8	8.48	37.02	5	0	0.636	0.532	0.565	0.895	1.012	0.949	0.588	0.126	0.183				2.078	0.882	0.735				219.5	139.7	116.8	124	155.6	139.3	157.5	147.6	316.3	186	39.9	57.8
TRUE	High	Master Protein	Solyc04g010240.3.1	60S ribosomal protein L35 (AHRD V3.3 *** RL35_EUPES)	0	FALSE	30.072	27	5	11	2	1	123	14.3	10.81	44.17	5	3				0.405	1.381	0.357	1.038	0.357	0.556	0.354	0.394	0.443											254.5	103	351.5	90.9	271	281.4	96.9	150.6	365.1
TRUE	High	Master Protein	Solyc10g080320.2.1	Adenylosuccinate synthetase, chloroplastic (AHRD V3.3 *** K4D2S2_SOLLC)	0	FALSE	30.008	5	5	14	5	1	1068	119.8	6.98	45.09	5	0	1.2	2.111	1.819				0.802	0.558	0.738	0.639	0.514	0.781	0.688	0.835	0.507				97.9	117.5	206.6	178					193.6	155.4	108.1	142.9	204.5
TRUE	High	Master Protein	Solyc04g005340.2.1	Alpha-1,4-glucan-protein synthase [UDP-forming] 1 (AHRD V3.3 *** UPTG1_SOLTU)	0	FALSE	29.801	13	4	16	2	1	357	40.5	5.92	52.6	4	2	0.632	1.922	1.274				1.146	1.867	1.33	0.901	0.611	0.806	0.646	1.409	1.174				124.3	78.6	238.8	158.3					112.3	128.7	209.6	149.4	180.9
TRUE	High	Master Protein	Solyc07g053280.3.1	Ketol-acid reductoisomerase (AHRD V3.3 *** K4CFM5_SOLLC)	0	FALSE	29.435	13	6	18	5	1	602	64.9	6.81	68.53	6	0	1.096	1.864	1.471	1.147	1.271	1.884	0.993	0.849	0.952				0.629	1.277	0.644				110.5	121.1	205.9	162.5	113.2	129.8	143.8	213.3	158.1	157.1	134.3	150.5
TRUE	High	Master Protein	Solyc02g078940.3.1	Oxidoreductase, zinc-binding dehydrogenase family protein (AHRD V3.3 *** A8MRW5_ARATH)	0	FALSE	29.38	10	2	8	2	1	325	34.6	7.21	33.81	2	0	0.45	0.832	1.082	0.968	0.891	1.263	1.148	1.53	1.059				0.71	1.527	0.844				178.4	80.3	148.4	192.9	145.6	141	129.7	183.8	126.7	145.4	193.8	134.2
TRUE	High	Master Protein	Solyc08g014340.3.1	Cysteine synthase (AHRD V3.3 *** K4CJ67_SOLLC)	0	FALSE	29.313	14	5	8	3	1	386	40.9	5.49	30.7	5	0							0.748	0.907	0.625				0.572	2.077	0.987												365.8	273.5	331.9	228.7
TRUE	High	Master Protein	Solyc10g008120.3.1	O-methyltransferase (AHRD V3.3 *** A0A1B4Z3W3_9ROSA)	0	FALSE	29.309	14	3	6	3	1	332	36.8	5.99	27.79	3	0							0.961	0.827	0.997	6.232	4.056	7.636				0.532	0.601	1.016									211.4	203.1	174.8	210.7	42.3
TRUE	High	Master Protein	Solyc06g007570.3.1	40S ribosomal protein S8 (AHRD V3.3 *** K4C3D8_SOLLC)	0	FALSE	29.254	25	4	22	4	1	220	25	10.3	82.14	4	0	0.675	0.993	0.972	1.118	1.378	1.584	0.812	1.433	0.968	0.407	0.448	0.491	0.539	1.592	1.028	0.699	0.885	1.084	109.9	74.1	109.1	106.9	78.7	88	108.5	124.7	94.9	77.1	136	91.9	170.5
TRUE	High	Master Protein	Solyc01g087120.3.1	F1-ATP synthase delta subunit (AHRD V3.3 *** Q9SXX1_IPOBA)	0	FALSE	29.217	19	4	12	4	1	239	26.5	9.63	42.67	4	0	0.592	1.037	1.13	1.341	1.101	3.397	0.803	1.57	1.37	1.122	1.02	1.252	0.458	1.275	0.787	1.921	1.333	1.789	106.4	63	110.4	120.2	58.5	78.4	64.4	198.7	84.3	67.7	132.4	115.5	91
TRUE	High	Master Protein	Solyc06g061070.3.1	Glycine cleavage system protein H (AHRD V3.3 *** A9PG07_POPTR)	0	FALSE	29.095	12	1	5	1	1	163	17.5	4.82	23.38	1	0	0.192	2.995	0.671										0.323	2.249	0.581				247	47.5	739.8	165.8
TRUE	High	Master Protein	Solyc02g070330.3.1	40S ribosomal protein S4 (AHRD V3.3 *-* RS4_SOLTU)	0	FALSE	29.082	25	9	34	9	1	1200	136.6	10.27	109.38	9	0	1.734	1.441	1.441	1.236	1.661	1.435	0.992	0.664	0.713	0.452	0.597	0.607				0.978	0.585	0.771	85.5	148.2	123.1	123.2	90	111.3	149.6	129.2	142.5	141.3	94.6	101.6	180.7
TRUE	High	Master Protein	Solyc03g097950.3.1	50S ribosomal protein L29 (AHRD V3.3 *** F4YFA4_CAMSI)	0	FALSE	28.952	14	2	6	2	1	168	19.3	10.23	23.25	2	0							0.837	3.193	1.39				0.519	1.715	1.232												186.9	156.5	596.7	259.9
TRUE	High	Master Protein	Solyc05g054810.3.1	60S ribosomal protein L35 (AHRD V3.3 *** RL35_EUPES)	0	FALSE	28.624	27	4	11	1	1	123	14.3	10.81	45.73	4	0																0.71	0.582	0.85
TRUE	High	Master Protein	Solyc04g078380.2.1	RAN GTPase activating protein 2 (AHRD V3.3 *-* AT5G19320.2)	0	FALSE	28.586	16	2	7	2	1	171	18.4	4.35	25.66	2	0	0.511	0.705	1.319				1.069	0.169	0.306	3.041	2.499	1.719				1.257	2.508	1.806	169.7	86.7	119.6	223.9					235.8	252.1	39.9	72.1	72.6
TRUE	High	Master Protein	Solyc04g049330.3.1	V-type proton ATPase subunit G (AHRD V3.3 *** A0A0B2RXB3_GLYSO)	0	FALSE	28.472	47	5	7	5	1	111	12.5	7.42	26.94	5	0
TRUE	High	Master Protein	Solyc03g111840.3.1	RNA-binding protein (AHRD V3.3 *** A0A0K9NVY1_ZOSMR)	0	FALSE	28.434	8	3	12	3	1	296	32.6	4.79	44.98	3	0				1.415	1.488	2.821	0.748	1.483	1.192	2.745	2.434	3.687											119	168.4	177	335.6	180.9	135.3	268.3	215.6	81.1
TRUE	High	Master Protein	Solyc01g091530.3.1	Fasciclin-like arabinogalactan protein (AHRD V3.3 *** E3WHD6_9ROSI)	0	FALSE	28.369	12	3	14	3	1	354	37.2	6.34	54.21	3	0	1.299	1.72	1.913	0.542	1.513	1.382	1.212	2.234	1.944	1.493	1.581	1.421	0.608	1.212	1.235				80.9	105.1	139.2	154.8	108.2	58.6	163.7	149.5	75.1	91	167.8	146	87.4
TRUE	High	Master Protein	Solyc08g041890.3.1	Importin subunit alpha (AHRD V3.3 *** K4CK49_SOLLC)	0	FALSE	28.328	5	2	8	2	1	529	58.3	5.26	32.81	2	0				1.012	1.215	1.307	0.983	1.445	0.998				0.562	1.288	0.699								176.5	178.5	214.4	230.7	180.8	177.7	261.1	180.4
TRUE	High	Master Protein	Solyc01g099830.3.1	60S ribosomal protein L22-2 (AHRD V3.3 *** W9QTY3_9ROSA)	0	FALSE	28.242	18	2	30	2	1	125	14	9.45	106.03	2	0	0.571	1.014	1.033	1.045	1.237	1.525	1.063	1.264	1.002	0.446	0.358	0.547	0.559	1.539	0.889	0.812	0.621	1.323	110.5	63.2	112.1	114.2	83.2	87	102.9	126.9	92.4	98.2	116.8	92.6	170.2
TRUE	High	Master Protein	Solyc05g012420.3.1	14-3-3 protein, putative (AHRD V3.3 *** B9REF4_RICCO)	0	FALSE	28.139	17	7	14	4	1	367	42	5.45	45.05	7	2				1.364	2.283	1.226	1.314	1.142	0.903														204.3	278.7	466.4	250.5	275.3	361.7	314.4	248.6
TRUE	High	Master Protein	Solyc02g080540.1.1	ATP synthase gamma-subunit (AHRD V3.3 *** I0ZA63_COCSC)	0	FALSE	28.049	14	4	7	4	1	377	41.5	8.02	27.33	4	0							0.904	3.206	1.134				0.297	4.999	0.707												192.2	173.8	616.1	217.9
TRUE	High	Master Protein	Solyc03g113800.3.1	Betaine aldehyde dehydrogenase (AHRD V3.3 *** A0A0B5EBW5_SOLTU)	0	FALSE	27.64	11	5	16	5	1	505	55.9	5.45	55.95	5	0				1.068	1.489	2.073	0.648	0.912	0.926	0.625	0.447	0.778	0.531	0.999	0.75	0.754	0.807	1.634					85.3	91.1	126.9	176.7	137.7	89.2	125.6	127.5	168.4
TRUE	High	Master Protein	Solyc12g014080.2.1	Rab family GTPase (AHRD V3.3 *** D8RE14_SELML)	0	FALSE	27.435	19	4	14	2	1	217	24.3	5.74	42.96	4	0	0.396	0.948	0.995				1.051	1.536	1.066				0.593	1.243	0.942	0.616	0.843	1.305	179.7	71.2	170.3	178.9					129	135.5	198.1	137.5
TRUE	High	Master Protein	Solyc12g099240.2.1	Huntingtin-interacting protein K (AHRD V3.3 *** A0A0B2Q4F2_GLYSO)	0	FALSE	27.306	16	1	4	1	1	110	12.2	5.07	23.53	1	0							0.711	0.806	0.537																		785.8	559.1	633	422.2
TRUE	High	Master Protein	Solyc01g060070.3.1	Mitochondrial import inner membrane translocase subunit Tim17/Tim22/Tim23 family protein (AHRD V3.3 *** B9HWY0_POPTR)	0	FALSE	27.295	27	4	7	4	1	173	18.1	7.44	26.85	4	0				0.74	0.781	0.654	1.49	0.637	1.411	0.629	0.933	0.796	0.846	1.071	0.97								189	139.8	147.5	123.7	132.2	197	84.2	186.5	178.6
TRUE	High	Master Protein	Solyc02g077430.3.1	Phospholipase A1 (AHRD V3.3 *** A5YW95_CAPAN)	0	FALSE	27.238	15	5	17	1	1	412	46.8	6.48	57.38	5	2	0.972	0.712	1.253	1.694	2.143	3.293	0.766	0.478	0.681	0.703	0.837	1.237	1.664	0.851	0.886	0.749	0.621	1.425	101.6	98.7	72.3	127.3	49.2	83.4	105.4	162	136.8	104.7	65.3	93.2	105.9
TRUE	High	Master Protein	Solyc07g005210.3.1	Temperature-induced lipocalin (AHRD V3.3 *** Q38JE1_SOLLC)	0	FALSE	27.176	29	6	29	6	1	185	21.2	6.35	96.37	6	0	2.821	1.195	1.792	1.256	1.048	1.33	0.863	0.784	1.169	0.315	0.516	0.481				0.908	0.62	0.662	70.5	198.9	84.3	126.3	103.6	130.1	108.6	137.7	125.8	108.5	98.6	147.1	207.5
TRUE	High	Master Protein	Solyc10g084400.2.1	Glutathione S-transferase family protein (AHRD V3.3 *** AT5G02790.1)	0	FALSE	27.015	28	6	22	6	1	234	27.1	5.2	70.16	6	0	1.103	0.706	1.12	0.805	1.196	1.106	1.127	1.965	1.68	0.386	0.533	0.393	0.548	0.571	0.741	0.648	1.072	0.884	101.8	112.3	71.9	114	97.4	78.4	116.5	107.7	69.3	78.1	136.2	116.4	173.1
TRUE	High	Master Protein	Solyc05g010670.3.1	Heat shock family protein (AHRD V3.3 *** B9HWT4_POPTR)	0	FALSE	26.929	9	3	10	1	1	463	53.5	5.01	39.17	3	0							1.103	1.864	1.586							0.601	0.883	1.056									216.1	238.4	402.7	342.7
TRUE	High	Master Protein	Solyc03g115980.1.1	Geranylgeranyl reductase (AHRD V3.3 *** A0A097P6G1_SOLHA)	0	FALSE	26.815	10	4	13	4	1	464	51.3	8.92	49.34	4	0	0.322	2.231	0.77				0.587	2.269	1.265	1.674	0.996	2.296	0.272	0.797	0.588				138.8	44.7	309.6	106.9					117.2	68.8	265.9	148.2	100.6
TRUE	High	Master Protein	Solyc06g067940.3.1	Cytochrome c oxidase subunit 5b (AHRD V3.3 *** Q1EMP4_PLAMJ)	0	FALSE	26.631	9	1	7	1	1	165	18.2	5.94	24.96	1	0				1.393	0.701	2.705	0.703	0.522	0.472				0.75	1.591	2.129								137.9	192.2	96.7	373.1	296.7	208.5	154.7	140.1
TRUE	High	Master Protein	Solyc03g114150.3.1	aldehyde dehydrogenase family 2 member B7a	0	FALSE	26.606	11	5	10	5	1	535	58.3	7.74	38.05	5	0	0.595	1.581	0.921				0.96	1.791	1.161	0.334	0.588	0.721							195.3	116.1	308.8	179.8					162.9	156.4	291.7	189	302.6
TRUE	High	Master Protein	Solyc07g061900.3.1	50S ribosomal protein L4, putative (AHRD V3.3 *** B9SHY1_RICCO)	0	FALSE	26.589	4	1	19	1	1	288	32.1	7.4	70.9	1	0				1.173	2.622	1.82	0.467	0.901	0.445	1.692	1.618	1.856	0.442	0.837	0.82								90.7	106.4	237.9	165	213.3	99.7	192.1	94.8	97.3
TRUE	High	Master Protein	Solyc00g231680.2.1	(1-4)-beta-mannan endohydrolase	0	FALSE	26.49	16	6	12	2	1	397	44.8	5.96	39.14	6	3	1.857	0.543	0.865	1.292	3.827	0.499	0.685	0.33	2.662	1.332	0.855	0.709							140.7	261.2	76.5	121.7	90.7	117.1	347	45.2	128.3	87.9	42.3	341.5	154
TRUE	High	Master Protein	Solyc12g056220.2.1	plasma membrane intrinsic protein 1.3	0	FALSE	26.435	5	1	19	1	1	288	30.8	7.83	70.13	1	0	0.496	1.384	1.425	1.366	3.098	3.436	0.977	2.407	1.856	0.527	0.477	1.291	0.427	2.711	0.976	0.846	0.901	3.784	92.9	46.1	128.6	132.5	44.9	61.4	139.2	154.4	64.1	62.6	154.3	119	121.4
TRUE	High	Master Protein	Solyc03g120450.3.1	Aspartate aminotransferase (AHRD V3.3 *** W9S4V9_9ROSA)	0	FALSE	26.417	13	4	9	4	1	405	44.8	5.59	40.43	4	0	0.407	0.977	0.868	1.582	0.878	2.433	0.869	1.981	1.052	1.506	1.18	1.507	0.7	4.126	1.039				147.6	60.1	144.2	128.1	81.5	128.9	71.5	198.2	97.9	85.1	194	103	92.4
TRUE	High	Master Protein	Solyc05g054060.3.1	UDP-GLUCOSE PYROPHOSPHORYLASE 1 (AHRD V3.3 *** AT3G03250.1)	0	FALSE	26.344	6	4	29	1	1	477	52.1	6.18	101.32	4	0							1.264	1.633	1.099																		480.4	607.4	784.5	527.7
TRUE	High	Master Protein	Solyc07g032740.3.1	Aspartate aminotransferase (AHRD V3.3 *** M1B9T8_SOLTU)	0	FALSE	26.236	12	4	9	3	1	406	44.5	7.61	32.74	4	0	0.467	1.041	0.682				0.842	0.998	0.906	1.384	0.874	1.012							250.9	117.1	261.1	171					213.6	179.8	213.1	193.5	187.4
TRUE	High	Master Protein	Solyc03g112360.1.1	60S ribosomal protein L27A (AHRD V3.3 *** B6VC54_VERFO)	0	FALSE	26.178	18	2	21	2	1	148	16.4	10.46	82.79	2	0	0.629	0.819	0.962	0.668	0.986	1.17	1.338	1.555	1.673	0.767	0.877	0.815	0.918	0.998	0.88	1.124	0.898	1.49	117.3	73.8	96.1	112.8	104.6	69.9	103.1	122.4	71.9	96.2	111.7	120.2	115.6
TRUE	High	Master Protein	Solyc05g052600.3.1	Sedoheptulose-1,7-bisphosphatase (AHRD V3.3 *** G7JAP0_MEDTR)	0	FALSE	26.119	12	4	27	4	1	359	39	6.09	100.33	4	0	0.297	3.83	0.853	2.247	3.639	8.004	0.909	8.332	1.414	0.596	0.637	1.263	0.223	7.218	0.846	0.407	5.889	1.457	66.9	19.9	256.2	57.1	26.9	60.4	97.8	215	34.3	31.2	286	48.5	114.4
TRUE	High	Master Protein	Solyc01g099900.3.1	60S ribosomal protein L18, putative (AHRD V3.3 *** B9RFD6_RICCO)	0	FALSE	25.98	12	5	26	5	1	385	42.7	10.2	86.65	5	0	1.087	0.907	0.896	0.866	1.03	1.165	1.153	1.146	1.127	0.739	0.605	0.996	0.556	1.073	0.534	3.288	2.43	2.37	102.8	111.8	93.3	92.1	98.5	85.3	101.4	114.8	90.4	104.2	103.5	101.8	119.8
TRUE	High	Master Protein	Solyc02g088260.3.1	Latex abundant protein 1 (AHRD V3.3 *** B9N9R7_POPTR)	0	FALSE	25.958	23	4	8	4	1	362	41.7	4.7	28.59	4	0																1.366	3.219	1.873
TRUE	High	Master Protein	Solyc05g009600.3.1	Serine/threonine protein phosphatase 2a regulatory subunit A, putative (AHRD V3.3 *** B9ST19_RICCO)	0	FALSE	25.957	6	2	7	2	1	587	65.4	5.07	30.34	2	0				1.098	1.324	1.112	1.08	1.536	1.238	1.031	0.763	0.634	0.922	2.398	0.996								132.3	145.3	175.2	147.2	123.6	133.5	189.9	153	175.1
TRUE	High	Master Protein	Solyc01g005560.3.1	Isocitrate dehydrogenase [NADP] (AHRD V3.3 *** IDHC_SOLTU)	0	FALSE	25.869	13	4	5	4	1	415	46.7	6.8	19.82	4	0							1.18	1.558	1.076	1.948	1.489	2.274															249.3	294.1	388.5	268.2	178.8
TRUE	High	Master Protein	Solyc06g083680.3.1	Photosystem I reaction center subunit IV (AHRD V3.3 *** A0A0K9P6J8_ZOSMR)	0	FALSE	25.824	33	3	4	2	1	138	14.8	9.74	15.56	3	0	0.246	2.492	0.699				0.458	2.383	1.019										270.4	66.7	674	188.9					246.9	113.2	588.3	251.6
TRUE	High	Master Protein	Solyc01g060130.3.1	TOMGTPASE Mill. GTPase	0	FALSE	25.823	19	3	8	3	1	193	21.9	6.95	29.77	3	0	0.55	0.665	1.024	1.031	0.737	1.371	1.006	0.799	0.697	0.786	0.625	0.685	0.946	0.855	0.65				148.2	81.6	98.5	151.8	116	119.6	85.5	159	137.1	137.8	109.5	95.5	155.1
TRUE	High	Master Protein	Solyc12g009400.2.1	Pyruvate dehydrogenase E1 component subunit alpha (AHRD V3.3 *** K4DC28_SOLLC)	0	FALSE	25.774	9	3	7	3	1	440	48.7	7.3	24.96	3	0	0.538	1.744	0.988	1.16	1.329	1.574	0.862	1.675	0.958				0.62	1.507	0.784				140.5	75.6	245.1	138.8	118.5	137.5	157.5	186.6	133.5	115.1	223.5	127.9
TRUE	High	Master Protein	Solyc10g081310.2.1	Histidine triad nucleotide binding protein (AHRD V3.3 *** A0A0K9Q2X0_ZOSMR)	0	FALSE	25.749	27	3	7	3	1	155	17.2	6.87	28.83	3	0	0.513	0.912	1.237	1.061	1.296	1.631	0.9	0.86	0.775	1.035	0.813	0.889							163.8	84.1	149.4	202.7	120.3	127.6	155.9	196.2	169.7	152.8	145.9	131.6	160.5
TRUE	High	Master Protein	Solyc08g081250.3.1	Peptidase M1 family aminopeptidase N (AHRD V3.3 *** A0A072TU77_MEDTR)	0	FALSE	25.647	11	5	7	5	1	494	55.2	5.49	30.44	5	0							1.114	1.511	1.044							0.538	0.966	0.811									257	286.3	388.4	268.2
TRUE	High	Master Protein	Solyc08g029160.1.1	Membrane steroid-binding protein (AHRD V3.3 *** G5DXK7_SILLA)	0	FALSE	25.624	31	2	6	2	1	100	10.8	4.75	25.3	2	0	0.323	0.725	0.985	1.517	1.271	2.768	0.875	1.348	1.477							0.247	1.215	1.384	197.8	64	143.4	194.9	91.5	138.9	116.4	253.3	127.7	111.7	172.1	188.5
TRUE	High	Master Protein	Solyc02g023970.3.1	Obg-like ATPase 1 (AHRD V3.3 *** K4B546_SOLLC)	0	FALSE	25.591	10	4	16	4	1	394	44.4	7.08	50.49	4	0	0.538	1.19	0.918				1.294	0.518	0.875	0.99	0.668	1.151	0.477	1.264	0.668	0.976	0.949	2.32	131.7	70.8	156.7	120.8					130.2	168.4	67.5	114	126
TRUE	High	Master Protein	Solyc01g101060.3.1	S-adenosyl-L-methionine synthetase	0	FALSE	25.534	11	4	25	1	1	394	43.9	5.52	97.48	4	0	1.186	1.133	1.475	1.602	1.403	1.871	1.058	1.312	1.275	0.59	1.044	0.905	0.582	1.368	1.164				100.1	118.7	113.5	147.6	81.7	130.9	114.6	152.8	103.3	109.3	135.6	131.8	135.7
TRUE	High	Master Protein	Solyc07g005560.3.1	Eukaryotic translation initiation factor 5A (AHRD V3.3 *** A0A0V0HTA2_SOLCH)	0	FALSE	25.478	8	2	33	2	1	160	17.5	6.2	125.21	2	0	0.571	0.801	1.123	0.969	1.105	1.507	1.004	1.021	1.082	1.295	1.246	0.966	0.627	0.826	1.636	0.489	0.962	1.027	114.5	65.4	91.6	128.5	87.3	84.6	96.4	131.6	97.4	97.8	99.4	105.4	88.7
TRUE	High	Master Protein	Solyc06g009400.3.1	PII-like protein	0	FALSE	25.408	23	5	27	5	1	199	21.7	9.31	87.7	5	0	0.814	0.592	0.992	0.968	1.197	1.132	0.972	0.889	0.641	5.071	3.89	4.784	0.827	1.642	1.727	2.669	1.381	2.509	117.7	95.8	69.7	116.8	93.1	90.1	111.4	105.4	114.2	111	101.5	73.2	27.1
TRUE	High	Master Protein	Solyc03g079940.3.1	Mitochondrial import inner membrane translocase subunit Tim17-like protein (AHRD V3.3 *** A0A0B0N7E3_GOSAR)	0	FALSE	25.353	12	3	10	3	1	302	32.5	10.04	38.44	3	0				0.987	1.415	1.888	0.542	0.29	0.529	1.222	1.117	1.575	0.824	0.533	0.498								113.4	111.9	160.5	214.1	254.1	137.7	73.8	134.4	122.1
TRUE	High	Master Protein	Solyc04g076060.3.1	tft10	0	FALSE	25.293	12	3	19	1	1	295	33.7	5.21	63.12	3	0							1.253	1.364	0.931																		527.7	661.1	719.9	491.3
TRUE	High	Master Protein	Solyc06g082650.3.1	60S ribosomal protein L10 (AHRD V3.3 *** RL10_SOLME)	0	FALSE	25.283	19	4	10	1	1	219	24.8	10.58	31.93	4	0	0.769	0.824	0.82																703.2	540.6	579.4	576.7
TRUE	High	Master Protein	Solyc04g016360.3.1	S-formylglutathione hydrolase (AHRD V3.3 *** K4BQD6_SOLLC)	0	FALSE	25.194	15	3	12	3	1	284	32.1	6.28	51.13	3	0	0.404	1.003	0.988	0.701	1.582	0.616	1.198	0.668	1.068	1.361	1.233	1.372	0.701	1.089	0.837				141.4	57.2	141.8	139.6	123.1	86.3	194.7	75.9	122	146.1	81.5	130.3	96.7
TRUE	High	Master Protein	Solyc06g005260.3.1	Glutaredoxin (AHRD V3.3 *** GLRX_SOLLC)	0	FALSE	25.111	44	3	7	3	1	108	11.3	7.87	27.73	3	0				0.747	1.156	0.724	1.248	0.496	0.638	1.046	0.772	1.124											220.6	164.8	255	159.7	236.5	295.2	117.3	151	202.9
TRUE	High	Master Protein	Solyc04g064510.3.1	GTP-binding family protein (AHRD V3.3 *** B9HES5_POPTR)	0	FALSE	25.051	18	3	18	2	1	209	23.3	5.53	55.58	3	0
TRUE	High	Master Protein	Solyc04g079200.3.1	26S proteasome non-ATPase regulatory subunit, putative (AHRD V3.3 *** B9R7G0_RICCO)	0	FALSE	25.035	17	4	8	4	1	312	34.7	6.67	27.37	4	0	0.617	0.961	1.119	0.771	0.747	0.84	1.176	0.812	0.957										216.4	133.5	208	242.1	238.3	183.8	177.9	200	202.8	238.5	164.6	194.1
TRUE	High	Master Protein	Solyc11g072270.2.1	Calmodulin, putative (AHRD V3.3 *** B9RBR8_RICCO)	0	FALSE	25.032	29	4	10	4	1	147	16.5	5.05	34.42	4	0	0.808	0.549	0.93	0.872	1.199	0.566	0.793	1.208	1.011	0.145	0.714	1.015	0.784	1.204	2.028				146.1	118	80.2	135.8	132	115.1	158.3	74.7	119.6	94.9	144.5	120.9	167
TRUE	High	Master Protein	Solyc08g068310.3.1	La-like protein (AHRD V3.3 *** W9RMR2_9ROSA)	0	FALSE	25.015	13	4	4	4	1	477	52.6	5.24	15.82	4	0	0.764	0.777	0.936				1.119	0.736	0.762										345.1	263.7	268.2	322.9					331.8	371.2	244.2	252.8
TRUE	High	Master Protein	Solyc09g092430.3.1	Selenium binding family protein (AHRD V3.3 *** B9GFI5_POPTR)	0	FALSE	24.991	5	2	7	2	1	489	53.9	5.76	30.42	2	0				0.988	1.23	1.32	0.763	0.62	0.684	0.461	0.367	0.406											176.3	174.2	216.9	232.7	260.9	199.1	161.6	178.4	358.2
TRUE	High	Master Protein	Solyc09g091840.3.1	Glutathione Reductase (AHRD V3.3 *** A0A089ZXK5_GENTR)	0	FALSE	24.926	9	3	4	3	1	508	55	6.33	17.74	3	0							1.331	1.383	1.497																		460.6	613	636.9	689.4
TRUE	High	Master Protein	Solyc06g074870.2.1	Sister chromatid cohesion 1 protein 1 (AHRD V3.3 *** A0A0B2RVU6_GLYSO)	0	FALSE	24.849	4	3	11	3	1	738	82.3	8.21	36.07	3	0	0.493	1.117	0.579	1.452	2.024	2.054	0.485	2.216	0.912				0.36	1.344	0.72				188.2	92.8	210.1	108.9	91.9	133.4	186	188.8	130.1	63	288.3	118.6
TRUE	High	Master Protein	Solyc10g084350.2.1	60S ribosomal L4 (AHRD V3.3 *** A0A0B0NGW3_GOSAR)	0	FALSE	24.793	10	3	21	1	1	409	45	10.37	69.93	3	0	0.377	0.897	0.595																836.5	315.7	750.2	497.5
TRUE	High	Master Protein	Solyc08g076480.3.1	Plastid-lipid associated protein PAP / fibrillin family protein (AHRD V3.3 *** AT2G35490.1)	0	FALSE	24.775	4	1	7	1	1	344	37.5	4.74	32.07	1	0				1.092	1.843	1.931	0.932	1.762	1.282	1.086	1.174	1.049	0.737	1.846	0.987								102.3	111.7	188.5	197.5	120.6	112.4	212.5	154.6	139.2
TRUE	High	Master Protein	Solyc01g106430.3.1	Inorganic pyrophosphatase (AHRD V3.3 *** A0A124SF20_CYNCS)	0	FALSE	24.728	11	3	20	3	1	290	32.4	6.43	65.37	3	0	0.323	1.391	0.977	1.374	2.249	3.454	0.699	1.511	0.889	0.448	0.41	0.641	0.522	1.968	1.328	0.587	1.132	1.851	108.4	35	150.7	105.9	49.5	68.1	111.4	171	97.6	68.2	147.4	86.8	160
TRUE	High	Master Protein	Solyc12g042060.2.1	ATP-dependent Clp protease ATP-binding subunit ClpA homolog CD4B, chloroplastic (AHRD V3.3 *-* CLPAB_SOLLC)	0	FALSE	24.694	15	3	11	2	1	254	27.4	9.94	40.26	3	0	0.38	1.42	0.591				0.749	2.049	0.674	1.198	1.194	2.24	0.575	1.635	0.891				176.9	67.2	251.3	104.6					134.2	100.5	274.9	90.4	106.5
TRUE	High	Master Protein	Solyc04g014720.3.1	60S ribosomal protein L6 (AHRD V3.3 *** RL6_MESCR)	0	FALSE	24.686	22	6	30	2	1	229	25.6	10.13	94.94	6	0	0.6	1.153	1.011							0.469	0.399	0.623				0.516	0.586	0.958	212.5	127.5	245.1	214.9									321.1
TRUE	High	Master Protein	Solyc11g020330.1.1	leer-sHSP small heat shock protein	0	FALSE	24.595	8	1	9	1	1	190	21.4	6	32.52	1	0				0.902	0.181	0.274	0.602	0.176	0.192														509.2	459.4	92.2	139.3	609	366.8	107	117.2
TRUE	High	Master Protein	Solyc03g119080.4.1	beta-mannosidase enzyme	0	FALSE	24.564	11	4	14	4	1	514	59.2	8.65	50.89	4	0	1.358	0.581	0.776	0.71	0.641	0.483	1.651	0.494	1.209	1.22	0.761	0.367	1.819	0.931	0.468	1.811	0.612	0.781	107.7	146.3	62.5	83.5	141.1	100.3	90.4	68.2	91.9	151.7	45.4	111.1	119.5
TRUE	High	Master Protein	Solyc09g064370.3.1	Alcohol dehydrogenase (AHRD V3.3 *** ADH_FRAAN)	0	FALSE	24.53	12	5	31	5	1	379	40.6	6.77	95.62	5	0	0.685	0.738	0.967	1.023	1.339	2.138	0.949	1.255	1.177	0.828	0.749	0.858	0.565	0.789	0.629	0.857	1.283	2.05	118	80.9	87	114.1	72.7	74.4	97.4	155.5	91.3	86.6	114.6	107.5	116.5
TRUE	High	Master Protein	Solyc11g068510.2.1	copper ion binding protein (AHRD V3.3 *** AT2G27730.4)	0	FALSE	24.481	36	3	23	3	1	124	13.5	9.28	86.37	3	0	1.604	1.617	1.822	1.254	1.589	1.841	0.909	1.384	1.472	0.581	1.479	1.68	0.614	2.401	1.85	0.928	1.851	1.433	66.2	106.2	107	120.6	70.4	88.3	111.8	129.6	83.9	76.3	116.2	123.5	84.4
TRUE	High	Master Protein	Solyc05g023720.1.1	Cytochrome f (AHRD V3.3 *** CYF_SOLTU)	0	FALSE	24.442	10	2	3	2	1	174	19.3	9.47	13.77	2	0							0.714	3.246	0.795																		417.1	297.6	1353.7	331.6
TRUE	High	Master Protein	Solyc04g080630.3.1	50S ribosomal protein L31 (AHRD V3.3 *** K4BVE2_SOLLC)	0	FALSE	24.414	9	1	8	1	1	129	14.7	9.85	31.54	1	0	0.263	1.701	0.658				0.739	2.914	0.991				0.486	2.337	0.988				220.9	58.1	375.8	145.2					141.7	104.7	413	140.5
TRUE	High	Master Protein	Solyc08g083320.3.1	granule-bound starch synthase 1	0	FALSE	24.402	5	2	6	2	1	612	67.3	7.12	24.22	2	0							0.841	1.078	1.012				0.563	1.357	0.704												305.3	256.7	329.1	308.9
TRUE	High	Master Protein	Solyc03g019790.3.1	alpha-galactosidase	0	FALSE	24.301	11	4	17	4	1	409	44.9	5.57	54.8	4	0	1.546	0.615	1.343	1.021	1.312	1.178	1.061	0.685	0.887	0.403	0.635	0.629	1.007	0.933	0.946	0.485	0.759	0.582	88.8	137.3	54.7	119.3	88.7	90.5	116.3	104.4	110.1	116.8	75.4	97.7	150
TRUE	High	Master Protein	Solyc09g007560.3.1	50S ribosomal protein L5 (AHRD V3.3 *** B5TV71_CAMSI)	0	FALSE	24.245	17	3	4	3	1	265	29.2	9.91	16.73	3	0	0.243	1.001	0.577				0.469	0.666	0.524										425.4	103.2	425.7	245.6					451.3	211.9	300.5	236.4
TRUE	High	Master Protein	Solyc06g007520.3.1	60S ribosomal protein L10 (AHRD V3.3 *** RL10_SOLME)	0	FALSE	24.172	19	4	15	1	1	220	24.8	10.43	46.43	4	1	0.924	1.009	1.085	1.405	1.766	1.801	0.862	1.281	1.031	0.429	0.602	1.212				0.604	0.469	0.787	119.4	110.4	120.5	129.6	80.4	112.9	142	144.7	115	99.1	147.3	118.6	148
TRUE	High	Master Protein	Solyc02g083620.3.1	L-ascorbate peroxidase 5	0	FALSE	24.081	19	5	16	5	1	289	32	6.55	53.94	5	0	0.976	0.989	1.22	1.023	1.142	1.175	1.198	1.661	1.31	0.643	0.617	0.683				0.639	0.666	1.009	114.7	111.9	113.4	139.9	110.6	113.1	126.3	130	92.9	111.3	154.2	121.7	163.1
TRUE	High	Master Protein	Solyc01g017220.1.1	ATP synthase epsilon chain, chloroplastic (AHRD V3.3 *** ATPE_SOLLC)	0	FALSE	24.017	16	1	3	1	1	96	10.6	4.65	14.79	1	0							0.667	4.219	1.264				0.595	1.374	0.829												167.8	112	708.1	212.1
TRUE	High	Master Protein	Solyc08g074290.3.1	myosin heavy chain-like protein (AHRD V3.3 *** AT4G31340.1)	0	FALSE	23.934	11	4	8	4	1	445	51.1	9.44	34.18	4	0	0.795	0.866	1.085	1.032	1.253	1.894	1.156	0.459	0.622				0.59	0.914	0.72				160.2	127.3	138.7	173.8	115.8	119.6	145.2	219.4	185.4	214.3	85	115.3
TRUE	High	Master Protein	Solyc06g060840.1.1	Oleosin (AHRD V3.3 *** K4C6R4_SOLLC)	0	FALSE	23.872	18	2	6	2	1	134	14.3	9.76	29.03	2	0				0.826	0.68	0.45	1.607	0.213	0.745	0.732	0.539	0.43											270.6	223.5	184.1	121.8	224.4	360.7	47.7	167.2	296.1
TRUE	High	Master Protein	Solyc04g074230.3.1	SIG74 14-3-3 family protein	0	FALSE	23.869	23	5	45	2	1	243	27.7	5.43	138.85	5	0
TRUE	High	Master Protein	Solyc12g056830.1.1	ATP synthase delta-subunit protein (AHRD V3.3 *** A0A061F8S8_THECC)	0	FALSE	23.844	7	2	3	2	1	250	27.3	8.92	15.94	2	0							0.759	5.163	0.961				0.207	2.289	0.621												152.2	115.6	785.9	146.3
TRUE	High	Master Protein	Solyc11g072260.2.1	40S ribosomal protein S13 (AHRD V3.3 *** RS13_SOYBN)	0	FALSE	23.759	34	5	14	5	1	151	17.1	10.39	50.66	5	0	0.586	0.695	0.576										0.707	1.326	1.015				420.1	246.1	292	241.9
TRUE	High	Master Protein	Solyc01g079820.3.1	Peroxiredoxin (AHRD V3.3 *** Q5JBR7_IPOBA)	0	FALSE	23.727	23	4	23	4	1	190	20.6	8.37	77.13	4	0	0.877	1.545	1.393	1.18	2.157	2.352	0.916	1.383	1.125	0.43	0.68	0.921	0.801	2.033	1.523	0.794	1.205	1.359	83.1	72.9	128.4	115.7	59.8	70.5	129	140.7	90.4	82.8	125	101.7	132
TRUE	High	Master Protein	Solyc04g011360.3.1	GTP-binding protein	0	FALSE	23.624	14	3	23	1	1	216	23.9	7.83	71.16	3	0	0.426	0.702	0.886																796.4	339.5	558.8	705.3
TRUE	High	Master Protein	Solyc01g067730.3.1	Acyl carrier protein (AHRD V3.3 *** K4AX21_SOLLC)	0	FALSE	23.623	11	1	4	1	1	136	14.3	5.07	14.07	1	0							1.264	2.085	1.457				0.63	2.137	2.498	1.308	2.013	2.408									137.8	174.2	287.3	200.7
TRUE	High	Master Protein	Solyc06g076790.1.1	LOW QUALITY:Thylakoid soluble phosphoprotein (AHRD V3.3 *** Q8GT36_SPIOL)	0	FALSE	23.604	12	2	9	2	1	106	11.2	9.7	36.47	2	0							0.371	3.41	0.491				0.288	5.263	1.077												227.6	84.3	776.2	111.8
TRUE	High	Master Protein	Solyc10g086010.2.1	60S ribosomal L4 (AHRD V3.3 *** A0A0B0NGW3_GOSAR)	0	FALSE	23.514	14	4	20	2	1	435	47.8	10.29	67.53	4	0							0.705	1	0.909																		664	468.3	664.1	603.6
TRUE	High	Master Protein	Solyc05g053780.3.1	RNA binding protein-like protein (AHRD V3.3 *** Q3HVL3_SOLTU)	0	FALSE	23.49	26	2	6	2	1	111	11.8	4.72	23.46	2	0	0.645	0.668	0.885										1.052	0.814	1.152				375.3	241.9	250.8	332
TRUE	High	Master Protein	Solyc10g076350.2.1	Macrophage migration inhibitory factor (AHRD V3.3 *** A0A103YLB8_CYNCS)	0	FALSE	23.387	9	1	11	1	1	136	14.5	7.75	40.93	1	0				1.012	0.908	1.391	0.828	1.009	0.538	1.442	1.002	1.577	0.66	2.089	1.086								139.2	140.9	126.3	193.6	177.8	147.2	179.4	95.6	119.5
TRUE	High	Master Protein	Solyc11g020300.2.1	Protein TIC 40, chloroplastic (AHRD V3.3 *** TIC40_PEA)	0	FALSE	23.348	5	2	8	2	1	443	47.8	7.11	27.64	2	0							0.823	1.063	0.838	0.643	0.556	0.888	0.554	1.133	0.89	1.1	1.122	1.459									161.1	132.6	171.2	135	194.4
TRUE	High	Master Protein	Solyc02g049070.3.1	4-coumarate:CoA ligase (AHRD V3.3 --* O81139_POPTM)	0	FALSE	23.346	6	1	4	1	1	323	36.1	6.95	21.16	1	0							0.593	1.036	0.53				0.556	1.739	0.716												379.9	225.4	393.6	201.2
TRUE	High	Master Protein	Solyc01g096580.3.1	ribosomal protein S10p/S20e family protein	0	FALSE	23.288	11	2	55	2	1	123	13.7	9.63	201.41	2	0	0.483	1.296	1.129	1.174	1.301	1.62	0.987	1.224	1.179	1.354	1.128	1.476	0.582	1.223	0.994	0.828	1.278	1.467	102.4	49.4	132.7	115.6	78.5	92.2	102.1	127.2	91.1	89.9	111.5	107.5	80.7
TRUE	High	Master Protein	Solyc05g012270.3.1	Argininosuccinate synthase (AHRD V3.3 *** K4BXV0_SOLLC)	0	FALSE	23.247	7	3	8	3	1	494	54.2	6.64	30.88	3	0	0.758	1.1	0.971	1.321	1.319	1.795	0.72	0.742	0.748	0.464	0.617	0.707							156.7	118.8	172.4	152.1	110.4	145.8	145.6	198.2	186.9	134.6	138.7	139.8	215.2
TRUE	High	Master Protein	Solyc08g082430.3.1	Nucleoside diphosphate kinase (AHRD V3.3 *** K4CPN9_SOLLC)	0	FALSE	23.225	23	5	16	5	1	228	25	8.95	50.89	5	0	0.772	1.007	1.018	1.035	1.259	1.881	0.968	1.803	1.582	0.767	0.659	0.961	0.541	1.162	0.939				126.4	97.5	127.3	128.7	92.8	96	116.8	174.4	89.7	86.8	161.7	141.8	141.7
TRUE	High	Master Protein	Solyc05g056250.3.1	Aspartate--tRNA ligase (AHRD V3.3 *** A0A0K9PY91_ZOSMR)	0	FALSE	23.16	5	3	4	3	1	544	60.9	6.49	18.45	3	0							1.106	1.301	1.115																		530.7	586.9	690.5	591.9
TRUE	High	Master Protein	Solyc11g008280.2.1	Carboxypeptidase (AHRD V3.3 *** K4D588_SOLLC)	0	FALSE	23.15	5	2	8	2	1	600	67	6.07	32.27	2	0	0.657	0.99	1.1	0.924	0.708	0.788	1.008	1.229	0.98				0.671	0.608	0.464				160.1	105.2	158.6	176.1	175.4	162.1	124.2	138.2	142.3	143.4	174.9	139.4
TRUE	High	Master Protein	Solyc01g095200.3.1	proteinase inhibitor 2	0	FALSE	23.145	10	3	17	3	1	263	29.7	7.99	56.56	3	0	0.799	0.856	1.002	0.914	0.736	0.903	0.983	1.334	1.124	0.46	0.37	0.669	0.595	1.198	0.537	0.757	0.585	0.935	109.4	87.4	93.6	109.6	112.6	102.9	82.9	101.7	90.1	88.6	120.1	101.2	160.1
TRUE	High	Master Protein	Solyc02g065300.1.1	Leucyl-tRNA synthetase, putative (AHRD V3.3 *** B9SZE7_RICCO)	0	FALSE	23.089	5	4	5	4	1	1079	122.5	6.29	16.46	4	0	0.577	0.752	0.749	1.105	1.034	2.297	0.95	1.708	1.372										259.9	150	195.5	194.6	147.2	162.6	152.2	338	159.1	151.1	271.7	218.2
TRUE	High	Master Protein	Solyc06g059740.3.1	Alcohol dehydrogenase (AHRD V3.3 *** ADH_MALDO)	0	FALSE	23.086	12	5	24	2	1	382	41.3	6.46	76.17	5	0				1.589	1	1.331				0.663	0.269	0.378	0.572	0.716	0.355								162.6	258.4	162.6	216.4					346.2
TRUE	High	Master Protein	Solyc02g091580.3.1	Oligopeptidase A (AHRD V3.3 *** W9RQH4_9ROSA)	0	FALSE	23.044	6	5	8	5	1	807	90.9	6.61	29.47	5	0	0.53	1.063	0.779				1.1	1.76	1.096				0.672	1.702	0.668				237.2	125.8	252.2	184.8					161.4	177.5	284.1	176.9
TRUE	High	Master Protein	Solyc07g053650.3.1	26S proteasome regulatory subunit (AHRD V3.3 *** I0YWJ7_COCSC)	0	FALSE	22.914	5	4	5	4	1	957	105.2	5.33	17.67	4	0	1.717	1.647	2.024				0.988	1.554	1.338										187.9	322.5	309.4	380.2					245.9	242.9	382.2	329
TRUE	High	Master Protein	Solyc10g075090.2.1	Non-specific lipid-transfer protein (AHRD V3.3 *** Q4A1N0_SOLLC)	0	FALSE	22.822	25	3	60	1	1	114	11.5	7.78	223.38	3	0	0.728	0.721	1.193	1.174	1.385	1.499	0.875	0.76	1.341	0.505	0.473	0.584	0.801	1.775	2.78	0.813	1.488	0.998	109.8	80	79.2	131	79.1	92.8	109.5	118.5	100.6	88	76.4	134.9	156.1
TRUE	High	Master Protein	Solyc05g005480.2.1	Quinone oxidoreductase-like protein (AHRD V3.3 *** W9RNB1_9ROSA)	0	FALSE	22.817	8	2	3	2	1	388	41	8.09	14.36	2	0							0.504	3.156	0.765				0.284	2.824	0.991												221.2	111.6	698	169.3
TRUE	High	Master Protein	Solyc06g007670.3.1	60S ribosomal protein L5 (AHRD V3.3 *** RL5_CUCSA)	0	FALSE	22.697	15	3	27	1	1	332	38	9.72	94.04	3	2	0.763	1.656	1.3	0.66	0.931	0.864	1.002	0.625	0.695	0.615	0.504	0.5	1.788	3.437	1.068	0.844	0.323	0.483	84.8	64.7	140.4	110.2	115.8	76.4	107.8	100	120.4	120.6	75.2	83.7	152.7
TRUE	High	Master Protein	Solyc05g054070.3.1	60S ribosomal protein L6 (AHRD V3.3 *** RL6_MESCR)	0	FALSE	22.66	21	6	34	2	1	229	25.6	10.17	105.55	6	2	0.584	1.228	0.921				0.896	1.388	1.088	0.405	0.373	0.599	0.466	1.496	0.733	0.688	0.789	1.219	128.6	75.1	157.8	118.5					109.8	98.3	152.4	119.4	201.9
TRUE	High	Master Protein	Solyc08g006720.3.1	Glutathione peroxidase (AHRD V3.3 *** K4CIG0_SOLLC)	0	FALSE	22.631	15	3	10	3	1	238	26.2	9.06	34.49	3	0				1.116	2.343	2.194	0.741	1.612	0.989	0.875	0.87	1.399	0.728	1.929	1.341	0.897	2.045	2.122					72.1	80.5	169	158.3	110.6	82	178.2	109.3	115.8
TRUE	High	Master Protein	Solyc05g009470.3.1	Alpha-glucosidase (AHRD V3.3 *** Q9LEC9_SOLTU)	0	FALSE	22.57	7	6	30	5	1	928	104.6	7.27	97.36	6	1	0.499	1.101	1.111	1.068	1.231	1.403	1.086	1.556	1.76	0.974	0.908	1.294	0.461	1.684	2.773	0.933	1.864	2.057	107.8	53.8	118.7	119.7	85.1	90.9	104.7	119.3	74	80.4	115.2	130.3	95.8
TRUE	High	Master Protein	Solyc05g053670.3.1	60S ribosomal protein L13a-like protein (AHRD V3.3 *** Q3HRW1_SOLTU)	0	FALSE	22.552	16	4	12	1	1	206	23.5	10.54	42.17	4	0							0.946	0.253	0.226				0.553	2.031	0.651												494.8	468.3	125.2	111.6
TRUE	High	Master Protein	Solyc02g079060.3.1	Eukaryotic translation initiation factor 3 subunit J (AHRD V3.3 *** K4B9D0_SOLLC)	0	FALSE	22.533	21	4	10	4	1	222	25	4.93	34.2	4	0	0.903	1.203	1.07	1.08	1.41	1.284	0.958	0.99	1.046	0.829	1.047	0.864							143.7	129.8	172.8	153.7	125.7	135.7	177.2	161.4	150.3	143.9	148.7	157.2	160.4
TRUE	High	Master Protein	Solyc03g025610.2.1	Tripeptidyl-peptidase 2 (AHRD V3.3 *-* A0A151T4Q0_CAJCA)	0	FALSE	22.478	11	4	10	4	1	464	49.7	5.55	37.11	4	0	0.457	0.934	0.949	0.824	1.043	0.95	1.24	1.066	0.754	0.579	0.504	0.74	1.028	1.189	1.18	0.604	1.023	1.471	119.8	54.8	111.8	113.6	104.8	86.4	109.3	99.6	98.5	122.2	105	74.3	141.7
TRUE	High	Master Protein	Solyc01g006160.3.1	60S acidic ribosomal protein P1 (AHRD V3.3 *** B9IDH5_POPTR)	0	FALSE	22.466	14	1	8	1	1	112	11.3	4.41	33.11	1	0				0.482	0.497	0.389	1.156	0.085	0.133	6.585	6.099	1.921	2.805	1.367	0.941								253.3	122.2	126	98.6	252.7	292.2	21.5	33.6	38.4
TRUE	High	Master Protein	Solyc06g082630.3.1	26S protease regulatory subunit 6B homolog (AHRD V3.3 *** PRS6B_SOLTU)	0	FALSE	22.457	8	2	16	1	1	410	46.3	5.91	57.09	2	0										3.574	5.309	5.948																			151.6
TRUE	High	Master Protein	Solyc07g063960.3.1	50S ribosomal protein L24, chloroplastic (AHRD V3.3 *** RK24_TOBAC)	0	FALSE	22.407	17	4	9	4	1	189	20.9	9.88	32.58	4	0							0.806	2.233	0.98	0.599	0.568	0.99	0.504	1.909	1.269												159.4	128.4	355.9	156.2	253.4
TRUE	High	Master Protein	Solyc11g066130.1.1	osmotin	0	FALSE	22.36	8	2	8	2	1	252	27.2	7.88	32.76	2	0	0.78	0.849	0.717	0.756	0.822	0.578	0.587	0.321	0.75										239.1	186.5	203.1	171.3	253.5	191.7	208.4	146.4	300.9	176.6	96.6	225.8
TRUE	High	Master Protein	Solyc03g025617.1.1	Tripeptidyl-peptidase 2 (AHRD V3.3 *-* A0A0B2QPH0_GLYSO)	0	FALSE	22.297	17	3	6	3	1	168	18.8	8.59	20.54	3	0							1.07	0.875	0.763	0.988	0.589	1.032															323.6	346.3	283.2	246.8	332.4
TRUE	High	Master Protein	Solyc12g043020.2.1	Dihydroxy-acid dehydratase (AHRD V3.3 *** A0A1D1YZH9_9ARAE)	0	FALSE	22.263	8	4	5	4	1	615	65.9	6.61	18.98	4	0	0.643	0.901	1.083				0.88	1.402	0.804										330.8	212.8	298.1	358.4					293.7	258.5	411.8	236
TRUE	High	Master Protein	Solyc12g042900.2.1	Cytochrome c oxidase subunit 5b (AHRD V3.3 *** Q1EMP4_PLAMJ)	0	FALSE	22.261	13	2	11	2	1	172	18.8	5.71	42.56	2	0				0.977	1.177	1.69	0.584	0.843	0.556	1.577	1.744	1.447	0.9	2.113	2.247								123.9	121	145.8	209.3	201.1	117.5	169.6	111.7	104
TRUE	High	Master Protein	Solyc10g054910.1.1	Peptidyl-prolyl cis-trans isomerase (AHRD V3.3 *** K4D184_SOLLC)	0	FALSE	22.227	13	3	17	1	1	172	17.9	8.34	60.43	3	0	1.55	0.809	1.107	1.263	1.434	1.375	0.933	0.646	0.923	0.396	0.53	0.524	0.85	0.844	1.31	0.594	1.04	0.869	89.6	138.9	72.4	99.2	78.9	99.6	113.1	108.4	114.2	106.6	73.8	105.5	163.3
TRUE	High	Master Protein	Solyc01g110110.3.1	Cysteine proteinase (AHRD V3.3 *** C0KIY3_SOLLC)	0	FALSE	22.181	15	4	7	4	1	369	40.8	6.4	25.05	4	0	0.428	0.159	0.473	1.225	0.525	1.504	0.884	0.47	0.777	0.76	0.54	0.632	0.706	0.475	0.855				233	99.7	37	110.2	112.8	138.2	59.3	169.7	153.3	135.5	72	119.2	163.7
TRUE	High	Master Protein	Solyc12g042650.2.1	40S ribosomal protein S12 (AHRD V3.3 *** M1CSI4_SOLTU)	0	FALSE	22.142	19	2	10	1	1	141	14.9	6.01	38.09	2	0							1.017	0.568	0.813																		706.4	718.3	401	574.3
TRUE	High	Master Protein	Solyc01g005620.3.1	oxoglutarate/malate translocator	0	FALSE	22.114	8	2	5	2	1	297	31.7	9.47	18.01	2	0							0.798	0.953	0.533	1.17	0.785	1.294	0.539	1.323	0.763												243.6	194.5	232.1	129.9	188.3
TRUE	High	Master Protein	Solyc11g008870.2.1	Methylenetetrahydrofolate reductase (AHRD V3.3 *** K4D5E7_SOLLC)	0	FALSE	22.106	6	3	7	3	1	594	67.2	5.85	24.83	3	0				0.908	0.947	1.308																	576.5	523.3	546	754.2
TRUE	High	Master Protein	Solyc08g079660.3.1	ATP-dependent Clp protease (AHRD V3.3 *** G7KG47_MEDTR)	0	FALSE	22.053	20	5	12	5	1	239	26.4	8.76	41.51	5	0	0.325	1.509	0.7	1.433	1.642	2.93	0.849	1.478	1.39	0.54	0.413	0.526	0.688	1.59	0.65	0.618	0.615	0.999	113.2	36.8	170.8	79.2	57.1	81.8	93.8	167.3	84.8	72	125.3	117.9	161.3
TRUE	High	Master Protein	Solyc06g049080.3.1	thioredoxin peroxidase 1	0	FALSE	21.843	15	3	10	3	1	228	25.3	7.68	39.01	3	0	0.513	0.911	0.743	1.241	1.248	1.27	0.664	0.737	1.141	1.817	1.148	1.08				0.62	0.556	0.711	151.5	77.8	138	112.6	100.9	125.2	125.9	128.1	135.5	90	99.9	154.6	95.1
TRUE	High	Master Protein	Solyc08g076220.3.1	Phosphoribulokinase (AHRD V3.3 *** K4CMY9_SOLLC)	0	FALSE	21.798	14	4	4	4	1	400	44.4	6.38	18.25	4	0							0.598	1.647	0.722																		605.1	361.6	996.7	436.6
TRUE	High	Master Protein	Solyc10g009570.3.1	thylakoid rhodanese-like protein (AHRD V3.3 *** AT4G01050.1)	0	FALSE	21.77	4	2	6	2	1	527	56.5	5.62	21.41	2	0	1.014	2.169	1.046				0.626	2.811	0.723										229.5	232.7	497.7	240					232.6	145.5	653.8	168.1
TRUE	High	Master Protein	Solyc12g095760.2.1	Pyrophosphate--fructose 6-phosphate 1-phosphotransferase subunit alpha (AHRD V3.3 *** K4DH49_SOLLC)	0	FALSE	21.763	9	4	5	4	1	617	67.2	7.49	18.61	4	0							0.95	1.221	0.917				0.741	1.103	0.746												293.5	279	358.3	269.2
TRUE	High	Master Protein	Solyc05g005020.3.1	Alpha-Glucan Water Dikinase	0	FALSE	21.76	4	4	5	4	1	1465	163.7	5.76	18.44	4	0	0.35	0.795	0.887	0.974	1.554	2.105	1.007	1.418	1.675	0.417	0.311	0.46							197.9	69.3	157.2	175.6	106.5	103.8	165.5	224.2	117.7	118.5	166.8	197	274.3
TRUE	High	Master Protein	Solyc09g018750.3.1	CBS domain-containing protein (AHRD V3.3 *** A0T1V6_PLESU)	0	FALSE	21.647	27	5	28	5	1	204	22.6	9.55	91.22	5	0	0.581	0.926	1.108	1.594	2.428	2.738	0.99	1.654	1.361	0.335	0.444	0.99	0.454	1.07	1.509	0.795	1.527	2.145	110.6	64.3	102.5	122.6	51.5	82.2	125.1	141.1	79.9	79.1	132.2	108.8	144.4
TRUE	High	Master Protein	Solyc01g095050.3.1	Negatively light-regulated protein (AHRD V3.3 *** A0A0K9NSD8_ZOSMR)	0	FALSE	20.995	24	2	9	2	1	106	11.6	6.14	34.58	2	0				0.889	1.091	1.353	0.842	0.719	0.632	1.756	1.889	1.722	0.888	1.561	2.43	1.217	1.775	1.063					110.8	98.5	120.9	149.9	150.3	126.6	108.1	95	75.4
TRUE	High	Master Protein	Solyc01g095670.3.1	thylakoid rhodanese-like protein (AHRD V3.3 *** AT4G01050.1)	0	FALSE	20.893	7	3	6	3	1	443	47	5.02	21.35	3	0							0.754	2.355	1.259				0.666	1.914	0.856												223.6	168.6	526.4	281.5
TRUE	High	Master Protein	Solyc03g115650.3.1	eukaryotic translation initiation factor 5A-1	0	FALSE	20.891	16	2	5	1	1	159	17.3	6.14	21.58	2	0													0.558	1.581	1.401
TRUE	High	Master Protein	Solyc11g006060.1.1	Rubisco accumulation factor 1.1, chloroplastic (AHRD V3.3 *** RAF1_ARATH)	0	FALSE	20.877	12	5	6	5	1	451	50.2	5.16	20.82	5	0	0.381	0.857	0.948	1.559	2.123	2.603							0.521	2.017	0.991				251	95.7	215.2	238	109.8	171.2	233.1	285.9
TRUE	High	Master Protein	Solyc02g093640.3.1	Short-chain dehydrogenase/reductase (AHRD V3.3 *** U5TZJ9_PHAVU)	0	FALSE	20.867	10	3	8	3	1	320	35.8	9.42	24.86	3	0							1.029	1.447	0.999	4.303	2.578	3.126															268.2	275.9	388	268	109
TRUE	High	Master Protein	Solyc00g009141.1.1	Microsomal signal peptidase 25 kDa subunit (AHRD V3.3 *-* G7KBX4_MEDTR)	0	FALSE	20.807	15	1	3	1	1	92	10.4	8.15	14.84	1	0							1.337	1.363	0.944																		516.7	691	704.3	487.9
TRUE	High	Master Protein	Solyc01g017740.1.1	LOW QUALITY:Cytochrome b6 (AHRD V3.3 *-* CYB6_HORVU)	0	FALSE	20.801	22	1	4	1	1	97	10.7	6.93	18.61	1	0							0.221	2.577	0.346																		579.2	128.2	1492.2	200.5
TRUE	High	Master Protein	Solyc05g055230.2.1	40S ribosomal protein S17 (AHRD V3.3 *** RS17_SOLLC)	0	FALSE	20.587	8	2	6	2	1	144	16.2	9.95	26.46	2	0							0.909	1.454	0.776	0.769	0.486	0.833	0.395	0.702	0.586												193.3	175.7	280.9	150	259.1
TRUE	High	Master Protein	Solyc10g007350.3.1	Multiprotein bridging factor 1a (AHRD V3.3 *** Q152U9_SOLLC)	0	FALSE	20.437	30	3	5	3	1	152	16.8	9.95	21.57	3	0	0.719	0.81	1.067				0.973	0.541	1.024										333.7	239.9	270.4	356					339.2	330.1	183.5	347.2
TRUE	High	Master Protein	Solyc07g056150.3.1	Ras-related protein (AHRD V3.3 *** W9R1W6_9ROSA)	0	FALSE	20.421	18	3	8	3	1	211	23.2	7.36	31.97	3	0	0.491	0.873	1.287																657.4	322.7	574	846
TRUE	High	Master Protein	Solyc09g009940.3.1	Signal recognition particle 54 kDa protein (AHRD V3.3 *** W9R2A9_9ROSA)	0	FALSE	20.421	6	3	4	3	1	567	62.2	9.5	15.75	3	0							0.575	2.549	0.912	0.561	1.023	1.862															238.3	136.9	607.4	217.3	269.9
TRUE	High	Master Protein	Solyc05g012070.3.1	UDP-glucose:protein transglucosylase-like protein	0	FALSE	20.399	8	3	10	1	1	362	41.2	6.25	32.41	3	0	0.786	1.24	1.213							0.276	0.314	0.632	0.702	1.617	1.041				188.7	148.4	233.9	229									360
TRUE	High	Master Protein	Solyc01g109520.3.1	Rab family GTPase (AHRD V3.3 *** D8RRT7_SELML)	0	FALSE	20.313	15	3	13	3	1	206	23	5.19	40.82	3	0	0.555	1.093	1.293				1.096	1.698	1.324	1.067	0.93	1.061	0.8	1.132	0.993				152.2	84.6	166.4	196.8					117.2	128.5	199.1	155.2	147.8
TRUE	High	Master Protein	Solyc10g005670.2.1	4-hydroxy-4-methyl-2-oxoglutarate aldolase (AHRD V3.3 *** M1ASF0_SOLTU)	0	FALSE	20.29	21	3	32	3	1	166	17.7	5.88	118.89	3	0	0.756	1.117	1.145	0.911	1.265	1.128	1.45	0.853	1.181	1.116	1.068	1.079	0.733	1.535	1.719	0.824	1.311	1.238	99.6	75.2	111.2	114	92.9	84.7	117.6	104.8	89.2	129.4	76.1	105.3	93.8
TRUE	High	Master Protein	Solyc01g109940.3.1	26S proteasomal subunit RPT4a	0	FALSE	20.278	6	2	17	1	1	435	48.8	9.01	59.16	2	0	0.49	0.932	0.984										0.66	1.503	0.97				352.3	172.7	328.5	346.6
TRUE	High	Master Protein	Solyc03g117430.3.1	COBW domain-containing protein 1 (AHRD V3.3 *** A0A0B2RY32_GLYSO)	0	FALSE	20.274	6	2	4	2	1	459	51	6.34	15.34	2	0							0.733	1.181	0.825																		641.9	470.2	758.2	529.7
TRUE	High	Master Protein	Solyc04g064760.3.1	Carboxypeptidase (AHRD V3.3 *** K4BT67_SOLLC)	0	FALSE	20.224	7	3	7	3	1	472	53	7.3	25.82	3	0	0.785	0.687	0.83				1.603	0.555	0.811	1.03	0.744	0.803	1.053	0.96	0.855				181.7	142.7	124.8	150.9					151.2	242.3	83.9	122.5	167.7
TRUE	High	Master Protein	Solyc11g013440.2.1	Eukaryotic translation initiation factor 3 subunit F (AHRD V3.3 *** K4D6E8_SOLLC)	0	FALSE	20.213	16	4	16	4	1	285	31.4	5.02	53.76	4	0							0.978	1.145	0.866	2.777	1.977	2.253	0.682	0.714	0.402	0.783	0.513	1.258									150.4	147.1	172.2	130.3	74.9
TRUE	High	Master Protein	Solyc12g013770.2.1	Mannan endo-1,4-beta-mannosidase 1 (AHRD V3.3 *** MAN1_SOLLC)	0	FALSE	20.18	18	5	7	1	1	316	35.6	5.83	23.16	5	0
TRUE	High	Master Protein	Solyc12g014380.2.1	glucose-6-phosphate isomerase DQ451687	0	FALSE	20.153	6	3	4	3	1	579	64	7.02	15.06	3	0	0.485	0.851	0.889				1.267	0.917	1.235										372.1	180.4	316.8	330.8					271.5	344.1	249	335.4
TRUE	High	Master Protein	Solyc01g088610.3.1	10 kDa chaperonin (AHRD V3.3 *** A0A0B2PT56_GLYSO)	0	FALSE	20.146	32	4	21	4	1	135	14.9	7.99	62.25	4	0	0.638	1.575	1.065	1.628	2.607	2.711	0.654	1.598	0.991	0.707	1.017	1.549	0.427	1.988	1.443	1.353	2.134	2.339	93.5	59.7	147.3	99.6	50.3	82	131.2	136.5	94.3	61.6	150.7	93.4	93.6
TRUE	High	Master Protein	Solyc10g078740.2.1	Enoyl reductase (AHRD V3.3 *** P93062_BRANA)	0	FALSE	20.141	12	3	4	3	1	392	41.6	9	16.91	3	0	0.462	0.845	0.683				0.82	0.893	0.567										401.3	185.5	339.1	274.2					365.8	299.8	326.8	207.6
TRUE	High	Master Protein	Solyc01g103800.3.1	40S ribosomal protein S12 (AHRD V3.3 *** K4B1V5_SOLLC)	0	FALSE	20.135	19	2	9	1	1	143	15.1	6.01	31.69	2	2	0.674	0.51	0.472				0.777	0.345	0.447	1.05	0.478	0.692				0.586	1.043	1.283	226	152.2	115.1	106.6					233.5	181.5	80.7	104.3	186.4
TRUE	High	Master Protein	Solyc06g050590.3.1	Biotin carboxyl carrier protein (AHRD V3.3 *** A0A0H5BV69_PEA)	0	FALSE	20.117	13	3	11	3	1	290	30.1	8.98	36.9	3	0	0.753	1.182	0.998	2.071	2.304	2.452	0.594	1.403	1.321							0.908	1.412	1.384	152.6	114.8	180.4	152.3	76.7	158.7	176.6	188	138.9	82.6	194.9	183.5
TRUE	High	Master Protein	Solyc04g074550.3.1	Cytochrome c oxidase subunit 6B (AHRD V3.3 *** A0A151TZY7_CAJCA)	0	FALSE	20.032	15	3	14	3	1	207	22.8	4.41	46	3	0	0.538	0.866	0.978	1.04	1.137	1.659	0.768	1.013	1.173	0.776	0.705	0.661	0.527	0.739	1.096	0.621	1.067	1.23	118.3	63.6	102.4	115.7	82.7	86	94.1	137.2	101.2	77.7	102.5	118.7	127.3
TRUE	High	Master Protein	Solyc11g066950.2.1	Stress responsive A/B Barrel Domain-containing protein (AHRD V3.3 *** AT5G22580.1)	0	FALSE	20.031	27	3	4	3	1	105	12	5.73	16.4	3	0							1.079	0.844	2.904																		411.9	444.5	347.5	1196.2
TRUE	High	Master Protein	Solyc01g006900.3.1	MD-2-related lipid recognition domain-containing protein / ML domain-containing protein (AHRD V3.3 *** AT3G11780.1)	0	FALSE	20.024	15	2	24	2	1	159	17.5	5.52	77.54	2	0	0.487	1.368	0.98	1.113	1.526	1.992	0.85	1.499	1.052	1.115	0.85	1.391	0.54	1.234	0.958	0.763	1.047	2.195	104.3	50.8	142.7	102.2	71	79.1	108.4	141.5	90.9	77.3	136.2	95.6	91.8
TRUE	High	Master Protein	Solyc06g074430.3.1	60s acidic ribosomal protein-like protein (AHRD V3.3 *** Q3HVP0_SOLTU)	0	FALSE	19.95	42	3	33	2	1	95	10.3	5.9	118.3	3	0										2.937	1.478	1.269																			359.1
TRUE	High	Master Protein	Solyc09g090700.1.1	Aldehyde dehydrogenase (AHRD V3.3 *** A0A0V0ICD2_SOLCH)	0	FALSE	19.925	8	3	11	3	1	522	55.8	7.56	36.96	3	0	0.687	1.033	1.003	1.099	1.444	1.696	1.019	1.491	1.068	0.458	0.433	0.536				0.816	1.286	1.835	128.9	88.6	133.2	129.4	91.6	100.7	132.3	155.4	104.8	106.8	156.3	112	197.8
TRUE	High	Master Protein	Solyc10g006030.3.1	Ribosomal protein S10 (AHRD V3.3 *** A0A103Y4F5_CYNCS)	0	FALSE	19.883	13	2	8	2	1	188	20.7	9.04	26.05	2	0							0.495	0.555	0.405	2.257	1.724	1.781	0.396	1.646	0.763	1.075	1.035	1.912									244.4	121.1	135.6	98.9	88.7
TRUE	High	Master Protein	Solyc06g071720.1.1	60S ribosomal protein L27A (AHRD V3.3 *** B6VC54_VERFO)	0	FALSE	19.877	18	2	16	2	1	148	16.4	10.59	59.47	2	0	0.52	0.961	1.054	0.783	1.16	1.417	0.952	0.334	0.734	0.513	0.388	0.538	1.212	0.638	0.922	0.537	0.81	1.587	113.2	58.8	108.8	119.3	91.7	71.8	106.4	130	132.4	126.1	44.2	97.3	164
TRUE	High	Master Protein	Solyc10g076510.2.1	Pyruvate decarboxylase (AHRD V3.3 *** Q8H9C6_SOLTU)	0	FALSE	19.801	8	5	11	5	1	603	65.3	6.21	44.27	5	0				1.053	0.923	0.898	0.934	1	1.24	0.286	0.411	0.372				0.552	0.499	0.526					154.9	163.1	142.9	139.1	143.7	134.3	143.7	178.3	289.9
TRUE	High	Master Protein	Solyc08g041870.3.1	Aspartate aminotransferase (AHRD V3.3 *** K4CK47_SOLLC)	0	FALSE	19.797	15	6	7	5	1	462	50.8	9.01	23.81	6	0				1.297	1.571	1.983	0.651	0.406	0.743														205.1	265.9	322.3	406.8	428.6	279.1	173.8	318.5
TRUE	High	Master Protein	Solyc10g084040.2.1	Thylakoid lumenal 15.0 kDa protein 2, chloroplastic (AHRD V3.3 *** TL15B_ARATH)	0	FALSE	19.709	14	3	3	3	1	219	23.9	6.54	14.28	3	0	0.441	1.532	0.795				0.765	1.992	0.987				0.559	3.453	1.153				212.3	93.6	325.3	168.7					168.6	129	335.9	166.5
TRUE	High	Master Protein	Solyc02g094470.3.1	Phosphate carrier, mitochondrial (AHRD V3.3 *** A0A0B0NBL8_GOSAR)	0	FALSE	19.624	15	4	28	4	1	358	38.4	9.11	92.89	4	0	0.806	1.445	1.48	1.471	1.806	2.343	0.795	1.797	1.507	0.556	0.607	0.752	0.519	1.319	0.403	0.629	0.498	0.873	84.5	68.2	122.2	125.1	60.4	88.9	109.1	141.6	78.4	62.4	141	118.2	137.2
TRUE	High	Master Protein	Solyc01g059880.3.1	ATP-citrate synthase, putative (AHRD V3.3 *** B9RZR0_RICCO)	0	FALSE	19.565	11	5	6	1	1	608	65.5	7.62	26.8	5	0							0.951	1.422	1.268																		517.2	491.7	735.3	655.8
TRUE	High	Master Protein	Solyc06g051200.3.1	Ribosomal protein L3 family protein (AHRD V3.3 *** AT2G43030.1)	0	FALSE	19.535	10	3	20	2	1	280	30.5	10.55	70.16	3	0	0.331	1.401	0.886	2.389	3.176	3.142	0.598	1.943	0.801	1.561	0.982	1.324	0.259	1.41	0.742	0.546	1.83	1.197	110.5	36.6	154.9	98	41.2	98.5	130.9	129.5	92.1	55.1	179	73.8	82.2
TRUE	High	Master Protein	Solyc01g110120.3.1	V-type proton ATPase subunit a (AHRD V3.3 *** K4B3M5_SOLLC)	0	FALSE	19.445	6	4	9	4	1	820	92.7	6.2	28.28	4	0	0.428	0.968	1.094				0.8	1.708	1.042	0.574	0.632	0.745							229.3	98.1	221.9	250.7					175.8	140.7	300.3	183.2	271.2
TRUE	High	Master Protein	Solyc11g008620.2.1	Phosphoglycolate phosphatase (AHRD V3.3 *** A0A0V0I1W8_SOLCH)	0	FALSE	19.419	9	3	4	3	1	360	39.6	8.15	14.08	3	0							0.754	3.192	0.767																		420.1	316.8	1340.8	322.3
TRUE	High	Master Protein	Solyc02g081400.3.1	Class I glutamine amidotransferase-like superfamily protein (AHRD V3.3 *** AT3G02720.1)	0	FALSE	19.394	3	1	7	1	1	388	42	5.77	28.11	1	0							0.922	1.545	1.659	2.31	1.816	2.369	0.901	1.197	1.04												156.1	143.8	241.1	259	106.7
TRUE	High	Master Protein	Solyc09g008800.3.1	60S ribosomal protein L24 (AHRD V3.3 *** RL24_PRUAV)	0	FALSE	19.313	12	2	16	1	1	162	18.4	10.77	57.79	2	0	1.355	1.18	1.185	1.286	1.899	1.804	0.87	1.566	1.14	0.25	0.423	0.735	0.329	0.75	0.419				101.7	137.8	120	120.6	80.1	103.1	152.2	144.6	104.9	91.2	164.3	119.6	199.4
TRUE	High	Master Protein	Solyc10g085480.2.1	60S ribosomal protein L24 (AHRD V3.3 *** RL24_PRUAV)	0	FALSE	19.296	12	2	17	1	1	164	18.5	10.71	61.85	2	1	3.196	2.783	2.233	1.109	1.623	1.157	1.062	0.715	0.689	0.622	0.855	1.311	0.572	0.859	0.576				52.1	166.5	145	116.3	98.2	108.8	159.4	113.6	138.5	147	99	95.5	126.7
TRUE	High	Master Protein	Solyc06g007470.3.1	40S ribosomal S26-like protein (AHRD V3.3 *** I3S2G2_MEDTR)	0	FALSE	19.205	31	3	4	3	1	127	14.6	10.92	15.71	3	0	0.979	0.697	0.885				1	0.61	0.663										337	329.9	234.8	298.3					366.7	366.8	223.6	243
TRUE	High	Master Protein	Solyc02g093680.3.1	succinate dehydrogenase	0	FALSE	19.191	12	3	8	3	1	274	30.8	8.44	30.27	3	0	0.634	0.606	0.705	0.812	1.361	1.047	0.977	1.055	1.065	0.966	0.767	0.841				0.601	1.268	1.34	163	103.3	98.7	115	113.8	92.3	154.8	119.1	117.1	114.5	123.6	124.8	134.3
TRUE	High	Master Protein	Solyc02g087250.3.1	Chloroplastic group IIA intron splicing facilitator CRS1, chloroplastic (AHRD V3.3 *** A0A0B0PGC2_GOSAR)	0	FALSE	19.09	1	1	5	1	1	1261	141.3	9.19	17.7	1	0							0.874	0.358	0.379				1.035	0.664	0.86												459.5	401.8	164.5	174.2
TRUE	High	Master Protein	Solyc11g010470.2.1	14-3-3 protein 1	0	FALSE	19.035	13	3	14	1	1	249	28.2	4.82	44.21	3	0
TRUE	High	Master Protein	Solyc01g103370.3.1	small GTP-binding protein B	0	FALSE	18.987	13	2	11	1	1	202	22.5	5.48	41.99	2	0				0.833	0.684	1.194	0.978	0.641	0.74	2.332	2.253	1.834	0.793	0.904	0.812								161.7	134.6	110.6	193.1	178.6	174.6	114.6	132.2	80.9
TRUE	High	Master Protein	Solyc01g079680.3.1	Ran GTPase activating protein 2 (AHRD V3.3 *** I7JP53_9SOLN)	0	FALSE	18.98	5	3	7	3	1	550	60.2	4.75	27.08	3	0	0.492	0.872	1.103				1.251	1.192	0.836	1.79	1.355	1.795	0.783	1.095	1.827				173.1	85.2	150.9	190.9					140.2	175.4	167.1	117.3	101
TRUE	High	Master Protein	Solyc03g116580.3.1	Pectin lyase-like superfamily protein (AHRD V3.3 *** AT1G80170.1)	0	FALSE	18.865	7	3	6	3	1	540	58	7.77	25.39	3	0	3.338	2.022	2.412										0.687	1.313	1.275				136.8	456.6	276.6	330
TRUE	High	Master Protein	Solyc11g011330.2.1	Alcohol dehydrogenase, putative (AHRD V3.3 *** B9T7R7_RICCO)	0	FALSE	18.841	10	3	5	3	1	356	38.8	6.33	18.64	3	0				1.113	0.964	0.878	0.732	0.377	0.497							1.026	0.96	0.949					202.3	225.2	194.9	177.7	307	224.7	115.7	152.6
TRUE	High	Master Protein	Solyc10g011770.3.1	Protein CURVATURE THYLAKOID 1A, chloroplastic (AHRD V3.3 *** CUT1A_ARATH)	0	FALSE	18.832	15	2	4	2	1	196	21.2	5.35	18.55	2	0	0.228	1.811	0.946				0.794	2.823	1.114										301.1	68.6	545.4	284.8					209.4	166.3	591.1	233.2
TRUE	High	Master Protein	Solyc06g073260.3.1	chloroplast RNA binding protein (AHRD V3.3 *** AT1G09340.1)	0	FALSE	18.773	13	5	10	5	1	379	42.4	7.87	35.7	5	0	0.3	2.37	0.658				0.675	2.157	0.908				0.327	4.719	0.698	0.438	5.327	1.059	138.6	41.6	328.6	91.2					126.6	85.5	273	114.9
TRUE	High	Master Protein	Solyc02g062600.3.1	Gamma carbonic anhydrase-like protein (AHRD V3.3 *** I3SYK2_MEDTR)	0	FALSE	18.575	9	2	8	2	1	268	28.9	7.21	30.95	2	0	0.516	1.385	1.12	0.812	1.213	1.414	0.984	0.886	1.133				0.702	1.913	1.587				149.2	77	206.7	167.1	135.2	109.7	164	191.1	149.9	147.5	132.8	169.8
TRUE	High	Master Protein	Solyc10g081120.2.1	alpha-L-arabinofuranosidase	0	FALSE	18.553	5	3	13	3	1	687	75.6	5.47	44.17	3	0				0.264	0.693	0.199	1.765	0.167	0.81	2.477	2.457	0.956	4.662	0.8	1.007								278.3	73.4	192.8	55.4	160.3	283	26.8	129.9	87.1
TRUE	High	Master Protein	Solyc02g092440.3.1	Outer mitochondrial membrane protein porin (AHRD V3.3 *** B6SS48_MAIZE)	0	FALSE	18.495	12	5	8	3	1	330	35.4	8.5	23.26	5	2	2.136	2.352	2.419	1.175	2.154	2.051	0.775	0.865	0.691				0.636	1.517	1.076				75.9	162.1	178.4	183.6	94	110.5	202.5	192.9	180.1	139.5	155.9	124.5
TRUE	High	Master Protein	Solyc05g009370.3.1	50S ribosomal protein L15 (AHRD V3.3 *** A0A072VRA4_MEDTR)	0	FALSE	18.375	15	4	19	4	1	271	28.9	10.62	60.2	4	0	0.523	1.758	0.899				0.707	2.1	1.015	0.722	0.537	0.987	0.422	2.8	0.882	0.963	3.814	1.86	114.8	60.1	201.8	103.2					99.5	70.4	209	101	147.9
TRUE	High	Master Protein	Solyc08g075700.3.1	60S ribosomal protein L13 (AHRD V3.3 *** K4CMT7_SOLLC)	0	FALSE	18.352	20	3	37	2	1	206	23.6	11.17	133.43	3	1	0.426	1.438	0.966	1.102	2.431	2.14	1.047	3.362	1.597	0.565	0.598	0.821	0.508	1.416	1.01	0.979	0.72	1.262	104.4	44.5	150.2	100.9	59.9	66.1	145.7	128.3	57.1	59.8	191.9	91.2	134.1
TRUE	High	Master Protein	Solyc10g005960.1.1	Fasciclin-like arabinogalactan protein (AHRD V3.3 *** A0A072UY96_MEDTR)	0	FALSE	18.313	10	3	12	3	1	415	44.2	6.15	39.8	3	0							1.097	1.407	0.967	0.996	0.78	1.148				0.739	0.671	1.281									178.9	196.3	251.7	173	203.9
TRUE	High	Master Protein	Solyc03g097270.3.1	cystatin 9	0	FALSE	18.286	13	3	8	3	1	235	26.2	6.9	32.37	3	0	0.496	0.879	0.826	1.088	1.309	1.233	1.113	0.942	0.991	1.315	1.039	0.853	0.618	0.954	1.162				150	74.3	131.9	123.8	103.7	112.8	135.7	127.8	118.6	132.1	111.7	117.5	114.1
TRUE	High	Master Protein	Solyc10g049710.2.1	ATP-dependent Clp protease proteolytic subunit (AHRD V3.3 *** K4D0C8_SOLLC)	0	FALSE	18.192	10	3	6	3	1	384	42.5	6.92	22.52	3	0				0.956	1.212	1.711	0.892	1.928	1.232	0.67	0.63	1.176											164	156.7	198.7	280.6	158.4	141.2	305.3	195.1	230.2
TRUE	High	Master Protein	Solyc12g099930.2.1	alanine:glyoxylate aminotransferase (AHRD V3.3 *** AT2G13360.3)	0	FALSE	18.113	8	3	3	3	1	401	44	8.05	11.92	3	0							0.662	7.92	0.934																		228.2	151.1	1807.6	213.1
TRUE	High	Master Protein	Solyc05g056255.1.1	Phenylalanyl-tRNA synthetase, putative (AHRD V3.3 *** B9SSI2_RICCO)	0	FALSE	18.073	7	2	5	2	1	342	39.8	5.8	19.6	2	0							0.859	1.639	1.081	1.029	0.968	1.733															262.1	225.1	429.6	283.2	253.7
TRUE	High	Master Protein	Solyc01g010760.3.1	Mitochondrial outer membrane porin (AHRD V3.3 *** VDAC1_WHEAT)	0	FALSE	18.052	13	3	6	3	1	276	29.4	8.07	21.34	3	0							1.041	0.872	0.918				0.675	1.383	1.456												313.2	326	273.3	287.5
TRUE	High	Master Protein	Solyc04g076790.3.1	Serine hydroxymethyltransferase (AHRD V3.3 *** M1A7K0_SOLTU)	0	FALSE	18.028	10	4	12	3	1	517	57.2	8.12	41.37	4	0	0.689	1.227	1.263	0.975	1.299	1.488	0.989	1.265	1.194	0.896	0.849	0.981				1.037	1.158	1.655	114.9	79.1	140.9	145.1	100.8	98.3	130.9	150	107.9	106.7	136.5	128.9	128.8
TRUE	High	Master Protein	Solyc04g080980.2.1	Coatomer subunit alpha (AHRD V3.3 *** K4BVH7_SOLLC)	0	FALSE	18.014	3	4	6	3	1	1218	137.1	7.09	19.51	4	1	0.481	0.985	0.969	1.075	1.382	1.388				1.538	0.554	1.205							232.9	112.1	229.5	225.6	165.1	177.5	228.2	229.2					186.2
TRUE	High	Master Protein	Solyc07g061790.3.1	SOUL heme-binding family protein (AHRD V3.3 *** AT1G17100.1)	0	FALSE	18.013	17	3	7	3	1	229	25.8	7.72	24.74	3	0	0.233	1.676	0.495				0.421	1.582	0.54				0.292	2.559	0.515				235	54.7	393.9	116.4					225.8	95.1	357.2	121.9
TRUE	High	Master Protein	Solyc11g006675.1.1	Photosystem II reaction center protein H (AHRD V3.3 *-* A0A172W736_9SOLA)	0	FALSE	17.942	16	1	4	1	1	97	11.1	11.58	20.48	1	0							0.186	1.83	0.535				0.221	4.321	0.75												338	62.9	618.4	180.8
TRUE	High	Master Protein	Solyc03g097190.3.1	weak chloroplast movement under blue light protein (DUF827) (AHRD V3.3 *** AT5G16730.1)	0	FALSE	17.938	3	2	3	2	1	969	109.9	4.86	13.35	2	0
TRUE	High	Master Protein	Solyc06g084230.3.1	40S ribosomal protein S24 (AHRD V3.3 *** K4CUG0_SOLLC)	0	FALSE	17.921	18	2	5	2	1	133	15.4	10.62	18.03	2	0	0.363	0.236	0.387	1.112	1.752	1.244				1.083	0.618	0.437	0.589	1.116	0.788				302.1	109.8	71.3	116.8	117.4	130.6	205.8	146.1					191.2
TRUE	High	Master Protein	Solyc02g087150.3.1	EG2771 (AHRD V3.3 *-* U3GN03_MANES)	0	FALSE	17.873	8	1	3	1	1	186	19.5	4.77	12.87	1	0							0.631	1.744	0.595				0.634	1.484	1.233												302.3	190.6	527.2	179.8
TRUE	High	Master Protein	Solyc08g016420.3.1	Prefoldin subunit 6 (AHRD V3.3 *** A0A0B2Q9N0_GLYSO)	0	FALSE	17.795	26	3	5	3	1	130	14.8	9.2	17.24	3	0													0.639	1.332	2.15	1.365	1.192	1.628
TRUE	High	Master Protein	Solyc10g008740.3.1	Mg-protoporphyrin IX chelatase (AHRD V3.3 *** K4CY51_SOLLC)	0	FALSE	17.773	8	4	24	4	1	427	46.4	6.48	81.01	4	0	0.418	0.967	0.944	1.517	1.94	3.575	0.485	1.952	0.956	1.635	1.446	2.229	0.324	2.396	1.324	1.284	2.371	2.323	120.2	50.3	116.1	113.4	49.8	75.6	96.6	178	91.1	44.1	177.8	87	63.4
TRUE	High	Master Protein	Solyc06g069010.3.1	LeArcA1 protein	0	FALSE	17.757	17	5	21	5	1	326	35.9	7.12	62.79	5	0	0.518	1.182	0.889	1.189	1.138	1.514	1.101	2.184	1.092	0.658	0.514	0.801	0.711	1.148	0.465	0.69	0.611	1.439	111.4	57.7	131.8	99.1	82.6	98.2	94	125.1	74.4	81.9	162.5	81.2	134.5
TRUE	High	Master Protein	Solyc02g086915.1.1	Peptidyl-prolyl cis-trans isomerase CYP38 (AHRD V3.3 *** W9SGV3_9ROSA)	0	FALSE	17.75	13	2	3	2	1	226	24.2	8.98	16.15	2	0							0.608	3.702	0.832				0.403	4.095	1.025												195.4	118.8	723.3	162.6
TRUE	High	Master Protein	Solyc05g009530.3.1	Dihydrolipoamide acetyltransferase component of pyruvate dehydrogenase complex (AHRD V3.3 *** K4BXC7_SOLLC)	0	FALSE	17.592	16	5	9	5	1	459	48.2	8.32	40.26	5	0	1.152	1.204	1.34	1.427	1.648	1.682	0.767	2.057	1.5										170.4	196.2	205.1	228.3	139	198.3	229	233.7	150.3	115.2	309.1	225.5
TRUE	High	Master Protein	Solyc06g082870.3.1	60S ribosomal protein L5-like protein (AHRD V3.3 *** T2DN67_PHAVU)	0	FALSE	17.577	17	3	27	1	1	301	34.6	9.31	92.92	3	0
TRUE	High	Master Protein	Solyc09g018450.3.1	Ubiquitin activating enzyme E1 (AHRD V3.3 *** P93393_TOBAC)	0	FALSE	17.473	4	4	13	4	1	1084	120.4	5.16	46.76	4	0	0.474	0.824	1.158				1.139	2.218	1.008	0.906	0.859	0.995	0.678	1.174	0.695	0.573	0.781	1.421	138.9	65.8	114.5	160.8					89.5	101.9	198.5	90.1	127.6
TRUE	High	Master Protein	Solyc06g048730.3.1	Uroporphyrinogen decarboxylase (AHRD V3.3 *** K4C5B9_SOLLC)	0	FALSE	17.408	5	2	7	2	1	388	42.7	8.19	24.68	2	0	0.376	1.075	0.748				0.685	1.209	0.702										375.2	141	403.4	280.5					333.7	228.5	403.4	234.4
TRUE	High	Master Protein	Solyc04g079180.3.1	Succinate dehydrogenase 5 (AHRD V3.3 *** A0A061FCR8_THECC)	0	FALSE	17.328	15	2	6	2	1	240	26.6	6.23	30.54	2	0							0.841	0.313	0.721	3.906	4.818	2.517	1.043	0.619	0.7												278.3	234	87.1	200.6	65.4
TRUE	High	Master Protein	Solyc01g060470.3.1	Importin subunit alpha (AHRD V3.3 *** K4AWF0_SOLLC)	0	FALSE	17.307	5	2	6	2	1	530	58.7	5.22	25.98	2	0				0.969	0.997	1.347	1.28	1.576	1.546	1.899	1.301	1.547											185.5	179.7	184.9	249.8	148.1	189.6	233.4	228.9	139.2
TRUE	High	Master Protein	Solyc10g005110.3.1	Coproporphyrinogen III oxidase (AHRD V3.3 *** AT1G03475.1)	0	FALSE	17.269	10	4	7	4	1	399	44.8	6.32	22.46	4	0	0.437	1.073	0.881				0.748	1.568	1.365	0.403	0.354	0.785				0.76	1.191	2.035	176.9	77.4	189.9	155.8					128.2	95.9	201	174.9	236
TRUE	High	Master Protein	Solyc03g121640.3.1	Chaperonin Cpn60 (AHRD V3.3 *** A0A124SDT3_CYNCS)	0	FALSE	17.144	6	5	13	2	1	573	60.7	7.36	41	5	0
TRUE	High	Master Protein	Solyc01g094200.3.1	Malic enzyme (AHRD V3.3 *** K4AZG1_SOLLC)	0	FALSE	17.123	5	2	3	2	1	627	69.1	6.21	11.82	2	0				1.561	1.583	2.756	0.586	0.985	0.538														173.9	271.5	275.3	479.3	385.9	226.3	380.1	207.6
TRUE	High	Master Protein	Solyc02g081700.1.1	Proteasome subunit alpha type (AHRD V3.3 *** K4BA40_SOLLC)	0	FALSE	17.038	10	2	3	2	1	248	27.2	5.74	11.69	2	0	0.798	0.832	0.918				0.803	1.096	1.048										338.2	269.8	281.5	310.6					304	244.2	333.1	318.7
TRUE	High	Master Protein	Solyc03g112075.1.1	D-3-phosphoglycerate dehydrogenase (AHRD V3.3 *** K4BK61_SOLLC)	0	FALSE	17.037	6	3	9	3	1	600	63.3	7.46	30.02	3	0	0.541	1.693	1.152	1.433	1.919	2.323	0.843	1.317	1.043	0.441	0.417	0.641	0.627	1.615	0.873	0.654	0.653	1.535	91.2	49.4	154.4	105	59.9	85.9	115	139.2	95.2	80.3	125.3	99.2	160.1
TRUE	High	Master Protein	Solyc02g078540.3.1	Clathrin light chain (AHRD V3.3 *** A0A103XF03_CYNCS)	0	FALSE	16.989	14	4	9	4	1	329	36	5.57	29.91	4	0	1.189	1.267	1.696				0.92	1.261	1.228	1.477	1.604	1.569				1.134	1.561	1.775	116.5	138.4	147.6	197.5					136.1	125.3	171.6	167.1	106.2
TRUE	High	Master Protein	Solyc06g075810.3.1	NADH dehydrogenase [ubiquinone] 1 alpha subcomplex subunit 2 (AHRD V3.3 *** A0A0B2Q420_GLYSO)	0	FALSE	16.888	33	3	11	3	1	98	11.1	9.45	34.87	3	0	0.858	1.682	1.533				1.089	1.651	1.089	0.234	0.452	0.516	0.742	1.679	1.415	0.938	1.41	2.06	94.6	81.2	159.1	145.1					99.4	108.2	164.1	108.2	217.9
TRUE	High	Master Protein	Solyc05g005710.3.1	spermidine synthase	0	FALSE	16.88	8	2	7	2	1	342	37.7	4.88	24.03	2	0	0.499	0.995	0.785	1.099	1.198	1.546	1.077	1.633	1.021				0.675	1.225	0.699				183	91.3	182.1	143.6	123.9	136.1	148.5	191.5	126.8	136.6	207.1	129.5
TRUE	High	Master Protein	Solyc06g063140.3.1	26S protease regulatory subunit, putative (AHRD V3.3 *** B9RR13_RICCO)	0	FALSE	16.848	5	4	11	4	1	818	91.3	8.5	32.91	4	0	1.136	0.823	1.068	1.049	1.27	1.387	0.858	1.316	1.005	0.786	0.658	0.793							149	169.3	122.6	159.1	127.5	133.7	161.9	176.9	143.6	123.3	188.9	144.3	185.4
TRUE	High	Master Protein	Solyc09g005720.3.1	60S ribosomal protein L23A (AHRD V3.3 *** A0A0B2RCV3_GLYSO)	0	FALSE	16.836	15	2	6	2	1	153	17.2	10.26	25.63	2	0	0.815	1.201	0.793	1.192	1.39	0.573	1.016	0.686	0.479							0.86	1.968	1.337	157.6	128.3	189.2	125	144.4	172.1	200.8	82.8	188.6	191.6	129.4	90.3
TRUE	High	Master Protein	Solyc01g097920.3.1	Cysteine synthase (AHRD V3.3 *** K4B0H9_SOLLC)	0	FALSE	16.73	8	3	7	2	1	356	38.4	6.95	28.24	3	0							0.93	1.882	1.351																		464.8	432.5	874.8	627.9
TRUE	High	Master Protein	Solyc12g044740.2.1	ubiquitin carboxyl-terminal hydrolase (AHRD V3.3 *** AT3G21280.1)	0	FALSE	16.709	7	3	3	3	1	483	54.3	6.2	9.27	3	0	0.667	0.822	0.849				0.969	1.249	0.945										359.5	239.7	295.4	305.3					288.3	279.4	360	272.3
TRUE	High	Master Protein	Solyc07g063100.3.1	Proton pump interactor 1 (AHRD V3.3 *** D5L6G0_SOLTU)	0	FALSE	16.661	6	3	6	3	1	628	71.1	9.01	25.26	3	0	4.035	1.231	1.951				1.342	1.392	0.746	1.389	0.848	0.95	0.744	1.606	1.31				73	294.6	89.9	142.4					133.9	179.7	186.4	100	143.3
TRUE	High	Master Protein	Solyc10g077040.2.1	putative magnesium-protoporphyrin monomethyl ester cyclase	0	FALSE	16.646	11	3	3	3	1	404	47.2	8.88	11.76	3	0							0.685	2.217	0.656																		526.6	360.5	1167.5	345.5
TRUE	High	Master Protein	Solyc11g039830.2.1	Glycyl-tRNA synthetase family protein (AHRD V3.3 *** B9GMU1_POPTR)	0	FALSE	16.577	5	3	7	1	1	738	82.3	7.24	24.04	3	2	0.641	1.34	1.249	0.903	0.84	1.134	0.898	1.114	0.6										189.1	121.2	253.5	236.2	206.3	186.4	173.3	234	221.4	198.9	246.8	132.9
TRUE	High	Master Protein	Solyc04g082640.3.1	Chloroplast inner membrane localized protein (AHRD V3.3 *** Q9C7S3_ARATH)	0	FALSE	16.554	9	1	2	1	1	169	17.7	8.98	8.94	1	0							0.7	0.81	0.595																		772.9	541.2	625.9	460
TRUE	High	Master Protein	Solyc12g094630.2.1	Chloroplast inner membrane localized protein (AHRD V3.3 *** Q9C7S3_ARATH)	0	FALSE	16.54	10	1	4	1	1	166	17.6	7.34	16.21	1	0							0.714	1.39	0.922																		595.9	425.7	828.6	549.7
TRUE	High	Master Protein	Solyc01g073740.3.1	Citrate synthase (AHRD V3.3 *** M1CTV7_SOLTU)	0	FALSE	16.48	5	2	3	2	1	470	52.6	8.24	11.77	2	0							1.164	0.999	1.27																		541.4	630.1	541.1	687.5
TRUE	High	Master Protein	Solyc06g081980.1.1	Pyridoxal biosynthesis protein PDX1-like protein (AHRD V3.3 *** T2DNB9_PHAVU)	0	FALSE	16.441	9	2	3	2	1	309	33.1	6.32	10.7	2	0
TRUE	High	Master Protein	Solyc08g077920.3.1	Isocitrate dehydrogenase [NAD] subunit, mitochondrial (AHRD V3.3 *** K4CNF1_SOLLC)	0	FALSE	16.438	9	3	10	3	1	367	40.6	7.25	32.27	3	0				1.268	1.807	1.763	0.953	2.222	1.842				0.532	1.102	0.513	0.818	0.79	1.471					102.8	130.3	185.7	181.2	99.7	95.1	221.5	183.7
TRUE	High	Master Protein	Solyc09g010460.3.1	Eukaryotic translation initiation factor 3 subunit A (AHRD V3.3 *** K4CR73_SOLLC)	0	FALSE	16.418	4	3	4	3	1	956	111.3	9.25	14.85	3	0							0.525	1.064	0.497	1.093	0.902	0.993															388.8	204	413.8	193.4	300.9
TRUE	High	Master Protein	Solyc07g055210.3.1	Aspartate aminotransferase (AHRD V3.3 *** K4CG60_SOLLC)	0	FALSE	16.285	4	2	13	2	1	425	47	7.93	45.17	2	0	0.805	1.276	1.068	0.691	1.14	0.505	1.259	0.897	0.777				1.48	1.849	1.634	0.714	0.97	0.842	115.7	93.1	147.6	123.5	143.9	99.4	164.1	72.7	122.1	153.7	109.5	94.8
TRUE	High	Master Protein	Solyc06g072580.3.1	Pyruvate dehydrogenase E1 component subunit beta (AHRD V3.3 *** B6T6H3_MAIZE)	0	FALSE	16.285	6	2	4	2	1	367	39.6	6.58	16.7	2	0							0.847	1.268	0.805				0.51	1.259	1.065												306.1	259.2	388.2	246.4
TRUE	High	Master Protein	Solyc03g112440.1.1	Oleosin (AHRD V3.3 *** K4BK98_SOLLC)	0	FALSE	16.243	25	3	3	3	1	153	16.4	10.55	13.24	3	0				3.042	1.303	1.41																	355.4	1080.8	462.9	501
TRUE	High	Master Protein	Solyc09g082100.3.1	Seed maturation protein/ Late embryogenesis abundant protein (AHRD V3.3 *** A0A0K9PC32_ZOSMR)	0	FALSE	16.236	13	3	6	3	1	267	26.8	4.92	19.21	3	0							1.069	1.041	1.198							0.937	0.618	0.527									278.5	297.8	290	333.7
TRUE	High	Master Protein	Solyc03g044010.3.1	Outer mitochondrial membrane protein porin (AHRD V3.3 *** B6SS48_MAIZE)	0	FALSE	16.198	13	3	4	1	1	309	33.3	7.55	15.84	3	0							0.711	0.919	0.632																		735.7	523.4	676.1	464.8
TRUE	High	Master Protein	Solyc01g103480.3.1	Coatomer subunit delta (AHRD V3.3 *** W9SBM6_9ROSA)	0	FALSE	16.073	10	4	4	4	1	527	57.8	5.72	15.01	4	0				0.788	0.983	1.142	1.005	1.598	1														306.7	241.6	301.6	350.1	260.7	262	416.7	260.6
TRUE	High	Master Protein	Solyc06g068320.3.1	tRNA synthetase-related family protein (AHRD V3.3 *** B9GTA1_POPTR)	0	FALSE	16.053	3	1	4	1	1	515	58.5	6.68	21.81	1	0				0.97	0.895	2.307	0.698	0.75	0.826														232	225.1	207.6	535.3	366.5	255.8	274.8	302.9
TRUE	High	Master Protein	Solyc01g102310.3.1	GRIP and coiled-coil domain-containing protein, putative (AHRD V3.3 *-* B9RFR9_RICCO)	0	FALSE	16.004	4	3	3	3	1	751	82.2	4.34	11.05	3	0							0.833	1.917	2.516																		383	319.1	734.4	963.5
TRUE	High	Master Protein	Solyc11g069150.2.1	Proteasome subunit beta type (AHRD V3.3 *** K4DA71_SOLLC)	0	FALSE	15.982	8	2	3	2	1	428	48.3	7.87	12.82	2	0				0.754	1.202	0.889							0.925	1.013	0.898								312.1	235.4	375.1	277.5
TRUE	High	Master Protein	Solyc02g079750.3.1	Quinone reductase family protein (AHRD V3.3 *** AT4G27270.1)	0	FALSE	15.911	14	2	4	2	1	189	20.5	9.13	16.7	2	0				1.045	1.242	1.577	1.079	2.229	2.425				0.896	1.928	0.963								164.5	171.9	204.2	259.4	118.8	128.2	264.8	288.1
TRUE	High	Master Protein	Solyc11g062270.2.1	Signal recognition particle subunit SRP72 (AHRD V3.3 *** K4D938_SOLLC)	0	FALSE	15.869	3	2	3	2	1	664	72.4	9.19	12.17	2	0							0.84	1.2	0.801	0.935	0.629	0.695	0.538	1.367	0.737												208.2	175	249.9	166.9	245.5
TRUE	High	Master Protein	Solyc02g068090.3.1	30S ribosomal protein S21 (AHRD V3.3 *** W9SIU2_9ROSA)	0	FALSE	15.837	18	2	3	2	1	185	20.9	9.26	10.77	2	0	0.197	1.702	0.726																662.1	130.5	1126.6	480.9
TRUE	High	Master Protein	Solyc06g068860.3.1	Alpha-mannosidase (AHRD V3.3 *** E0XN34_SOLLC)	0	FALSE	15.825	4	4	6	4	1	1028	116.4	6.62	21.68	4	0	2.008	1.24	1.313	0.934	1.545	0.823	0.887	0.693	1.023										143.8	288.8	178.4	188.9	186	173.6	287.4	153	222	197	153.9	227.1
TRUE	High	Master Protein	Solyc01g080010.2.1	xyloglucan endoglucanase inhibitor	0	FALSE	15.767	9	2	2	2	1	438	46.5	8	10.79	2	0
TRUE	High	Master Protein	Solyc07g005390.3.1	aldehyde dehydrogenase 11A3 (AHRD V3.3 *** AT2G24270.3)	0	FALSE	15.727	5	2	11	2	1	496	53.1	7.15	42.1	2	0	0.41	1.622	1.005	1.257	1.519	3.146	0.528	1.669	0.596	1.529	1.81	3.138	0.611	3.042	0.735				118.9	48.8	192.8	119.5	69.4	87.2	105.3	218.2	126.5	66.8	211.2	75.4	64.2
TRUE	High	Master Protein	Solyc07g064930.3.1	GrpE protein homolog (AHRD V3.3 *** K4CHH2_SOLLC)	0	FALSE	15.721	10	3	4	3	1	299	33.4	5.95	13.69	3	0							1.047	1.257	0.935																		566.2	593	711.5	529.4
TRUE	High	Master Protein	Solyc06g048410.3.1	iron superoxide dismutase	0	FALSE	15.709	10	3	18	3	1	278	31.1	7.09	63.64	3	0	0.814	1.607	2.084	0.581	3.063	1.058	1.343	1.592	4.226	0.23	0.527	0.324							109	88.7	175.1	227.2	105.2	61.2	322.3	111.3	73.5	98.7	117	310.7	288.5
TRUE	High	Master Protein	Solyc06g034040.1.1	Oleosin (AHRD V3.3 *** K4C4M8_SOLLC)	0	FALSE	15.707	18	2	9	2	1	147	15.7	9.63	46.23	2	0	2.353	0.483	0.723	0.605	0.505	0.167	2.484	0.337	1.301	1.783	0.857	0.601							131.6	309.7	63.5	95.2	263.4	159.5	133	44.1	117.1	291	39.5	152.4	141.5
TRUE	High	Master Protein	Solyc01g099630.3.1	xyloglucan endotransglucosylase-hydrolase 1	0	FALSE	15.689	13	3	5	3	1	296	34	8.62	16.67	3	0				0.868	1.769	1.674																	451.9	392.4	799.4	756.4
TRUE	High	Master Protein	Solyc07g064800.3.1	Dihydrolipoamide acetyltransferase component of pyruvate dehydrogenase complex (AHRD V3.3 *** A0A0D2QR25_GOSRA)	0	FALSE	15.67	8	4	11	3	1	468	51.1	8.97	35.99	4	1	0.411	1.327	1.364	1.4	1.442	1.728	0.828	1.147	1.23				0.654	1.197	0.815	1.465	1.174	1.68	117	48	155.3	159.6	86.2	120.7	124.3	148.9	114.1	94.5	130.9	140.4
TRUE	High	Master Protein	Solyc03g096680.2.1	Eukaryotic translation initiation factor 3 subunit G (AHRD V3.3 *** K4BJ86_SOLLC)	0	FALSE	15.646	5	1	2	1	1	295	32.7	8.69	11.34	1	0
TRUE	High	Master Protein	Solyc08g061000.3.1	Dead box ATP-dependent RNA helicase, putative (AHRD V3.3 *** B9RV50_RICCO)	0	FALSE	15.637	6	3	13	1	1	427	48.4	5.64	44.82	3	1	0.585	1.2	0.956				1.13	0.334	0.728	2.585	2.543	1.085	2.16	0.653	0.544				160.4	93.8	192.4	153.4					188	212.4	62.7	136.9	83.2
TRUE	High	Master Protein	Solyc05g018520.3.1	NADH-cytochrome b5 reductase (AHRD V3.3 *** K4BZA6_SOLLC)	0	FALSE	15.561	9	3	13	3	1	323	35.5	8.81	46.96	3	0	0.534	1.066	1.152				0.829	1.161	1.119	0.689	0.798	0.793	0.819	1.381	1.641	0.739	1.312	1.202	127.9	68.3	136.4	147.4					116.8	96.9	135.6	130.7	146.4
TRUE	High	Master Protein	Solyc12g006460.2.1	Cytochrome P450 (AHRD V3.3 *** A0A124SDJ5_CYNCS)	0	FALSE	15.557	8	3	3	3	1	487	56.3	8.19	11.75	3	0	0.47	0.865	0.92				0.837	0.496	0.627										368.6	173.2	319	339.3					405.4	339.4	201.1	254.1
TRUE	High	Master Protein	Solyc09g066430.3.1	60S ribosomal protein L14, putative (AHRD V3.3 *** B9SV21_RICCO)	0	FALSE	15.538	28	4	11	2	1	133	15.4	10.43	34.22	4	0							0.894	1.234	0.977	0.706	0.527	0.661				0.993	0.655	1.938									194.9	174.2	240.6	190.3	276.5
TRUE	High	Master Protein	Solyc06g066060.3.1	CGI-144	0	FALSE	15.517	7	3	11	1	1	410	46.5	6.87	39.2	3	0	0.499	0.827	0.95										0.686	0.733	0.622				366.4	182.7	303	347.9
TRUE	High	Master Protein	Solyc01g073640.3.1	alcohol dehydrogenase-3,Pfam:PF13561	0	FALSE	15.508	5	1	4	1	1	259	27	6.43	13.61	1	0							0.765	1.195	0.986																		608.1	465.3	726.8	599.8
TRUE	High	Master Protein	Solyc02g087300.1.1	Transducin/WD40 repeat-like superfamily protein (AHRD V3.3 *** AT3G01340.2)	0	FALSE	15.45	10	3	4	3	1	302	32.4	6.3	13.58	3	0	2.763	2.244	2.374				1.201	0.787	0.931	1.826	1.654	1.805							95.4	263.7	214.2	226.6					204.1	245.1	160.6	190.1	127.3
TRUE	High	Master Protein	Solyc06g065710.3.1	Sister chromatid cohesion protein PDS5 like B-B (AHRD V3.3 *** A0A0B2R5L9_GLYSO)	0	FALSE	15.416	3	2	4	2	1	940	102.1	6.02	13.97	2	0							0.883	1.113	0.835	0.484	0.334	0.4															313.3	276.5	348.7	261.5	541.1
TRUE	High	Master Protein	Solyc06g060260.3.1	stromal ascorbate peroxidase 7	0	FALSE	15.391	11	4	10	4	1	345	37.8	8.34	31.61	4	0	0.691	0.963	0.931	1.465	2.524	2.302	0.855	1.629	1.27	0.348	0.537	0.715	0.455	1.691	1.075				133.9	92.5	128.9	124.6	65.8	96.5	166.2	151.5	101	86.3	164.5	128.2	184.6
TRUE	High	Master Protein	Solyc02g077990.3.1	Ribosomal protein S5 family protein (AHRD V3.3 *** AT2G33800.1)	0	FALSE	15.37	10	3	5	3	1	305	33.4	8.9	15.74	3	0							0.638	1.594	1.51				0.442	1.65	0.977	0.684	2.121	2.395									168.7	107.6	268.9	254.8
TRUE	High	Master Protein	Solyc01g006940.3.1	RNA-binding (RRM/RBD/RNP motifs) family protein (AHRD V3.3 *** AT2G37220.1)	0	FALSE	15.3	10	3	8	3	1	311	33.9	4.91	25.6	3	0	0.379	1.433	0.896				0.787	2.68	1.723	0.526	0.547	1.124							215.8	81.8	309.1	193.4					129.3	101.7	346.4	222.7	250.2
TRUE	High	Master Protein	Solyc11g043110.2.1	GDSL esterase/lipase (AHRD V3.3 *** W9SHN8_9ROSA)	0	FALSE	15.267	7	1	2	1	1	242	26.9	8.16	9.03	1	0
TRUE	High	Master Protein	Solyc04g078440.3.1	Carbohydrate esterase plant-like protein (AHRD V3.3 *-* G7J707_MEDTR)	0	FALSE	15.219	8	4	7	4	1	528	57.9	8.85	23.3	4	0				0.698	0.421	0.33	0.428	0.216	0.644	0.264	1.109	0.816				0.785	1.337	0.604					245	171.1	103.2	80.8	262.2	112.2	56.6	169	188.1
TRUE	High	Master Protein	Solyc01g079570.3.1	Beta-D-xylosidase family protein (AHRD V3.3 *** B9HWX2_POPTR)	0	FALSE	15.157	5	3	10	2	1	774	83.9	8.43	30.67	3	0				1.945	0.617	1.662																	459.5	893.6	283.4	763.5
TRUE	High	Master Protein	Solyc02g094120.3.1	sulfite oxidase	0	FALSE	15.08	9	3	7	3	1	393	43.3	8.05	29.57	3	0							0.986	0.26	0.624	0.387	0.418	0.545	0.507	1.115	0.763												278.7	274.9	72.4	174	340.4
TRUE	High	Master Protein	Solyc01g090750.3.1	T-complex protein 1 alpha subunit (AHRD V3.3 *** AT3G20050.1)	0	FALSE	14.962	6	4	8	4	1	545	59.2	6.35	25.45	4	0	0.759	1.024	1.073	1.06	1.176	1.013	0.832	1.108	1.124							0.531	1.148	0.8	155.6	118.1	159.4	166.9	141.2	149.7	166.1	143	147.7	122.9	163.6	165.9
TRUE	High	Master Protein	Solyc03g121700.3.1	Nucleosome assembly protein 1-like 1 (AHRD V3.3 *** A0A0B2RCF4_GLYSO)	0	FALSE	14.959	8	2	5	1	1	372	42.4	4.48	21.71	2	0
TRUE	High	Master Protein	Solyc06g007610.2.1	Lactoylglutathione lyase / glyoxalase I family protein (AHRD V3.3 *** A0A061DM50_THECC)	0	FALSE	14.947	23	3	16	3	1	198	21.1	5.39	54.63	3	0	0.906	0.595	1.055	0.839	1.512	1.043	1.137	0.31	0.68	1.167	0.898	0.792				1.218	1.443	0.937	135	122.3	80.4	142.4	109.2	91.7	165.1	114	153.5	174.5	47.6	104.4	124.5
TRUE	High	Master Protein	Solyc01g096040.3.1	Eukaryotic aspartyl protease family protein (AHRD V3.3 *** AT1G01300.1)	0	FALSE	14.917	10	3	4	3	1	481	51.4	8.91	13.41	3	0							0.672	1.452	1.175																		558.3	375.2	810.6	655.9
TRUE	High	Master Protein	Solyc03g006270.3.1	Rab family GTPase (AHRD V3.3 *** D8RE14_SELML)	0	FALSE	14.893	19	4	9	2	1	216	24	5.94	26.78	4	0										0.473	0.301	0.666																			983.6
TRUE	High	Master Protein	Solyc07g054210.3.1	light dependent NADH:protochlorophyllide oxidoreductase 2	0	FALSE	14.825	12	4	46	1	1	399	43.2	9.17	139.67	4	0							0.461	3.492	1.351																		380.7	175.6	1329.3	514.3
TRUE	High	Master Protein	Solyc01g095900.3.1	Tetratricopeptide repeat (TPR)-like superfamily protein (AHRD V3.3 *** AT1G01320.3)	0	FALSE	14.796	1	2	2	1	1	1924	211.8	7.02	8.8	2	0							0.752	1.195	0.516																		693.1	521.4	828	357.5
TRUE	High	Master Protein	Solyc04g011400.3.1	UDP-glucuronate decarboxylase 1 (AHRD V3.3 *** Q6IVK5_TOBAC)	0	FALSE	14.73	7	2	14	2	1	343	38.5	6.89	47.36	2	0	0.574	1.359	1.11	1.073	1.636	1.926	1.033	1.376	0.777	1.639	1.347	1.867				0.855	0.96	2.083	118.7	68.1	161.3	131.8	85.2	91.4	139.4	164	114.7	118.4	157.8	89.1	82
TRUE	High	Master Protein	Solyc03g005195.1.1	Ferredoxin (AHRD V3.3 *** Q8LD29_ARATH)	0	FALSE	14.701	10	1	5	1	1	150	16.5	5.35	18.76	1	0	0.642	1.172	1.539	1.127	1.282	3.753	1.029	1.23	0.975	0.55	0.357	1.025				0.513	1.28	3.276	110.3	70.8	129.2	169.7	67	75.5	85.9	251.5	113.4	116.6	139.5	110.5	163.8
TRUE	High	Master Protein	Solyc08g078695.1.1	Heat-shock protein, putative (AHRD V3.3 *** B9SSG1_RICCO)	0	FALSE	14.628	14	3	7	3	1	210	23.8	6.95	22.58	3	0	0.77	0.523	0.638	0.84	0.551	0.597	1.079	0.519	0.725							1.688	0.854	1.523	204.7	157.6	107.1	130.7	200.8	168.7	110.7	119.8	180.5	194.8	93.7	131
TRUE	High	Master Protein	Solyc11g069270.2.1	Beta-galactosidase (AHRD V3.3 *** E3UVW7_SOLLC)	0	FALSE	14.577	2	2	21	2	1	852	93.2	7.18	79.77	2	0	0.649	0.51	0.812	0.846	0.99	1.188	1.198	1.13	1.59	0.803	0.672	0.825	0.992	0.482	0.589	0.519	0.828	0.799	134.6	87.4	68.7	109.3	99.4	84.1	98.4	118.1	81.3	97.4	91.9	129.3	121.2
TRUE	High	Master Protein	Solyc04g015620.3.1	imidazolonepropionase (Protein of unknown function, DUF642) (AHRD V3.3 *** AT2G41810.1)	0	FALSE	14.482	7	2	13	2	1	370	40.3	6.68	43.17	2	0	1.041	2.094	2.36	1.377	2.483	2.483	0.81	2.1	1.156	0.309	0.656	1.516	0.451	2.364	1.275				73.9	76.9	154.7	174.4	65.4	90	162.3	162.3	94.7	76.7	199	109.6	137.9
TRUE	High	Master Protein	Solyc06g008260.3.1	60S ribosomal protein L14, putative (AHRD V3.3 *** B9SS61_RICCO)	0	FALSE	14.479	28	4	7	2	1	134	15.4	10.32	23.24	4	2	0.541	0.886	0.831	1.973	1.525	3.424	0.949	1.473	1.576	0.286	0.472	0.597							184.1	99.6	163.1	153.1	75.7	149.4	115.5	259.3	120.1	113.9	176.9	189.2	254.8
TRUE	High	Master Protein	Solyc07g007550.3.1	Heparanase-like protein 3 (AHRD V3.3 *** A0A0B2S006_GLYSO)	0	FALSE	14.466	7	2	3	2	1	536	59.5	7.61	15.49	2	0							1.048	1.341	1.069				0.756	0.874	0.594												269.2	282	361	287.8
TRUE	High	Master Protein	Solyc10g005100.3.1	plasma-membrane associated cation-binding protein 1 (AHRD V3.3 *** AT4G20260.6)	0	FALSE	14.437	34	3	8	3	1	201	21.9	5.06	30.19	3	0							1.039	3.521	2.875	1.715	2.144	2.709				1.204	3.893	3.296									94.8	98.5	333.9	272.7	105.7
TRUE	High	Master Protein	Solyc10g005530.3.1	ABH1 (AHRD V3.3 *** A0A097PNP2_SOLLC)	0	FALSE	14.418	2	1	2	1	1	861	98.1	5.24	8.84	1	0							0.856	1.425	0.878																		577.1	494.1	822.3	506.5
TRUE	High	Master Protein	Solyc03g119130.3.1	Histone H1 (AHRD V3.3 *-* A0A151TEL4_CAJCA)	0	FALSE	14.361	5	2	3	2	1	518	54.6	9.86	12	2	0							0.971	1.135	0.795	0.563	0.475	0.746															307.6	298.8	349.2	244.4	430.9
TRUE	High	Master Protein	Solyc12g098330.2.1	60S ribosomal protein L13a-like protein (AHRD V3.3 *** Q3HRW1_SOLTU)	0	FALSE	14.359	15	4	5	1	1	214	24.6	10.64	16.17	4	3	0.556	1.938	1.271	0.982	1.119	1.284	0.975	0.563	0.642	1.494	2.026	4.227							125.9	70	244	160.1	136.8	134.4	153.1	175.7	188.6	184	106.3	121.1	68.6
TRUE	High	Master Protein	Solyc09g091000.3.1	Major allergen d 1 (AHRD V3.3 *** Q8L6K9_MALDO)	0	FALSE	14.342	15	2	8	2	1	155	17.3	6.04	29.73	2	0	1.039	1.188	0.951	0.832	1.132	1.208	1.93	1.376	0.899				0.876	2.141	1.398				143.6	149.2	170.6	136.6	143.8	119.6	162.8	173.8	115.3	222.5	158.6	103.6
TRUE	High	Master Protein	Solyc05g026045.1.1	40S ribosomal protein S28 (AHRD V3.3 *-* W9SEX7_9ROSA)	0	FALSE	14.33	18	1	17	1	1	65	7.8	10.83	67.84	1	0	0.545	0.962	1.18	0.857	1.079	1.247	0.741	0.565	0.619	1.174	1.399	1.374	0.699	0.783	1.534	0.85	1.339	1.325	108.5	59.1	104.3	128	95.6	82	103.2	119.2	136.7	101.4	77.3	84.6	80.9
TRUE	High	Master Protein	Solyc10g007760.3.1	Ribose-phosphate pyrophosphokinase, putative (AHRD V3.3 *** B9T1G2_RICCO)	0	FALSE	14.311	7	2	6	2	1	322	36	7.56	19.95	2	0	1.046	1.409	1.446	1.343	1.398	1.76	0.885	1.896	1.389				0.682	1.116	1.119				122.4	128	172.5	177	109.1	146.5	152.5	192	116	102.7	220	161.2
TRUE	High	Master Protein	Solyc03g115230.3.1	Solanum lycopersicum heat shock protein	0	FALSE	14.164	3	3	4	2	1	911	101.1	6.15	14.87	3	0				1.245	1.28	1.085																	520.6	648.2	666.3	564.9
TRUE	High	Master Protein	Solyc11g009080.2.1	DAHP synthase 1 precursor	0	FALSE	14.154	7	3	4	3	1	511	56.9	7.83	16.6	3	0	0.497	0.911	0.797				0.772	1.028	0.612				0.708	1.061	0.593				249.6	124	227.4	199					234.5	181	241.1	143.4
TRUE	High	Master Protein	Solyc08g080940.3.1	glutathione peroxidase like encoding 1	0	FALSE	14.116	8	3	19	3	1	239	26.7	9.06	68.82	3	0	0.488	1.002	0.9	1.148	1.2	1.964				0.881	0.883	0.8	0.724	1.172	1.39	0.798	1.209	1.228	141.6	69	141.9	127.5	90.4	103.8	108.4	177.4					134.7
TRUE	High	Master Protein	Solyc01g101040.3.1	ATP-citrate synthase, putative (AHRD V3.3 *** B9RFP8_RICCO)	0	FALSE	14.07	9	3	13	3	1	423	46.5	5.48	55.8	3	0				1.13	1.471	2.329	0.77	1.64	1.029	1.062	0.853	0.94				0.814	0.578	1.629					101.2	114.4	148.8	235.6	135.2	104.1	221.6	139.1	155.7
TRUE	High	Master Protein	Solyc02g070500.1.1	LOW QUALITY:DUF538 family protein (Protein of unknown function, DUF538) (AHRD V3.3 *** AT4G24130.1)	0	FALSE	14.015	24	3	9	3	1	147	16.9	6.58	27.9	3	0	0.736	1.163	1.124				1.256	1.384	1.286	0.571	0.592	0.681	1.188	1.066	0.77	0.669	0.635	1.056	119.3	87.9	138.7	134.1					97.4	122.4	134.9	125.3	168.7
TRUE	High	Master Protein	Solyc11g011930.2.1	Isocitrate dehydrogenase [NADP] (AHRD V3.3 *** K4D5Z8_SOLLC)	0	FALSE	14	3	1	10	1	1	520	58.7	8.19	39.83	1	0
TRUE	High	Master Protein	Solyc08g074410.3.1	tRNA synthetase (AHRD V3.3 *** C1N232_MICPC)	0	FALSE	13.978	6	2	5	2	1	409	46.9	6.86	15.63	2	0				0.895	1.414	1.185	0.732	1.046	0.541														267	238.9	377.6	316.5	361.5	264.8	378.2	195.6
TRUE	High	Master Protein	Solyc02g076990.3.1	Phospholipase A1 (AHRD V3.3 *** A5YW95_CAPAN)	0	FALSE	13.96	12	4	13	2	1	395	44.3	5.25	39.03	4	0				1.02	1.83	2.699	0.774	0.965	1.311														183.2	186.8	335.3	494.6	296.3	229.2	286	388.5
TRUE	High	Master Protein	Solyc08g079620.3.1	ATP-dependent Clp protease proteolytic subunit (AHRD V3.3 *** K4CNW2_SOLLC)	0	FALSE	13.88	9	2	6	2	1	289	31.8	9.14	21.7	2	0	0.368	1.36	0.843	1.036	1.699	1.868	0.809	1.825	1.012										224	82.4	304.7	188.9	142.8	147.9	242.6	266.7	172.2	139.3	314.3	174.3
TRUE	High	Master Protein	Solyc02g086490.3.1	Oleosin (AHRD V3.3 *** K4BBF7_SOLLC)	0	FALSE	13.743	7	2	14	2	1	149	15.6	9.91	48.2	2	0	12.205	1.372	3.018	0.93	0.618	0.312	0.554	0.206	1.054	0.159	1.4	1.001	0.969	0.691	0.566	3.408	0.406	0.958	22.7	277.5	31.2	68.6	139.9	130.1	86.4	43.6	142.2	78.8	29.3	149.8	112.3
TRUE	High	Master Protein	Solyc10g078930.2.1	Activator of 90 kDa heat shock ATPase (AHRD V3.3 *** A0A0B0MWI3_GOSAR)	0	FALSE	13.708	6	2	10	2	1	351	39.4	6.24	36.28	2	0	0.722	0.997	1.005	0.999	1.492	1.301	1.104	1.44	1.824	0.405	0.385	0.558							161.1	116.4	160.6	161.9	125.2	125.1	186.8	162.9	111.8	123.4	161	203.8	255.5
TRUE	High	Master Protein	Solyc06g009210.3.1	Ribosomal protein L19 (AHRD V3.3 *** K4C3V1_SOLLC)	0	FALSE	13.659	18	2	6	1	1	213	24.7	11.5	21.21	2	0
TRUE	High	Master Protein	Solyc08g083350.3.1	Ribosomal protein L11 (AHRD V3.3 *** A0A124SHL6_CYNCS)	0	FALSE	13.655	15	4	12	4	1	260	28	10.02	37.79	4	0							0.682	0.933	0.732	1.039	1.072	1.313	0.38	1.923	1.071	1.054	2.67	2.444									179.3	122.2	167.3	131.2	135.6
TRUE	High	Master Protein	Solyc06g052030.3.1	Importin subunit beta-1 (AHRD V3.3 *** A0A0B0MVG3_GOSAR)	0	FALSE	13.653	3	2	2	2	1	783	86.7	4.64	8.25	2	0							0.779	0.471	0.769	0.372	0.322	0.456															397.5	309.7	187.3	305.5	558.3
TRUE	High	Master Protein	Solyc02g021560.3.1	RNA-binding (RRM/RBD/RNP motifs) family protein (AHRD V3.3 *** AT3G15010.2)	0	FALSE	13.551	7	3	6	3	1	458	47.4	6.65	19.11	3	0	0.87	1.033	1.133										0.763	1.096	1.584				297.3	258.7	307.2	336.9
TRUE	High	Master Protein	Solyc01g099410.3.1	Histone H2A (AHRD V3.3 *** G8IIJ5_SOLLC)	0	FALSE	13.545	22	2	24	1	1	146	15.3	10.55	78.43	2	0
TRUE	High	Master Protein	Solyc03g111610.3.1	Haloacid dehalogenase-like hydrolase (HAD) superfamily protein (AHRD V3.3 *** AT3G48420.1)	0	FALSE	13.53	8	2	2	2	1	317	34	5.85	7.93	2	0	0.32	3.139	0.805				0.722	2.823	0.969										228	73	715.5	183.5					217.6	157.1	614.4	210.8
TRUE	High	Master Protein	Solyc05g055760.3.1	isopentenyl diphosphate isomerase	0	FALSE	13.527	9	2	5	2	1	235	27.2	5.21	19.36	2	0							1.013	1.162	1.025	1.699	1.179	1.356															285.7	289.4	332	292.8	229.3
TRUE	High	Master Protein	Solyc04g039850.1.1	LOW QUALITY:ATP synthase subunit beta (AHRD V3.3 *-* ATCG00480.1)	0	FALSE	13.493	14	2	5	2	1	139	15.2	9.48	16.17	2	0	0.247	3.091	0.495	1.78	2.453	4.817	0.701	3.135	0.755										165.5	40.9	511.7	81.9	79.6	141.7	195.3	383.5	143.1	100.2	448.6	108
TRUE	High	Master Protein	Solyc07g056140.3.1	ADP-glucose pyrophosphorylase small subunit	0	FALSE	13.488	7	3	6	3	1	521	57.3	7.21	20.34	3	0	0.5	1.532	0.987				0.816	1.09	1.043	0.575	0.659	0.921							199	99.5	304.9	196.5					202.6	165.3	220.8	211.3	253.6
TRUE	High	Master Protein	Solyc03g118170.3.1	Glycyl-tRNA synthetase family protein (AHRD V3.3 *** B9GMU1_POPTR)	0	FALSE	13.469	5	3	6	1	1	621	70.1	6.16	19.25	3	0
TRUE	High	Master Protein	Solyc07g041490.2.1	Photosystem II CP43 reaction center protein (AHRD V3.3 --* PSBC_SACOF)	0	FALSE	13.463	13	2	3	2	1	207	22.6	8.56	12.18	2	0							0.564	1.536	1.395																		533.9	301.1	820.2	744.8
TRUE	High	Master Protein	Solyc08g045710.1.1	LOW QUALITY:ATP synthase subunit alpha (AHRD V3.3 --* ATCG00120.1)	0	FALSE	13.4	41	1	16	1	1	34	3.7	12.02	70.5	1	0
TRUE	High	Master Protein	Solyc01g098880.3.1	Seryl-tRNA synthetase, putative (AHRD V3.3 *** B9RKX9_RICCO)	0	FALSE	13.356	9	3	3	2	1	447	50.9	6.64	11.93	3	1							0.936	0.716	0.898				0.797	0.678	0.804												338	316.5	242	303.5
TRUE	High	Master Protein	Solyc01g008950.3.1	Calmodulin 1	0	FALSE	13.341	28	3	8	3	1	149	16.8	4.27	26.65	3	0	0.572	0.675	0.865	1.056	1.048	2.356				1.09	0.968	1.288							257	147.1	173.4	222.4	146.5	154.7	153.6	345.1					184.1
TRUE	High	Master Protein	Solyc01g099690.3.1	ATP-dependent Clp protease proteolytic subunit (AHRD V3.3 *** K4B103_SOLLC)	0	FALSE	13.335	8	2	5	2	1	326	36	6.8	16.51	2	0	0.314	0.787	0.525	1.293	2.032	2.66	0.768	2.75	1.487				0.437	1.997	0.649	0.753	1.603	1.379	182.7	57.4	143.9	96	68.7	88.8	139.6	182.8	79.9	61.4	219.8	118.9
TRUE	High	Master Protein	Solyc02g082830.2.1	Phosphoserine aminotransferase (AHRD V3.3 *** K4BAF3_SOLLC)	0	FALSE	13.332	11	3	7	3	1	330	36.4	6.79	24.26	3	0				1.074	1.347	2.001				0.502	0.493	0.667											221.3	237.7	298.1	442.9					450.8
TRUE	High	Master Protein	Solyc09g075430.3.1	Ribosomal protein L19 (AHRD V3.3 *** K4CVC0_SOLLC)	0	FALSE	13.317	17	2	6	1	1	218	25.2	11.5	21.05	2	1	0.617	0.782	0.847				0.844	0.892	0.654	0.602	0.506	0.785							246.4	152	192.8	208.7					236	199.1	210.6	154.3	276.5
TRUE	High	Master Protein	Solyc09g075360.3.1	endo-1,4-beta-glucanase precursor	0	FALSE	13.28	5	2	3	2	1	510	56.2	8.92	13.4	2	0				1.39	2.085	1.836	0.902	2.9	1.506														190.1	264.4	396.4	349.1	190.3	171.5	551.7	286.5
TRUE	High	Master Protein	Solyc06g072380.3.1	3,4-dihydroxy-2-butanone kinase	0	FALSE	13.271	7	2	2	2	1	594	61.8	5.3	9.53	2	0	0.234	0.739	0.781				1.06	1.174	1.092										435.7	102.2	321.8	340.3					277.4	294.1	325.6	302.9
TRUE	High	Master Protein	Solyc07g063190.3.1	Thioredoxin (AHRD V3.3 *** A0A103YK44_CYNCS)	0	FALSE	13.26	15	3	14	3	1	224	24	8.65	43.93	3	0	0.607	1.036	0.835	1.115	2.265	2.024	0.578	1.452	1.279	0.706	0.811	0.915	0.381	0.68	1.049	0.69	1.448	1.296	115	69.8	119.2	96	62.5	69.6	141.5	126.4	92.8	53.7	134.8	118.7	116.5
TRUE	High	Master Protein	Solyc03g032000.3.1	Thioredoxin reductase (AHRD V3.3 *** K4BFH1_SOLLC)	0	FALSE	13.244	9	2	3	2	1	328	34.9	5.44	10.95	2	0
TRUE	High	Master Protein	Solyc10g075020.2.1	Elongation factor P family protein (AHRD V3.3 *** A0A061EHF6_THECC)	0	FALSE	13.177	4	1	12	1	1	285	31.5	7.64	40.14	1	0				1.297	1.847	2.602	0.602	1.841	0.746	0.995	0.95	1.708	0.407	2.671	1.526								88.9	115.4	164.3	231.4	143.2	86.2	263.7	106.8	129
TRUE	High	Master Protein	Solyc10g081130.2.1	Proteasome subunit alpha type (AHRD V3.3 *** K4D300_SOLLC)	0	FALSE	13.086	12	2	2	2	1	249	27.1	6.43	9.39	2	0	0.461	1.236	0.998				1.111	1.362	0.891										324.8	149.7	401.4	324.1					275	305.5	374.5	245.1
TRUE	High	Master Protein	Solyc10g054780.2.1	Gibberellin receptor GID1A (AHRD V3.3 *** GID1A_ARATH)	0	FALSE	13.053	6	2	6	2	1	346	39	8.65	19.8	2	0				1.065	1.591	2.066	0.672	0.738	0.538	1.223	1.088	1.778	0.545	0.871	0.557								104.9	111.7	166.8	216.7	203.5	136.7	150.2	109.5	117.9
TRUE	High	Master Protein	Solyc01g017400.2.1	30S ribosomal protein S7, chloroplastic (AHRD V3.3 *** RR7_PHAAO)	0	FALSE	13.031	10	2	15	2	1	196	22.6	9.41	52.85	2	0	0.382	1.336	0.762				0.56	1.491	1.125	0.659	0.505	1	0.326	0.801	0.528	0.563	0.784	1.389	138	52.6	184.3	105.1					114.9	64.4	171.4	129.3	151.7
TRUE	High	Master Protein	Solyc04g015100.3.1	Thiolase family protein (AHRD V3.3 *** AT5G47720.4)	0	FALSE	13.015	9	2	2	2	1	414	42.9	8.63	8.82	2	0							0.887	0.92	1.105																		613.6	544.1	564.3	678
TRUE	High	Master Protein	Solyc01g006580.3.1	2-oxoglutarate-dependent dioxygenase-related family protein (AHRD V3.3 *** B9GL08_POPTR)	0	FALSE	12.99	8	3	16	3	1	352	40.6	6.54	48.91	3	0	0.323	0.567	0.523	1.784	0.58	2.155	0.499	0.743	0.473	2.166	0.815	1.368	0.322	0.981	0.309	0.465	0.467	0.733	165.8	53.6	94	86.7	72.5	129.3	42	156.2	147.4	73.5	109.4	69.8	74.8
TRUE	High	Master Protein	Solyc03g097800.3.1	V-type proton ATPase subunit C (AHRD V3.3 *** VATC_ARATH)	0	FALSE	12.956	4	1	3	1	1	376	42.8	5.95	12.78	1	0							0.476	0.671	0.436	1.198	1.334	1.729															464.5	221.1	311.8	202.6	228.1
TRUE	High	Master Protein	Solyc10g008140.3.1	Prohibitin, putative (AHRD V3.3 *** B9RVS2_RICCO)	0	FALSE	12.881	9	2	6	2	1	289	31.8	9.58	25.13	2	0							1.463	0.867	1.231	2.704	1.277	1.187	0.712	0.44	0.501	0.641	0.481	0.656									131.6	192.4	114.1	161.9	97.3
TRUE	High	Master Protein	Solyc05g043430.3.1	alpha/beta-Hydrolases superfamily protein (AHRD V3.3 *** AT2G32520.2)	0	FALSE	12.879	13	2	6	2	1	218	23.6	6.39	19.36	2	0	0.563	1.762	1.022	1.072	1.689	1.52	0.956	1.381	1.08							0.794	0.929	1.602	138	77.7	243.2	141	113.6	121.8	191.9	172.7	135.8	129.9	187.6	146.7
TRUE	High	Master Protein	Solyc02g083710.3.1	26S proteasome non-ATPase regulatory subunit 4 (AHRD V3.3 *** A0A0B2PG91_GLYSO)	0	FALSE	12.854	8	2	10	2	1	403	42.7	4.6	30.74	2	0	0.944	1.255	0.832				1.184	0.733	0.798	0.453	0.322	0.468				0.71	1.2	1.058	148.9	140.6	186.8	123.8					161.5	191.3	118.4	128.8	267.5
TRUE	High	Master Protein	Solyc08g074682.1.1	polyphenol oxidase precursor	0	FALSE	12.826	3	2	9	2	1	591	66.4	6.83	28.38	2	0	0.45	0.892	1.456	0.918	1.844	1.654	0.824	1.099	1.064	0.483	0.524	0.708				0.403	0.778	1.564	126.4	56.9	112.7	184	88.6	81.4	163.4	146.6	120.4	99.2	132.3	128.1	176.8
TRUE	High	Master Protein	Solyc03g111230.3.1	Ribosomal protein (AHRD V3.3 *** Q947H2_PETHY)	0	FALSE	12.825	11	2	7	1	1	173	19.8	10.11	24.41	2	0				0.66	1.265	0.546	0.78	0.386	0.434	1.099	1.003	0.917											230.4	152.1	291.6	125.9	307.8	240	118.7	133.5	199.1
TRUE	High	Master Protein	Solyc10g047630.2.1	Nitrilase/cyanide hydratase and apolipoprotein N-acyltransferase family protein (AHRD V3.3 *** AT5G12040.1)	0	FALSE	12.772	5	2	4	2	1	410	45.7	6.32	12.11	2	0							0.672	0.879	0.899																		695.6	467.4	611.5	625.5
TRUE	High	Master Protein	Solyc06g073330.3.1	Lysine--tRNA ligase (AHRD V3.3 *** K4C952_SOLLC)	0	FALSE	12.724	7	4	4	4	1	627	70.9	6.2	13.26	4	0	0.336	1.006	0.786	1.061	1.097	1.63													383.6	128.9	385.9	301.6	250.6	265.9	275	408.5
TRUE	High	Master Protein	Solyc12g009930.2.1	Glycosyltransferase (AHRD V3.3 *** K4DC81_SOLLC)	0	FALSE	12.665	6	2	2	2	1	451	51.1	6.16	8.61	2	0	0.295	0.813	0.699				0.577	0.802	0.66										427.5	126.3	347.5	298.8					394.8	227.9	316.6	260.7
TRUE	High	Master Protein	Solyc07g005810.3.1	translation initiation factor eIF(iso)4G	0	FALSE	12.655	6	4	4	3	1	773	84.9	8.63	12.72	4	1							1.086	1.698	0.79				0.636	1.113	0.765												262.4	284.9	445.5	207.2
TRUE	High	Master Protein	Solyc01g067905.1.1	Heat shock factor-binding protein 1 (AHRD V3.3 *** A0A0B2P7Y6_GLYSO)	0	FALSE	12.625	10	1	4	1	1	117	12.9	5	14.2	1	0							0.8	0.856	0.61																		734.8	588.1	629.2	448
TRUE	High	Master Protein	Solyc10g005560.3.1	Ubiquitin, putative (AHRD V3.3 *** B9RI09_RICCO)	0	FALSE	12.607	18	1	6	1	1	77	8.6	6.09	22.5	1	0	0.542	0.847	1.096				0.796	1.113	0.911	1.095	1.707	2.094							229.6	124.4	194.4	251.6					209.4	166.7	233	190.9	135.7
TRUE	High	Master Protein	Solyc00g009080.3.1	Late embryogenesis abundant protein, putative (AHRD V3.3 *** A0A072VQC9_MEDTR)	0	FALSE	12.599	8	1	3	1	1	157	18	7.97	13.13	1	0				1.629	1.092	3.271	0.429	0.673	0.41														171.6	279.5	187.3	561.5	477.7	205	321.3	195.9
TRUE	High	Master Protein	Solyc04g078540.3.1	Cysteine protease (AHRD V3.3 *** Q9ST61_SOLTU)	0	FALSE	12.577	9	3	5	2	1	472	51.3	6.05	17.66	3	0
TRUE	High	Master Protein	Solyc01g102960.3.1	Heat-shock protein, putative (AHRD V3.3 *** B9S5K5_RICCO)	0	FALSE	12.553	12	2	6	1	1	189	21.6	8.28	20.44	2	1							0.874	0.318	0.343	2.069	0.667	0.675															473.4	413.6	150.7	162.3	272.1
TRUE	High	Master Protein	Solyc02g079410.2.1	Adenine nucleotide alpha hydrolases-like superfamily protein (AHRD V3.3 *** AT1G11360.4)	0	FALSE	12.519	7	1	3	1	1	234	25.5	5.6	13.65	1	0				0.672	1.085	0.945	0.932	0.845	0.987				0.547	1.62	1.797								216.1	145.2	234.5	204.2	212.5	198.1	179.6	209.8
TRUE	High	Master Protein	Solyc11g007990.2.1	chloroplast malate dehydrogenase (mdh)	0	FALSE	12.477	8	3	4	3	1	442	48.4	6.65	13.93	3	0	0.253	2.447	0.659				0.58	2.593	0.744										275.3	69.6	673.7	181.4					244	141.6	632.7	181.7
TRUE	High	Master Protein	Solyc12g015690.2.1	Fasciclin-like arabinogalactan protein (AHRD V3.3 *** G7K0M1_MEDTR)	0	FALSE	12.417	6	1	4	1	1	226	23.6	8.75	12.34	1	0	0.608	1.289	1.701	1.065	1.899	2.335	1.089	2.693	3.228							0.949	1.387	2.36	130.5	79.3	168.2	222	95.3	101.4	180.9	222.4	74.9	81.6	201.7	241.8
TRUE	High	Master Protein	Solyc08g080480.3.1	Monomeric alpha-amylase inhibitor (AHRD V3.3 --* C4P627_TRIDC)	0	FALSE	12.391	17	3	46	3	1	153	17.8	6.51	142.7	3	0	1.911	0.664	0.939	1.201	0.433	0.634	0.666	0.224	0.749	0.644	0.547	0.589	1.221	1.13	1.648	1.163	0.85	0.532	88.6	169.4	58.8	83.2	122.4	147	53	77.6	151.6	101	33.9	113.5	143.9
TRUE	High	Master Protein	Solyc09g009030.3.1	Histone deacetylase HDT1 (AHRD V3.3 *** HDT1_SOLCH)	0	FALSE	12.36	8	2	2	2	1	277	30	5.21	7.88	2	0							1.24	0.603	0.739							0.396	0.994	0.483									335.1	415.5	201.9	247.5
TRUE	High	Master Protein	Solyc02g077030.3.1	Phospholipase A1 (AHRD V3.3 *** A5YW95_CAPAN)	0	FALSE	12.354	8	3	34	2	1	397	45	8.32	106.95	3	0	0.709	1.439	1.642	2.133	3.119	4.648	0.773	2.262	2.292	0.663	0.824	1.401	0.482	1.487	0.672	0.858	0.993	1.949	83.5	59.2	120.2	137.1	36.7	78.3	114.5	170.6	63.2	48.9	143	144.9	102.9
TRUE	High	Master Protein	Solyc11g027870.2.1	Mitochondrial inner membrane organizing system protein 1 (AHRD V3.3 *** A0A1D1ZLH1_9ARAE)	0	FALSE	12.345	12	1	7	1	1	99	10.5	5.36	23.17	1	0	0.728	1.024	0.949				1.302	2.094	2.328	0.546	0.465	0.992							216.1	157.3	221.4	205.1					119	154.9	249.1	277	266.3
TRUE	High	Master Protein	Solyc10g080710.2.1	asparaginyl-tRNA synthetase	0	FALSE	12.257	3	2	7	2	1	580	64.6	6.23	24.16	2	0	0.414	1.121	0.877				0.843	1.109	0.673				0.702	1.689	0.69				234.5	97.1	262.8	205.6					220.7	186.1	244.7	148.5
TRUE	High	Master Protein	Solyc04g051830.3.1	Developmentally-regulated GTP-binding protein 1 (AHRD V3.3 *** A0A0B2PPN5_GLYSO)	0	FALSE	12.221	3	1	4	1	1	417	47	9.41	15.04	1	0							0.859	1.13	0.766																		639.2	549.1	722.1	489.5
TRUE	High	Master Protein	Solyc09g010400.3.1	Histone H2A (AHRD V3.3 *** K4CR67_SOLLC)	0	FALSE	12.183	22	2	23	1	1	145	15.4	10.54	76.45	2	0													0.854	1.611	1.992
TRUE	High	Master Protein	Solyc10g081810.2.1	MD-2-related lipid recognition domain-containing protein / ML domain-containing protein (AHRD V3.3 *-* AT3G11780.1)	0	FALSE	12.072	11	3	29	3	1	321	35	8.1	104.81	3	0	0.858	0.617	1.201	1.05	0.961	1.409	1.197	0.682	1.535	1.153	0.796	0.687	0.963	0.684	1.15	0.518	0.503	0.886	108.8	93.4	67.1	130.7	90.5	95	87	127.5	90.6	108.5	61.8	139.1	110
TRUE	High	Master Protein	Solyc10g007670.3.1	NifU-like protein 3, chloroplastic (AHRD V3.3 *** A0A1D1XGL9_9ARAE)	0	FALSE	12.029	18	2	2	2	1	161	17.9	8.43	7.5	2	0							0.683	1.166	0.881																		643.3	439.4	750.3	567
TRUE	High	Master Protein	Solyc10g079500.2.1	Inosine-5'-monophosphate dehydrogenase (AHRD V3.3 *** K4D2J1_SOLLC)	0	FALSE	11.997	4	2	12	2	1	497	53	6.95	38.5	2	0	0.566	1.356	0.966	0.981	1.298	1.106	1.105	1.07	1.029	0.732	0.723	0.799				0.466	0.981	0.844	123.4	69.9	167.4	119.2	109.5	107.4	142	121.1	114.2	126.2	122.2	117.5	147.5
TRUE	High	Master Protein	Solyc10g008010.3.1	Proteasome subunit alpha type (AHRD V3.3 *** K4CXX8_SOLLC)	0	FALSE	11.952	6	2	5	2	1	449	49.7	5.44	13.54	2	0							1.214	0.588	0.862							0.792	1.224	1.372									327.5	397.7	192.7	282.2
TRUE	High	Master Protein	Solyc01g097520.3.1	annexin 5	0	FALSE	11.841	9	3	6	3	1	316	36.4	6.64	18.93	3	0	0.764	1.244	1.645	1.214	2.437	1.513										0.51	0.681	1.269	171.9	131.3	213.8	282.9	129.8	157.6	316.3	196.3
TRUE	High	Master Protein	Solyc01g044360.3.1	Importin 5 (AHRD V3.3 *** A0A0U3C0Z7_HEVBR)	0	FALSE	11.763	3	3	5	3	1	1111	123	4.86	19.85	3	0	0.829	0.639	0.929	0.887	0.899	0.943	0.922	0.795	1.2	0.426	0.421	0.498							176.6	146.4	112.9	164	160.9	142.8	144.6	151.8	153.2	141.3	121.7	183.9	255.8
TRUE	High	Master Protein	Solyc01g098770.1.1	Eukaryotic aspartyl protease family protein, putative (AHRD V3.3 *** A0A061F3Y1_THECC)	0	FALSE	11.75	8	2	2	2	1	427	46	8.48	9.49	2	0							0.638	0.299	0.413																		1021.2	651.9	305.6	421.3
TRUE	High	Master Protein	Solyc06g005710.3.1	Protein plastid transcriptionally active 16, chloroplastic (AHRD V3.3 *** PTA16_ARATH)	0	FALSE	11.739	3	1	2	1	1	496	53	8.02	8.94	1	0							0.876	2.588	1.677																		390.8	342.3	1011.5	655.3
TRUE	High	Master Protein	Solyc12g010860.2.1	tft8	0	FALSE	11.668	9	3	46	1	1	261	29.5	4.7	143.72	3	0	0.715	1.05	1.152				1.138	2.165	1.676	0.578	0.641	0.712	0.301	0.835	0.365	0.782	0.72	1.187	122.5	87.6	128.6	141.2					80.3	91.4	173.8	134.5	163.8
TRUE	High	Master Protein	Solyc04g080590.3.1	Proteasome subunit alpha type (AHRD V3.3 *** K4BVD8_SOLLC)	0	FALSE	11.655	12	3	3	3	1	274	29.9	5.1	10.21	3	0	0.474	1.365	0.898				1.419	0.928	0.826				1.988	1.045	1.456				214.1	101.5	292.2	192.3					191.7	272	177.9	158.4
TRUE	High	Master Protein	Solyc07g006035.1.1	Tetratricopeptide repeat (TPR)-like superfamily protein (AHRD V3.3 *** AT4G28080.1)	0	FALSE	11.643	2	2	2	1	1	1865	201.6	5.88	7.09	2	0
TRUE	High	Master Protein	Solyc01g006510.3.1	sorbitol related enzyme	0	FALSE	11.632	7	2	2	2	1	355	38.1	6.29	8.61	2	0							0.493	1.339	0.812																		658.7	324.6	881.9	534.8
TRUE	High	Master Protein	Solyc02g080420.3.1	RNA-binding family protein (AHRD V3.3 *** A0A061FD24_THECC)	0	FALSE	11.558	7	3	5	3	1	414	45.8	5.91	16.24	3	0	0.746	1.262	0.964	0.862	0.72	0.928	0.985	0.67	0.755										201.4	150.3	254.1	194.2	227.9	196.4	164.1	211.6	234.6	231	157.2	177.2
TRUE	High	Master Protein	Solyc10g078960.2.1	60S ribosomal protein L21-like protein (AHRD V3.3 *** Q3HVK5_SOLTU)	0	FALSE	11.548	14	3	9	3	1	164	18.7	10.58	28.48	3	0	1.07	1.345	1.246	1.151	1.5	1.703	0.418	0.994	0.951	0.303	0.354	0.683				0.579	0.713	1.467	103	110.2	138.5	128.3	89.6	103.2	134.5	152.7	142.8	59.6	141.9	135.7	205.1
TRUE	High	Master Protein	Solyc02g071145.1.1	Programmed cell death protein 5 (AHRD V3.3 *** W9RM62_9ROSA)	0	FALSE	11.544	27	3	3	3	1	128	14.8	8.44	10.11	3	0
TRUE	High	Master Protein	Solyc02g088700.3.1	Mitochondrial processing peptidase-like (AHRD V3.3 *** Q2V992_SOLTU)	0	FALSE	11.532	10	4	11	4	1	393	43.5	6.01	33.81	4	0	0.651	1.136	1.25							0.365	0.308	0.494	0.532	1.113	0.734	0.673	1.372	1.346	148.6	96.7	168.8	185.9									276.9
TRUE	High	Master Protein	Solyc10g008980.3.1	triose phosphate translocator	0	FALSE	11.52	6	2	2	2	1	393	42	9.58	9.51	2	0							0.734	2.31	1.166																		460.6	338.3	1064.1	537
TRUE	High	Master Protein	Solyc04g071615.1.1	ASR4 (AHRD V3.3 *** Q2QJT5_SOLLC)	0	FALSE	11.506	9	2	2	2	1	259	28.7	4.87	8.4	2	0							0.564	2.574	0.723																		493.7	278.4	1270.8	357.1
TRUE	High	Master Protein	Solyc03g006680.3.1	Adenine nucleotide alpha hydrolases-like superfamily protein (AHRD V3.3 *** AT1G11360.4)	0	FALSE	11.476	12	2	2	2	1	267	29.3	5.68	6.99	2	0
TRUE	High	Master Protein	Solyc04g074750.3.1	RNA-binding (RRM/RBD/RNP motifs) family protein (AHRD V3.3 *** AT4G09040.1)	0	FALSE	11.462	14	3	3	3	1	278	31.1	7.9	11.24	3	0							0.56	1.223	0.828				0.509	0.87	1.122												332.3	186.1	406.4	275.2
TRUE	High	Master Protein	Solyc09g097850.1.1	Cysteine proteinase inhibitor (AHRD V3.3 *** K4CWV7_SOLLC)	0	FALSE	11.449	7	1	8	1	1	134	14.7	9.77	27.4	1	0	1.438	0.427	0.876	0.858	0.537	0.561	1.595	0.351	0.535	0.357	0.315	0.355	0.839	0.544	1.026				128.3	184.5	54.8	112.4	162.4	139.3	87.1	91.1	137.9	220	48.4	73.8	236.8
TRUE	High	Master Protein	Solyc04g007150.3.1	Alpha-glucosidase (AHRD V3.3 *** Q9LEC9_SOLTU)	0	FALSE	11.421	4	2	13	1	1	599	67.5	6.58	46.76	2	0
TRUE	High	Master Protein	Solyc03g123610.3.1	alanine aminotransferase 2 (AHRD V3.3 *** AT1G72330.1)	0	FALSE	11.361	5	3	4	3	1	575	63.1	7.62	14.92	3	0							0.788	0.497	0.634				0.596	0.676	0.477												411	323.9	204.2	260.8
TRUE	High	Master Protein	Solyc09g065180.3.1	binding protein precursor AF106660	0	FALSE	11.345	8	2	2	2	1	407	43.9	7.55	8.44	2	0	0.32	1.72	0.679																645.3	206.4	1110.1	438.2
TRUE	High	Master Protein	Solyc04g076050.3.1	Protein CutA, chloroplastic (AHRD V3.3 *** A0A0B2PMZ2_GLYSO)	0	FALSE	11.34	8	1	4	1	1	158	17.6	6.32	18.63	1	0				0.924	1.124	1.367	1.012	1.196	1.375				0.718	1.424	1.713								181.2	167.5	203.6	247.7	174.6	176.6	208.8	240
TRUE	High	Master Protein	Solyc06g073300.1.1	60S ribosomal protein L27 (AHRD V3.3 *** A0A0V0HNB9_SOLCH)	0	FALSE	11.283	19	3	13	3	1	135	15.6	10.45	41.61	3	0	0.499	0.747	0.806	0.913	1.592	1.946	0.886	1.07	0.787	0.339	0.338	0.481	0.504	0.664	0.519	0.463	0.429	0.713	131	65.4	97.9	105.7	73.4	67	116.8	142.8	106.9	94.7	114.4	84.1	185.4
TRUE	High	Master Protein	Solyc09g011670.3.1	Adenine nucleotide alpha hydrolases-like superfamily protein (AHRD V3.3 *** AT3G53990.1)	0	FALSE	11.282	9	1	1	1	1	223	25.7	9.09	6	1	0							1.44	1.501	1.764																		420.7	605.8	631.4	742.1
TRUE	High	Master Protein	Solyc03g117740.3.1	nuclear protein (AHRD V3.3 *** AT1G16080.1)	0	FALSE	11.251	5	1	1	1	1	302	32.8	7.74	5.71	1	0							0.74	5.004	1.188																		302.6	223.9	1514.1	359.4
TRUE	High	Master Protein	Solyc03g025270.3.1	fibrillarin 2 (AHRD V3.3 *** AT4G25630.1)	0	FALSE	11.251	10	3	4	3	1	314	33	10.11	12.84	3	0				1.078	0.905	1.188	1.112	1.165	0.864														287.7	310.2	260.3	341.8	289.7	322.3	337.6	250.4
TRUE	High	Master Protein	Solyc12g043165.1.1	Translation machinery associated TMA7 (AHRD V3.3 *** AT1G15270.1)	0	FALSE	11.221	33	2	6	2	1	63	6.8	9.96	22.8	2	0	0.436	0.659	0.84				0.661	1.317	1.06	0.242	1.011	1.144	0.574	1.269	1.69	1.332	1.832	1.512	163.5	71.3	107.8	137.4					118.9	78.6	156.5	126	141.3
TRUE	High	Master Protein	Solyc02g077970.3.1	Late embryogenesis abundant, putative (AHRD V3.3 *** B9RBC1_RICCO)	0	FALSE	11.212	4	1	5	1	1	276	30.8	8.94	20.1	1	0	0.989	0.793	0.901	1.037	0.837	0.756	1.529	0.799	0.977										217.3	214.8	172.2	195.7	220.4	228.5	184.4	166.7	185.8	284.1	148.5	181.5
TRUE	High	Master Protein	Solyc01g087520.3.1	Ferredoxin-thioredoxin reductase, variable chain (AHRD V3.3 *** I3SXR8_MEDTR)	0	FALSE	11.185	6	1	3	1	1	171	18.7	9.23	10.12	1	0							0.573	1.641	0.767				0.461	1.063	1.384												301.4	172.6	494.7	231.3
TRUE	High	Master Protein	Solyc07g054190.3.1	Riboflavin synthase alpha chain (AHRD V3.3 *** A0A0B0N493_GOSAR)	0	FALSE	11.149	5	2	2	2	1	448	49.4	7.74	8.07	2	0
TRUE	High	Master Protein	Solyc03g119360.3.1	40S ribosomal protein S7-like protein (AHRD V3.3 *** Q3HRX6_SOLTU)	0	FALSE	11.147	23	2	2	1	1	191	22.1	9.8	10.62	2	0							0.587	0.74	0.384																		885.1	519.9	655.2	339.8
TRUE	High	Master Protein	Solyc07g016200.3.1	Proteasome subunit beta type (AHRD V3.3 *** K4CCD7_SOLLC)	0	FALSE	11.127	11	2	2	2	1	236	25.3	5.82	5.85	2	0
TRUE	High	Master Protein	Solyc02g093340.3.1	RNA-binding (RRM/RBD/RNP motifs) family protein (AHRD V3.3 *-* AT5G40490.1)	0	FALSE	11.125	6	2	2	2	1	389	40.2	7.61	7.19	2	0	1.507	0.958	1.668																467.5	704.6	448	779.9
TRUE	High	Master Protein	Solyc07g062610.3.1	Class I glutamine amidotransferase-like superfamily protein isoform 1 (AHRD V3.3 *** A0A061FFJ1_THECC)	0	FALSE	11.111	5	2	2	2	1	483	51.7	6.65	6.97	2	0							0.986	1.725	1.195																		489.2	482.2	843.9	584.6
TRUE	High	Master Protein	Solyc10g083300.2.1	cell-wall invertase	0	FALSE	11.109	4	2	2	2	1	589	66.8	8.84	8.25	2	0	0.408	1.017	0.881																726.1	296.1	738.2	639.6
TRUE	High	Master Protein	Solyc10g049890.2.1	D-3-phosphoglycerate dehydrogenase (AHRD V3.3 *** K4D0E5_SOLLC)	0	FALSE	11.103	3	2	9	1	1	597	62.7	7.17	29.62	2	0							1.033	2.224	1.187																		440.8	455.5	980.3	523.4
TRUE	High	Master Protein	Solyc06g069110.3.1	Lipid transfer protein (AHRD V3.3 *** A0A072UZK3_MEDTR)	0	FALSE	11.003	8	2	17	2	1	230	24.8	8.66	53.32	2	0	2.037	0.712	1.177	0.778	0.309	0.366	1.346	0.734	1.074	0.356	0.311	0.21	0.739	1.009	0.945	0.696	0.371	0.46	81.2	165.4	57.8	95.6	163	126.9	50.3	59.7	96.3	129.6	70.7	103.4	213
TRUE	High	Master Protein	Solyc11g066390.2.1	superoxide dismutase 3	0	FALSE	10.99	16	2	2	2	1	217	22.3	6.51	8.7	2	0
TRUE	High	Master Protein	Solyc06g073370.3.1	Ribosomal protein S13 (AHRD V3.3 *** A0A103XPA4_CYNCS)	0	FALSE	10.981	15	2	2	2	1	193	22.4	10.43	7.74	2	0	0.463	1.214	1.167				0.328	0.548	0.598										312.2	144.4	379	364.4					485	159.2	265.9	290
TRUE	High	Master Protein	Solyc01g079470.3.1	CP12 (AHRD V3.3 *** O24136_TOBAC)	0	FALSE	10.94	8	1	7	1	1	124	13.4	5.12	24.94	1	0	0.374	1.713	0.648				0.608	3.256	0.713				0.267	2.903	0.658				214.2	80.1	367	138.8					143.5	87.2	467	102.3
TRUE	High	Master Protein	Solyc03g114930.3.1	photosystem II reaction center PsbP family protein	0	FALSE	10.925	11	2	2	2	1	246	27.5	8.62	9.06	2	0							0.689	1.741	0.942																		548.8	378.2	955.8	517.3
TRUE	High	Master Protein	Solyc04g074900.3.1	40S ribosomal protein S21 (AHRD V3.3 *** K4BU28_SOLLC)	0	FALSE	10.921	13	1	9	1	1	82	9.2	7.28	31.93	1	0	1.729	1.263	1.814	1.103	1.275	1.274	0.605	0.725	0.751	0.596	1.008	1.32							103.3	178.7	130.5	187.5	129	142.3	164.4	164.3	194.7	117.7	141.2	146.3	152.9
TRUE	High	Master Protein	Solyc01g109540.3.1	Coatomer subunit gamma (AHRD V3.3 *** K4B3G7_SOLLC)	0	FALSE	10.838	3	3	7	3	1	1311	144.6	5.67	23.55	3	0							0.882	1.303	0.966																		578.1	509.9	753.3	558.7
TRUE	High	Master Protein	Solyc09g075450.3.1	Fumarate hydratase (AHRD V3.3 *** G7IEJ2_MEDTR)	0	FALSE	10.787	5	2	6	2	1	494	53.4	7.36	20.74	2	0	0.472	0.56	0.698	1.196	1.078	2.021	0.634	0.952	1.102										293.1	138.2	164.1	204.6	151.1	180.7	162.8	305.4	216.9	137.5	206.6	239
TRUE	High	Master Protein	Solyc10g005510.3.1	Glyceraldehyde-3-phosphate dehydrogenase (AHRD V3.3 *** K4CX83_SOLLC)	0	FALSE	10.772	10	4	24	2	1	419	44.5	8.44	73.3	4	0
TRUE	High	Master Protein	Solyc08g079060.3.1	Trehalose 6-phosphate phosphatase (AHRD V3.3 *** K4CNR5_SOLLC)	0	FALSE	10.769	5	3	5	3	1	736	82.7	8.57	15.93	3	0	0.565	1.301	1.063	1.248	1.799	2.643													305.4	172.5	397.4	324.7	179.4	223.8	322.7	474.1
TRUE	High	Master Protein	Solyc04g072240.3.1	Oxidoreductase family protein (AHRD V3.3 *** AT4G09670.1)	0	FALSE	10.764	8	2	2	2	1	361	39.6	5.86	7.43	2	0				1.092	1.376	1.893																	447.6	489	615.9	847.5
TRUE	High	Master Protein	Solyc03g114500.3.1	Enolase, putative (AHRD V3.3 *** B9RE72_RICCO)	0	FALSE	10.68	7	2	3	2	1	488	52.1	6.71	10.02	2	0							0.749	0.47	0.743	4.315	5.825	5.167															405.1	303.3	190.5	301.1	73.6
TRUE	High	Master Protein	Solyc12g005080.2.1	alpha - ketoglutarate dehydrogenase subunit E2	0	FALSE	10.672	4	2	8	1	1	468	51.1	8.5	26.17	2	0	0.537	1.029	1.111	1.438	2.024	2.305													326.3	175.2	335.8	362.7	177.3	255	358.9	408.8
TRUE	High	Master Protein	Solyc09g010750.2.1	Actin (AHRD V3.3 *** ACT_GOSHI)	0	FALSE	10.671	21	2	2	1	1	165	18.2	5.07	7.4	2	0
TRUE	High	Master Protein	Solyc01g088020.3.1	Transducin/WD40 repeat-like superfamily protein (AHRD V3.3 *** AT1G18830.3)	0	FALSE	10.667	3	3	7	3	1	1124	121.5	5.33	21.93	3	0				1.062	1.205	1.558	0.857	1.34	1.026														248.7	264.2	299.6	387.4	284.1	243.6	380.7	291.5
TRUE	High	Master Protein	Solyc02g085050.3.1	Soluble inorganic pyrophosphatase (AHRD V3.3 *** S4SPV0_HEVBR)	0	FALSE	10.657	8	1	2	1	1	214	24	6.15	10.02	1	0				0.894	1.044	1.042	1.205	1.155	0.919														301.5	269.6	314.8	314.1	280.4	337.9	323.9	257.7
TRUE	High	Master Protein	Solyc05g013690.3.1	GDSL esterase/lipase family (AHRD V3.3 *** A0A151TAB7_CAJCA)	0	FALSE	10.641	7	2	5	2	1	413	45.8	8.12	18.93	2	0	0.73	1.144	0.853				1.313	1.946	1.28	0.5	0.38	0.389	0.795	1.445	0.675				161	117.6	184.1	137.3					108.3	142.2	210.8	138.7	264.5
TRUE	High	Master Protein	Solyc01g006980.3.1	Malonyl-CoA:Acyl carrier protein transacylase (AHRD V3.3 *** M9PMR7_LINUS)	0	FALSE	10.622	7	3	7	3	1	413	44	7.21	23.22	3	0	1.109	1.562	1.913				0.737	2.371	1.896							1.088	1.47	1.242	143.3	159	223.7	274					133.2	98.2	316	252.6
TRUE	High	Master Protein	Solyc06g073090.3.1	chloroplast-specific ribosomal protein chloroplast-specific ribosomal protein	0	FALSE	10.603	10	3	13	3	1	311	34.8	6.28	41.29	3	0	0.401	1.233	1.097	1.306	2.241	2.492	0.766	1.618	1.188							0.524	1.238	1.686	160.8	64.5	198.3	176.4	85.2	111.3	191	212.4	131.3	100.5	212.3	155.9
TRUE	High	Master Protein	Solyc07g052510.4.1	peroxidase (TPX1)	0	FALSE	10.589	9	3	3	3	1	328	35.9	7.84	9.39	3	0				0.937	2.311	1.987				0.73	0.441	0.953											192.5	180.3	444.8	382.5					384.1
TRUE	High	Master Protein	Solyc07g041900.3.1	cysteine proteinase	0	FALSE	10.51	10	3	4	3	1	370	40.5	8.32	14.44	3	0																0.612	1.295	1.504
TRUE	High	Master Protein	Solyc02g068500.3.1	Thioredoxin (AHRD V3.3 *** A0A103XJM9_CYNCS)	0	FALSE	10.446	13	2	2	2	1	207	23.2	9.32	8.14	2	0																0.956	1.388	1.284
TRUE	High	Master Protein	Solyc12g008430.2.1	Malic enzyme (AHRD V3.3 *** M0ZHN3_SOLTU)	0	FALSE	10.422	5	2	3	2	1	568	62.6	6	11.8	2	0							1.403	0.713	0.822				0.864	0.632	0.361												304.8	427.5	217.2	250.5
TRUE	High	Master Protein	Solyc01g008550.4.1	phenylacetaldehyde reductase PAR2	0	FALSE	10.419	9	3	7	3	1	320	35.4	6.43	23.99	3	0	0.615	1.164	0.921				0.904	2.616	1.513										324.3	199.5	377.5	298.6					198.9	179.8	520.4	300.9
TRUE	High	Master Protein	Solyc02g083590.3.1	Dehydroquinate synthase (AHRD V1 ***- Q8RU74_SOLLC)%3B contains Interpro domain(s) IPR016037 3-dehydroquinate synthase AroB%2C subgroup	0	FALSE	10.365	6	2	2	2	1	442	48.1	8.15	7.25	2	0							0.676	1.216	1.159																		592.4	400.4	720.6	686.6
TRUE	High	Master Protein	Solyc05g013920.3.1	Cysteine protease, putative (AHRD V3.3 *** B9RMS9_RICCO)	0	FALSE	10.364	3	1	2	1	1	401	45.3	7.74	8.84	1	0							1.402	0.574	1.92																		490.2	687.3	281.4	941
TRUE	High	Master Protein	Solyc03g121070.3.1	hexokinase	0	FALSE	10.328	4	1	2	1	1	498	54	6.32	8.38	1	0							0.935	1.485	0.786	6.611	6.699	7.831															285.3	266.8	423.6	224.2	54.2
TRUE	High	Master Protein	Solyc10g007480.3.1	NAD-dependent epimerase/dehydratase family protein (AHRD V3.3 *** AT1G53500.1)	0	FALSE	10.31	3	2	10	2	1	867	97.6	6.99	33.83	2	0							0.752	0.592	0.747	4.46	4.557	4.221	0.767	0.844	0.698	0.851	1.136	1.632									194.1	146	115	144.9	42.1
TRUE	High	Master Protein	Solyc05g013990.3.1	T-complex protein 1 (AHRD V3.3 *** B9HTF6_POPTR)	0	FALSE	10.303	4	2	10	2	1	535	59.1	5.82	33.13	2	0				1.282	1.243	1.701	1.169	1.451	1.461	0.379	0.29	0.366	0.636	0.582	0.486	0.652	0.616	1.219					91.9	117.7	114.2	156.2	94.5	110.5	137	138	235.9
TRUE	High	Master Protein	Solyc06g073810.3.1	40s ribosomal protein S11 (AHRD V3.3 *-* K7XKQ3_SOLTU)	0	FALSE	10.274	3	2	7	2	1	628	70	9.39	22.81	2	0	0.7	1.358	1.004				0.864	1.112	1.157	1.047	0.993	1.418	0.774	2.437	1.03	0.941	0.714	1.117	118.1	82.7	160.5	118.6					116.1	100.3	129.2	134.4	107.7
TRUE	High	Master Protein	Solyc05g012340.3.1	SPFH domain/band 7 family protein (AHRD V3.3 *** G7JHI5_MEDTR)	0	FALSE	10.266	7	2	2	2	1	365	41.5	7.85	8.41	2	0													0.854	1.403	1.104
TRUE	High	Master Protein	Solyc12g087940.2.1	Eukaryotic aspartyl protease family protein (AHRD V3.3 *** A0A061FET5_THECC)	0	FALSE	10.257	7	1	1	1	1	446	47.5	8.12	5.05	1	0							0.531	1.609	0.673																		629.2	334.4	1012.7	423.7
TRUE	High	Master Protein	Solyc11g073280.2.1	RNA-binding (RRM/RBD/RNP motifs) family protein	0	FALSE	10.167	11	2	2	2	1	251	26.7	10.07	8.15	2	0													1.399	1.089	3.13
TRUE	High	Master Protein	Solyc12g017835.1.1	Brefeldin A-inhibited guanine nucleotide-exchange 2 (AHRD V3.3 *** A0A0B0NVS2_GOSAR)	0	FALSE	10.131	1	1	1	1	1	1770	196.2	5.45	5.74	1	0							0.906	1.431	1.04																		548.4	496.8	784.6	570.3
TRUE	High	Master Protein	Solyc05g056160.3.1	Proteasome subunit beta type (AHRD V3.3 *** K4C2U0_SOLLC)	0	FALSE	10.125	5	1	4	1	1	273	29.5	7.18	13.33	1	0										0.862	0.776	1.053																			650.2
TRUE	High	Master Protein	Solyc07g008880.3.1	Pre-mRNA-processing-splicing factor 8 (AHRD V3.3 *** W9R414_9ROSA)	0	FALSE	10.09	1	2	2	2	1	2384	277.4	8.75	5.95	2	0
TRUE	High	Master Protein	Solyc09g015170.3.1	Receptor-like kinase (AHRD V3.3 *** C0SW26_SOYBN)	0	FALSE	10.081	2	1	2	1	1	800	85.7	7.36	7.64	1	0							0.678	0.959	1.003																		659.3	447.2	632.3	661.2
TRUE	High	Master Protein	Solyc10g076600.2.1	Acyl-coenzyme A oxidase 4 (AHRD V3.3 *** W9RND6_9ROSA)	0	FALSE	10.08	6	2	5	2	1	439	48.3	7.96	16.04	2	0	0.431	1.01	1.083	0.907	0.99	1.295				1.05	1.189	1.019							227.1	97.8	229.2	245.9	190.8	173	188.9	247.2					187.9
TRUE	High	Master Protein	Solyc12g056230.2.1	glutathione peroxidase like encoding 2	0	FALSE	10.06	12	2	9	2	1	170	19.3	5.27	32.22	2	0	0.577	0.897	1.24	1.214	1.463	2.553	0.899	1.234	1.757	1.014	1.048	1.264				0.762	1.223	1.745	129.2	74.6	116	160.2	77	93.5	112.7	196.7	98.2	88.3	121.1	172.5	111
TRUE	High	Master Protein	Solyc03g082590.3.1	Ypt/Rab-GAP domain of gyp1p superfamily protein (AHRD V3.3 *** AT3G49350.1)	0	FALSE	10.054	2	1	2	1	1	838	93.2	6.6	7.79	1	0							0.867	1.293	0.96																		582.5	505	753.5	559
TRUE	High	Master Protein	Solyc08g077880.3.1	High molecular mass early light-inducible HV58, chloroplastic (AHRD V3.3 *** A0A0B0NUU8_GOSAR)	0	FALSE	10.034	6	2	3	2	1	315	35.4	5.81	10.52	2	0							0.674	2.301	0.818																		500.7	337.7	1152.3	409.4
TRUE	High	Master Protein	Solyc09g057660.3.1	Peptidyl-prolyl cis-trans isomerase (AHRD V3.3 *** A0A0K9NXQ5_ZOSMR)	0	FALSE	9.978	5	3	11	1	1	557	62	5.3	35.63	3	0	0.405	0.58	0.699																894.2	362.1	519	624.7
TRUE	High	Master Protein	Solyc03g052980.3.1	RNA helicase DEAD11	0	FALSE	9.937	5	3	3	2	1	612	66.4	7.66	8.48	3	0				0.942	1.201	1.458																	521.7	491.4	626.5	760.4
TRUE	High	Master Protein	Solyc02g069490.3.1	Sterol reductase (AHRD V3.3 *** E1VD17_SOLTU)	0	FALSE	9.934	4	2	4	2	1	566	65.8	8	13.87	2	0	0.619	0.5	0.997	0.882	0.621	0.787	1.056	0.814	0.812	0.568	0.466	0.498							192.6	119.3	96.2	192	182.3	160.9	113.3	143.5	162.9	172.1	132.7	132.3	237
TRUE	High	Master Protein	Solyc01g097760.3.1	60S ribosomal protein L7A-like protein (AHRD V3.3 *** Q2XPW4_SOLTU)	0	FALSE	9.902	12	3	19	2	1	258	29.2	10.3	61.41	3	0	0.687	1.106	1.014				1.06	1.418	1.2	0.935	0.863	1.097	0.558	1.117	0.546	0.703	0.569	0.941	126.1	86.7	139.4	127.8					102.6	108.8	145.5	123.1	123.2
TRUE	High	Master Protein	Solyc07g053540.1.1	Fasciclin-like arabinogalactan protein (AHRD V3.3 *** A0A072VC68_MEDTR)	0	FALSE	9.871	10	2	3	2	1	247	26.4	6.57	10.7	2	0	0.445	1.055	2.396																490.2	218.4	517	1174.4
TRUE	High	Master Protein	Solyc09g011630.3.1	putative glutathione S-transferase T2	0	FALSE	9.774	9	2	7	2	1	218	24.8	5.71	21.59	2	0	1.097	0.94	1.436				0.766	1.615	0.989	1.051	0.725	0.793							178.8	196.2	168.1	256.8					183.1	140.2	295.7	181	224.2
TRUE	High	Master Protein	Solyc04g015750.3.1	Magnesium chelatase H subunit (AHRD V3.3 *** F8SPG3_CAMSI)	0	FALSE	9.737	2	2	2	2	1	1381	153.6	6.28	11.97	2	0							0.754	2.336	0.799																		490.8	370.1	1146.7	392.3
TRUE	High	Master Protein	Solyc03g123830.3.1	D-3-phosphoglycerate dehydrogenase (AHRD V3.3 *** K4BN81_SOLLC)	0	FALSE	9.736	3	2	9	1	1	627	66.1	6.67	29.66	2	1	0.664	1.002	1	1.259	1.27	2.033	1.171	1.751	1.364	0.541	0.455	0.748				0.913	0.811	1.876	130.9	87	131.2	130.9	86.3	108.6	109.6	175.4	90.8	106.4	158.9	123.9	174.9
TRUE	High	Master Protein	Solyc11g069400.2.1	Protein disulfide-isomerase (AHRD V3.3 *** K4DA96_SOLLC)	0	FALSE	9.727	3	2	5	2	1	580	64.5	4.64	15.65	2	0	0.595	1.092	0.854							0.88	0.683	0.844							338.9	201.5	370.2	289.3									352.2
TRUE	High	Master Protein	Solyc08g014130.3.1	Isopropylmalate synthase (AHRD V3.3 *** K4CJ46_SOLLC)	0	FALSE	9.717	4	2	2	1	1	661	72.6	6.4	7.03	2	0							0.538	0.995	0.709																		740.3	398	737	524.7
TRUE	High	Master Protein	Solyc11g073250.2.1	Histone H2A (AHRD V3.3 *** K4DB31_SOLLC)	0	FALSE	9.714	22	2	23	1	1	148	15.6	10.87	75.31	2	0
TRUE	High	Master Protein	Solyc06g050980.3.1	Ferritin (AHRD V3.3 *** K4C5P1_SOLLC)	0	FALSE	9.705	16	2	2	2	1	251	28.2	6.16	7.82	2	0
TRUE	High	Master Protein	Solyc11g027880.2.1	Sec14p-like phosphatidylinositol transfer family protein (AHRD V3.3 *** AT1G72160.1)	0	FALSE	9.69	4	2	9	1	1	490	56.1	5.14	28.23	2	1				1.369	2.529	2.683	1.028	1.502	1.061	0.558	0.463	0.771				0.76	0.906	1.548					79.1	108.4	200.1	212.4	130.7	134.3	196.3	138.7	214.9
TRUE	High	Master Protein	Solyc10g008190.3.1	Nucleic acid-binding, OB-fold-like protein (AHRD V3.3 *** I3SMP7_MEDTR)	0	FALSE	9.635	10	1	2	1	1	154	16.4	8.13	7.92	1	0
TRUE	High	Master Protein	Solyc05g055160.3.1	DnaJ-like protein (AHRD V3.3 *** Q38HT9_SOLTU)	0	FALSE	9.609	6	2	2	2	1	419	46.7	6.42	8.03	2	0	0.533	0.699	0.742							0.548	0.549	0.395							403.5	214.9	282.1	299.5									481.7
TRUE	High	Master Protein	Solyc10g078550.3.1	glutamate dehydrogenase	0	FALSE	9.597	5	2	5	2	1	417	45.3	6.54	17.92	2	0							0.769	0.975	1.59	0.787	0.603	0.815	0.901	0.947	1.171	0.503	0.561	1.138									138.4	106.5	135	220.1	187.3
TRUE	High	Master Protein	Solyc04g076320.3.1	argininosuccinate lyase	0	FALSE	9.532	3	1	1	1	1	525	58.1	5.53	6.63	1	0							1.136	1.29	1.008																		541.3	614.8	698.4	545.5
TRUE	High	Master Protein	Solyc04g081880.3.1	DNA/RNA-binding protein Alba-like protein (AHRD V3.3 *** A0A103Y9U5_CYNCS)	0	FALSE	9.514	7	2	3	2	1	285	31.3	9.95	10.55	2	0	0.474	1.151	0.79																702.7	332.8	809.1	555.4
TRUE	High	Master Protein	Solyc01g099910.3.1	Epoxide hydrolase (AHRD V3.3 *** B3VMR4_NICBE)	0	FALSE	9.511	5	1	2	1	1	314	35.6	6.29	6.59	1	0													0.735	0.815	0.729
TRUE	High	Master Protein	Solyc05g009030.3.1	3-isopropylmalate dehydrogenase (AHRD V3.3 *** K4BX77_SOLLC)	0	FALSE	9.511	3	1	4	1	1	406	43.4	6.46	14.07	1	0				1.01	1.976	1.393																	446.2	450.6	881.8	621.3
TRUE	High	Master Protein	Solyc09g025220.2.1	Legumin 11S-globulin (AHRD V3.3 *** Q39770_GINBI)	0	FALSE	9.511	7	2	2	2	1	431	48.4	7.14	8.15	2	0	0.562	0.62	0.971																761.1	427.6	472.3	739
TRUE	High	Master Protein	Solyc12g100160.2.1	Ribosomal protein L6 family (AHRD V3.3 *** AT1G05190.1)	0	FALSE	9.501	9	2	2	2	1	227	25	10.05	6.66	2	0	0.645	0.632	0.72				0.629	0.903	0.648										400.4	258.4	253	288.2					377.3	237.5	340.8	244.4
TRUE	High	Master Protein	Solyc04g058090.3.1	Phosphoribosylformylglycinamidine cyclo-ligase (AHRD V3.3 *** A0A061DT32_THECC)	0	FALSE	9.445	6	2	4	2	1	404	42.6	5.4	13.13	2	0	0.621	1.568	0.965				0.864	1.517	0.938	0.454	0.408	0.451							192.6	119.7	301.9	185.9					185.2	160	281	173.8	345.9
TRUE	High	Master Protein	Solyc06g051020.2.1	LOW QUALITY:Peptide-N4-(N-acetyl-beta-glucosaminyl)asparagine amidase A protein (AHRD V3.3 *** AT5G05480.1)	0	FALSE	9.439	3	1	3	1	1	500	56.4	6.62	10.05	1	0				0.55	0.333	0.234																	1133.6	623.6	377.2	265.6
TRUE	High	Master Protein	Solyc01g091190.3.1	5-enolpyruvylshikimate-3-phosphate synthase	0	FALSE	9.437	4	2	11	1	1	520	55.7	7.88	36.07	2	0				1.058	1.239	2.096	0.785	1.744	1.211				0.514	1.302	0.644								148.3	156.9	183.8	310.9	168.8	132.5	294.3	204.4
TRUE	High	Master Protein	Solyc10g086510.2.1	Mitochondrial import inner membrane translocase subunit Tim9 (AHRD V3.3 *** TIM9_ORYSJ)	0	FALSE	9.414	17	1	1	1	1	93	10.8	7.06	5.38	1	0							1.165	1.481	2.252																		406.9	474	602.8	916.3
TRUE	High	Master Protein	Solyc07g062570.3.1	Ubiquitin-conjugating enzyme family protein (AHRD V3.3 *** A9PA76_POPTR)	0	FALSE	9.391	22	3	4	1	1	153	17.2	7.34	11.99	3	0
TRUE	High	Master Protein	Solyc02g082200.3.1	Glutaredoxin (AHRD V3.3 *** F5C0G4_SOLCH)	0	FALSE	9.389	11	1	2	1	1	163	17.9	9.22	7.13	1	0
TRUE	High	Master Protein	Solyc01g111630.3.1	D-3-phosphoglycerate dehydrogenase (AHRD V3.3 *-* AT4G34200.1)	0	FALSE	9.38	6	2	5	2	1	386	42.2	7.01	17.01	2	0				1.291	1.751	3.723	0.688	1.636	0.985				0.301	2.139	0.388								103	133	180.4	383.6	185.7	127.8	303.7	182.8
TRUE	High	Master Protein	Solyc06g069020.3.1	Elongation factor 1 alpha (AHRD V3.3 *** A0A1B2LUN9_9CARY)	0	FALSE	9.372	6	1	2	1	1	284	31.5	7.28	10.03	1	0				0.628	0.546	0.523	0.854	0.125	0.283														444.9	279.6	243	232.5	530.6	453	66.4	150
TRUE	High	Master Protein	Solyc03g121900.1.1	Bifunctional inhibitor/lipid-transfer protein/seed storage 2S albumin superfamily protein (AHRD V3.3 *** AT5G48490.1)	0	FALSE	9.25	20	1	3	1	1	106	11.5	8.12	10.8	1	0													1.294	2.195	3.856
TRUE	High	Master Protein	Solyc08g080140.3.1	3,5-epimerase/4-reductase (AHRD V3.3 *** I3SMF8_MEDTR)	0	FALSE	9.249	9	3	14	3	1	301	33.8	6.25	42.73	3	0	0.571	1.335	1.683	1.103	1.797	2.27	1.066	1.975	1.353	0.939	0.66	0.853	0.528	0.955	0.683				104.6	59.7	139.7	176	77.8	85.8	139.8	176.6	89	94.9	175.8	120.4	139.1
TRUE	High	Master Protein	Solyc06g060790.1.1	3-isopropylmalate dehydratase, putative (AHRD V3.3 *** B9SXE3_RICCO)	0	FALSE	9.219	9	2	7	2	1	256	27.1	6.99	21.39	2	0	0.519	0.949	0.803				1.119	1.826	1.269							0.653	1.087	1.067	244.5	127	232.1	196.4					153.4	171.7	280.2	194.7
TRUE	High	Master Protein	Solyc11g042640.2.1	Rieske domain containing protein (AHRD V3.3 *** B6U301_MAIZE)	0	FALSE	9.19	9	2	2	2	1	276	30.1	6.9	6.81	2	0	0.389	1.247	0.867																685	266.8	854.5	593.8
TRUE	High	Master Protein	Solyc01g088560.3.1	Rab family GTPase (AHRD V3.3 *** D8RBQ4_SELML)	0	FALSE	9.154	11	2	7	1	1	208	23.1	7.9	22.73	2	0
TRUE	High	Master Protein	Solyc08g043170.3.1	delta 1-pyrroline-5-carboxylate synthetase	0	FALSE	9.121	3	2	3	2	1	720	78	6.6	9.93	2	0							0.762	0.708	0.513																		804.7	612.9	569.6	412.8
TRUE	High	Master Protein	Solyc05g032880.3.1	50S ribosomal protein L9 (AHRD V3.3 *** A0A0B2PT62_GLYSO)	0	FALSE	9.1	8	1	1	1	1	224	25.8	9.55	4.57	1	0
TRUE	High	Master Protein	Solyc02g088930.3.1	furry (AHRD V3.3 *** AT5G08060.1)	0	FALSE	9.09	11	1	2	1	1	126	14.6	9.1	6.83	1	0	0.426	1.219	0.964																665.1	283.2	810.6	641
TRUE	High	Master Protein	Solyc10g052880.1.1	LOW QUALITY:Leucine-rich repeat receptor-like protein kinase family protein (AHRD V3.3 *** A0A061DFG6_THECC)	0	FALSE	9.087	6	2	2	2	1	478	52.5	9.11	7.63	2	0							1.116	1.566	1.26																		485.7	542	760.5	611.8
TRUE	High	Master Protein	Solyc06g072220.1.1	Kunitz trypsin inhibitor (AHRD V3.3 *** B8Y888_TOBAC)	0	FALSE	9.056	13	2	2	2	1	211	23.3	9.17	5.76	2	0
TRUE	High	Master Protein	Solyc09g015310.2.1	30S ribosomal protein S4, chloroplastic (AHRD V3.3 *** RR4_NICSY)	0	FALSE	9.033	12	1	3	1	1	81	9.2	7.5	12.02	1	0							0.761	1.435	1.16																		551	419.3	790.8	639
TRUE	High	Master Protein	Solyc11g069040.3.1	glyoxalase 1	0	FALSE	9.007	10	1	2	1	1	185	20.7	5.43	10.85	1	0				1.557	1.506	2.901				1.428	1.149	1.377											172.3	268.3	259.5	499.9					242.2
TRUE	High	Master Protein	Solyc01g091160.4.1	arginase 1 ARG1	0	FALSE	8.975	6	2	4	2	1	338	37	6.39	13.68	2	0							1.071	1.432	1.269																		502.9	538.6	720.3	638.2
TRUE	High	Master Protein	Solyc11g066720.2.1	UDP-apiose/xylose synthase (AHRD V3.3 *** Q2I2N3_SOLTU)	0	FALSE	8.945	6	2	3	2	1	433	48.6	6.16	8.85	2	0
TRUE	High	Master Protein	Solyc10g006400.3.1	Tryptophan synthase (AHRD V3.3 *** K4CXH1_SOLLC)	0	FALSE	8.926	5	2	4	2	1	468	50.9	6.87	13.82	2	0	0.489	1.095	0.935	1.074	1.267	1.953	0.775	1.406	0.947										227.3	111.2	248.9	212.6	151.1	162.3	191.4	295.2	193.8	150.1	272.6	183.5
TRUE	High	Master Protein	Solyc09g005060.2.1	Phosphatidylethanolamine binding protein, putative (AHRD V3.3 *** B9SWX4_RICCO)	0	FALSE	8.912	7	1	18	1	1	124	13.8	5.26	63.45	1	0	0.691	0.565	0.533	0.653	0.375	0.434	1.175	0.476	0.441	4.307	2.389	1.378	0.813	0.604	0.836	1.549	1.131	1.342	143.4	99.1	81.1	76.4	162.5	106	61	70.5	129.4	152	61.6	57	44.1
TRUE	High	Master Protein	Solyc04g080960.3.1	pre-pro-cysteine proteinase	0	FALSE	8.911	6	3	7	3	1	373	41.4	7.06	21.74	3	0	0.422	1.404	1.256	0.941	1.037	2.113	0.319	1.207	1.41	0.314	1.086	1.564				0.852	1.157	1.713	117.6	49.6	165.1	147.7	94.3	88.7	97.8	199.2	122	38.9	147.2	172	121.1
TRUE	High	Master Protein	Solyc02g086310.1.1	lipid-transfer protein 7k-LTP	0	FALSE	8.909	23	3	6	3	1	94	9.8	8.02	15.11	3	0	0.667	0.846	0.844	0.803	0.173	0.062	0.887	0.075	0.664							2.45	1.286	1.042	178.7	119.2	151.3	150.9	294.3	236.4	50.9	18.3	228.5	202.7	17.1	151.8
TRUE	High	Master Protein	Solyc06g071960.3.1	Nucleoside diphosphate kinase (AHRD V3.3 *** K4C8R8_SOLLC)	0	FALSE	8.906	8	2	16	1	1	237	26.1	8.94	51.98	2	0							0.659	2.27	1.663																		429.2	283	974.3	713.5
TRUE	High	Master Protein	Solyc12g009600.2.1	Thylakoid lumenal 16.5 kDa protein (AHRD V3.3 *** A0A061GNW6_THECC)	0	FALSE	8.894	5	2	6	2	1	209	22.6	6.74	20.15	2	0	0.271	1.709	1.084				0.699	1.38	0.832	1.401	1.138	1.304				1.022	1.78	1.642	147.6	40	252.3	160.1					153.4	107.2	211.7	127.7	123.9
TRUE	High	Master Protein	Solyc12g011310.2.1	Glutathione S-transferase (AHRD V3.3 *** Q0PN10_9FABA)	0	FALSE	8.863	11	3	16	3	1	219	25.6	7.39	51.63	3	0	0.839	0.711	1.088	0.671	0.421	0.475	1.369	0.934	0.928	0.635	0.439	0.344	0.951	0.394	0.446	0.691	0.672	0.62	110	92.2	78.2	119.6	155.8	104.6	65.5	74	94.5	129.4	88.3	87.7	165.4
TRUE	High	Master Protein	Solyc01g097970.3.1	Deoxyuridine 5'-triphosphate nucleotidohydrolase (AHRD V3.3 *** DUT_SOLLC)	0	FALSE	8.857	13	1	2	1	1	139	14.8	5	6.92	1	0							0.899	0.507	0.717																		768.7	691.1	389.5	550.8
TRUE	High	Master Protein	Solyc11g012140.2.1	Isoleucyl-tRNA synthetase family protein (AHRD V3.3 *** B9HH75_POPTR)	0	FALSE	8.852	2	2	3	2	1	1182	135.1	6.93	9.44	2	0	0.493	0.788	0.802																778.6	383.5	613.3	624.6
TRUE	High	Master Protein	Solyc04g054890.3.1	Acyl-coenzyme A oxidase (AHRD V3.3 *** K4BSN7_SOLLC)	0	FALSE	8.793	2	1	4	1	1	688	77.4	8.54	16.26	1	0	0.299	0.815	0.932	1.042	0.87	1.712	0.526	0.92	0.458				0.538	0.756	0.471				197	58.9	160.5	183.6	129.7	135.2	112.9	222.1	206.7	108.7	190.1	94.6
TRUE	High	Master Protein	Solyc01g111120.3.1	triosephosphate isomerase (AHRD V3.3 *** AT2G21170.3)	0	FALSE	8.786	9	3	5	3	1	317	33.7	6.9	13.1	3	0	1.95	2.529	1.742				1.15	0.945	0.756										166.2	324.1	420.2	289.5					311.6	358.3	294.5	235.6
TRUE	High	Master Protein	Solyc10g007260.3.1	Ubiquitin-conjugating enzyme (AHRD V3.3 *** H6VUT0_9FABA)	0	FALSE	8.783	22	3	5	1	1	153	17.2	7.34	14.65	3	0
TRUE	High	Master Protein	Solyc01g079450.3.1	Dipeptidyl-peptidase, putative (AHRD V3.3 *** B9RNE4_RICCO)	0	FALSE	8.781	2	1	2	1	1	978	108.9	6.48	7.34	1	0							0.674	0.372	0.255				0.738	0.826	0.687												521.5	351.3	194.2	133
TRUE	High	Master Protein	Solyc01g005250.3.1	Aspartate-semialdehyde dehydrogenase (AHRD V3.3 *** V5N8M5_PHAVU)	0	FALSE	8.741	5	1	1	1	1	381	41.5	7.43	6.39	1	0
TRUE	High	Master Protein	Solyc02g083500.3.1	cell wall integrity/stress response component (AHRD V3.3 *** AT5G66090.1)	0	FALSE	8.731	8	1	1	1	1	207	22.4	6.33	5.62	1	0	0.494	1.164	1.04																649	320.8	755.5	674.7
TRUE	High	Master Protein	Solyc07g008950.3.1	Methionyl-tRNA synthetase family protein (AHRD V3.3 *** B9N0S4_POPTR)	0	FALSE	8.727	3	2	3	2	1	805	90.6	6.89	10.03	2	0										1.022	0.789	1.074																			617.8
TRUE	High	Master Protein	Solyc12g044860.2.1	ethylene-responsive RNA helicase	0	FALSE	8.686	4	2	2	1	1	513	57.2	8.4	6.72	2	0							1.006	1.603	1.099																		509.7	513	817	560.3
TRUE	High	Master Protein	Solyc08g078010.3.1	Ribosomal protein L19 family protein (AHRD V3.3 *** AT4G17560.1)	0	FALSE	8.684	7	2	8	2	1	214	23.9	9.95	26.73	2	0	0.579	1.256	0.93	1.47	2.15	3.143	0.588	2.947	1.086										212.5	123	266.9	197.6	103.1	151.5	221.6	323.9	142.3	83.6	419.4	154.6
TRUE	High	Master Protein	Solyc06g083300.3.1	Nuclear transport factor 2 family protein with RNA binding domain, putative isoform 2 (AHRD V3.3 *** A0A061DMC0_THECC)	0	FALSE	8.671	3	2	3	2	1	696	76.4	6.42	10.18	2	0	0.667	0.795	1.009	0.814	0.9	1.24													345.6	230.5	274.9	348.9	303.5	247	273.2	376.3
TRUE	High	Master Protein	Solyc03g044150.3.1	Subtilisin-like protease (AHRD V3.3 *** A9XG40_TOBAC)	0	FALSE	8.637	2	1	3	1	1	636	66.8	6.43	13.74	1	0	0.459	1.103	0.968	1.02	1.196	1.867	0.756	0.878	0.594										226.6	104	250	219.4	157.4	160.5	188.2	293.9	247.7	187.4	217.6	147.3
TRUE	High	Master Protein	Solyc06g083780.3.1	50S ribosomal protein L14 (AHRD V3.3 *** A0A0K9PMD0_ZOSMR)	0	FALSE	8.633	13	2	7	2	1	140	15	10.48	25.18	2	0	0.937	0.663	0.824	1.627	2.201	2.005	0.968	1.255	1.575										233.6	218.8	154.9	192.6	117.1	190.5	257.7	234.7	166.7	161.3	209.3	262.7
TRUE	High	Master Protein	Solyc07g054820.3.1	Protein THYLAKOID FORMATION1, chloroplastic (AHRD V3.3 *** THF1_SOLTU)	0	FALSE	8.626	8	2	5	2	1	267	30.4	8.25	19.06	2	0	0.337	1.623	0.662				0.902	1.931	0.72										331.3	111.6	537.6	219.5					263.5	237.8	508.9	189.8
TRUE	High	Master Protein	Solyc05g017760.3.1	Acetoacetyl-CoA thiolase (AHRD V3.3 *** F5CLC4_CATRO)	0	FALSE	8.599	6	3	6	1	1	404	41.5	6.28	17.36	3	0																0.709	0.968	0.838
TRUE	High	Master Protein	Solyc01g098000.3.1	Elongation factor 1-beta (AHRD V3.3 *** D7KES3_ARALL)	0	FALSE	8.543	7	2	23	1	1	241	26.1	4.68	69.14	2	0				1.284	1.569	1.62	0.7	1.093	0.743				0.44	1.925	0.985								146.1	187.7	229.3	236.8	226.3	158.3	247.4	168.1
TRUE	High	Master Protein	Solyc06g005490.3.1	triosephosphate isomerase (AHRD V3.3 *** AT3G55440.1)	0	FALSE	8.507	8	2	4	1	1	257	27.6	7.81	13.23	2	0
TRUE	High	Master Protein	Solyc11g042930.2.1	SKP1 (AHRD V3.3 *** Q68GS0_TOBAC)	0	FALSE	8.48	14	2	6	1	1	155	17.5	4.65	19.77	2	0				1.267	1.278	1.826	0.947	1.057	0.971	0.888	0.618	0.603	0.492	0.4	0.56	0.453	0.579	0.813					89.4	113.2	114.2	163.2	120.8	114.4	127.6	117.2	154.4
TRUE	High	Master Protein	Solyc08g063080.3.1	UDP-sulfoquinovose synthase (AHRD V3.3 *** C0LIR3_SOLLC)	0	FALSE	8.458	4	1	1	1	1	480	53.2	8.06	4.31	1	0
TRUE	High	Master Protein	Solyc04g005690.3.1	SWAP (Suppressor-of-White-APricot)/surp domain-containing protein / ubiquitin family protein (AHRD V3.3 *** AT1G14650.3)	0	FALSE	8.435	2	1	1	1	1	840	93.1	4.87	5.93	1	0
TRUE	High	Master Protein	Solyc02g091490.4.1	symbol=Frk3	0	FALSE	8.417	3	1	3	1	1	389	41.8	5.8	10	1	0													0.606	2.15	1.515
TRUE	High	Master Protein	Solyc08g083380.2.1	Mitochondrial import inner membrane translocase subunit Tim13 (AHRD V3.3 *** A0A0B0NRT8_GOSAR)	0	FALSE	8.396	18	1	1	1	1	88	9.6	5.38	4.8	1	0
TRUE	High	Master Protein	Solyc06g071470.3.1	Peroxisomal membrane protein PEX14 (AHRD V3.3 *** W9RQB1_9ROSA)	0	FALSE	8.396	4	1	1	1	1	708	76.9	6.27	4.44	1	0
TRUE	High	Master Protein	Solyc00g042130.2.1	ATP synthase subunit alpha (AHRD V3.3 *** A0A076E9A2_CHLSO)	0	FALSE	8.379	5	3	8	3	1	509	54.5	5.72	23.24	3	0	0.562	2.942	1.285										0.514	3.711	0.673	0.563	1.52	1.214	138.2	77.6	406.6	177.5
TRUE	High	Master Protein	Solyc03g117490.3.1	Glycerol kinase (AHRD V3.3 *** GLPK_ARATH)	0	FALSE	8.374	6	2	2	2	1	522	56.5	6.33	6.95	2	0							0.876	0.836	0.624																		719.4	630.3	601.2	449.1
TRUE	High	Master Protein	Solyc06g050770.3.1	Alpha-soluble NSF attachment protein (AHRD V3.3 *** SNAA_SOLTU)	0	FALSE	8.361	7	2	3	2	1	289	32.5	5.16	10.18	2	0	0.405	0.695	0.736				0.9	1.186	0.785				0.794	1.809	1.298				282.1	114.3	195.9	207.6					206.6	185.9	245.2	162.3
TRUE	High	Master Protein	Solyc06g076970.3.1	Peptidyl-prolyl cis-trans isomerase (AHRD V3.3 *** K4CA55_SOLLC)	0	FALSE	8.356	12	4	14	4	1	251	26.9	8.78	38.85	4	0	4.269	2.825	5.163	1.274	1.852	1.801	0.779	1.384	1.967	0.381	1.758	2.291	0.665	0.96	1.084	0.763	1.186	1.481	30.2	128.8	85.2	155.8	67.5	86	125	121.6	78	60.7	107.9	153.4	73.7
TRUE	High	Master Protein	Solyc12g027720.1.1	LOW QUALITY:ATP synthase subunit b, chloroplastic (AHRD V3.3 *-* ATPF_NICTO)	0	FALSE	8.349	32	2	9	2	1	60	7.1	9.1	29.83	2	0	0.327	1.641	0.895	1.657	2.975	7.148	0.68	3.304	1.431							0.505	1.356	1.144	155.4	50.8	254.9	139	46.9	77.8	139.7	335.6	93.5	63.6	309	133.8
TRUE	High	Master Protein	Solyc04g009540.1.1	Ribosomal protein L10 (AHRD V3.3 *** A0A124SGM8_CYNCS)	0	FALSE	8.339	12	3	8	3	1	229	25.6	9.11	22.52	3	0	0.648	2.033	1.117				0.618	2.181	0.882				0.498	2.834	0.739	0.418	1.503	1.02	125.1	81.1	254.2	139.6					128.2	79.2	279.5	113.1
TRUE	High	Master Protein	Solyc10g086020.2.1	interactor of constitutive active ROPs 3	0	FALSE	8.268	15	4	5	4	1	173	19	10.24	16.83	4	0	1.427	3.323	1.962				0.733	1.343	0.84										155.6	222.1	517	305.3					306.5	224.7	411.5	257.3
TRUE	High	Master Protein	Solyc12g056250.2.1	Glutathione S-transferase (AHRD V3.3 *** Q9M558_EUPES)	0	FALSE	8.263	13	2	2	2	1	236	26.5	6.54	6.03	2	0
TRUE	High	Master Protein	Solyc04g049070.3.1	alpha glucosidase II	0	FALSE	8.259	3	2	2	2	1	921	105	6.29	5.95	2	0																0.652	0.872	1.041
TRUE	High	Master Protein	Solyc07g045350.3.1	Acetoacetyl-CoA thiolase (AHRD V3.3 *** F5CLC4_CATRO)	0	FALSE	8.239	11	4	8	2	1	444	46.1	5.66	24.68	4	1	0.599	1.13	0.793				1.293	0.713	0.707	1.269	0.855	1.186							227.1	136.1	256.6	180.2					215.5	278.6	153.6	152.3	185.6
TRUE	High	Master Protein	Solyc06g064470.3.1	60S ribosomal protein L7A-like protein (AHRD V3.3 *** Q2XPW4_SOLTU)	0	FALSE	8.2	5	2	15	1	1	362	40.8	9.96	45.17	2	0	0.521	0.862	0.74	1.124	1.831	1.543	0.969	0.928	0.867	0.822	0.564	0.774	0.58	0.731	0.67	0.753	0.571	1.062	128.1	66.7	110.4	94.8	72.8	81.8	133.2	112.3	106.3	103	98.6	92.1	126.6
TRUE	High	Master Protein	Solyc01g005410.3.1	Caleosin-related family protein (AHRD V3.3 *** AT1G70680.1)	0	FALSE	8.2	14	2	4	2	1	191	21.9	8.68	14.26	2	0	0.556	1.186	0.921							0.806	0.591	0.641							327.6	182.1	388.5	301.8									395.1
TRUE	High	Master Protein	Solyc07g056480.3.1	glutathione S-transferase/peroxidase	0	FALSE	8.185	8	2	2	2	1	240	28.1	6.25	7.29	2	0				0.898	1.794	1.027																	508.6	456.9	912.4	522.2
TRUE	High	Master Protein	Solyc03g113030.3.1	Aldose 1-epimerase (AHRD V3.3 *** K4BKF6_SOLLC)	0	FALSE	8.15	5	2	2	2	1	355	39.4	6.46	6.56	2	0	1.391	1.144	1.2										0.708	0.839	1.391				253.4	352.5	289.9	304.2
TRUE	High	Master Protein	Solyc02g068640.3.1	Pyrroline-5-carboxylate reductase (AHRD V3.3 *** A0A0V0HW05_SOLCH)	0	FALSE	8.124	8	2	2	2	1	276	28.6	8.56	7.26	2	0							1.341	1.181	1.305	0.682	0.57	0.866															248.6	333.3	293.6	324.5	384.7
TRUE	High	Master Protein	Solyc11g072710.2.1	phototropin 1	0	FALSE	8.123	3	3	4	3	1	1017	114.2	7.12	11.77	3	0							1.122	2.304	1.957	0.494	0.359	0.889	0.701	3.169	2.689												125.3	140.6	288.8	245.3	291.8
TRUE	High	Master Protein	Solyc06g008620.1.1	LOW QUALITY:tolB protein-like protein (AHRD V3.3 *** AT4G01870.2)	0	FALSE	8.106	3	1	2	1	1	660	73.2	6.2	7.13	1	0
TRUE	High	Master Protein	Solyc04g014480.3.1	Heat-shock protein, putative (AHRD V3.3 *** B9S3B2_RICCO)	0	FALSE	8.091	14	2	3	2	1	145	16.1	7.56	10.09	2	0							1.463	1.022	2.379	0.694	0.641	0.6	0.881	0.809	1.322												136.4	199.6	139.4	324.5	272.6
TRUE	High	Master Protein	Solyc09g082780.3.1	Stem-specific protein TSJT1 (AHRD V3.3 *** A0A0B0PHH6_GOSAR)	0	FALSE	8.074	7	1	1	1	1	251	27.3	6.52	5.78	1	0							1.212	2.426	2.133																		354.4	429.7	859.9	756
TRUE	High	Master Protein	Solyc12g013810.2.1	Thioredoxin (AHRD V3.3 *** A0A103YK44_CYNCS)	0	FALSE	8.059	12	2	2	2	1	179	19.3	8.97	6.15	2	0										0.719	0.8	1.218																			642.1
TRUE	High	Master Protein	Solyc08g077890.3.1	ATP-dependent Clp protease proteolytic subunit (AHRD V3.3 *** K4CNE8_SOLLC)	0	FALSE	8.048	7	2	3	2	1	302	33.1	7.27	10.11	2	0	0.357	1.354	0.824				0.822	1.984	1.598										339.5	121.2	459.7	279.6					222.1	182.4	440.6	354.9
TRUE	High	Master Protein	Solyc07g043480.1.1	Glycosyltransferase (AHRD V3.3 *** A0A0A1WC49_NICAT)	0	FALSE	8.048	3	1	1	1	1	456	51.3	6.29	5.8	1	0
TRUE	High	Master Protein	Solyc04g005030.3.1	Transducin/WD40 repeat-like superfamily protein (AHRD V3.3 *-* AT1G24130.1)	0	FALSE	8.035	3	2	5	2	1	659	71.6	6.58	15.27	2	0	0.703	1.045	0.952							0.589	0.585	0.662							324.3	227.9	338.9	308.9									423.2
TRUE	High	Master Protein	Solyc06g053200.3.1	6-phosphogluconolactonase (AHRD V3.3 *** B6UAK0_MAIZE)	0	FALSE	7.979	7	2	2	2	1	260	28.6	5.39	5.87	2	0	1.025	0.918	0.903																623.9	639.7	572.8	563.6
TRUE	High	Master Protein	Solyc06g009940.1.1	LOW QUALITY:Photosystem I P700 chlorophyll a apoprotein A1 (AHRD V3.3 *-* PSAA_ENCLE)	0	FALSE	7.975	17	1	2	1	1	72	7.9	6.34	9.14	1	0							0.889	2.12	0.966				0.299	2.744	0.553												241.2	214.5	511.3	233
TRUE	High	Master Protein	Solyc07g063680.3.1	Adenine nucleotide alpha hydrolases-like superfamily protein (AHRD V3.3 *** AT1G11360.4)	0	FALSE	7.972	6	1	2	1	1	282	31.1	5.03	10.59	1	0							0.989	1.194	1.255				0.633	1.526	1.881												270.4	267.5	322.8	339.3
TRUE	High	Master Protein	Solyc09g015000.3.1	Heat-shock protein, putative (AHRD V3.3 *** B9S3B2_RICCO)	0	FALSE	7.964	11	2	6	1	1	156	17.8	8.32	22.34	2	0							1.008	0.623	0.605	0.354	0.358	0.408															370.8	373.8	231	224.4	566
TRUE	High	Master Protein	Solyc08g079240.3.1	(Dimethylallyl)adenosine tRNA methylthiotransferase MiaB (AHRD V3.3 *** A0A0B0NEC9_GOSAR)	0	FALSE	7.935	7	2	7	2	1	262	30	6.09	22.34	2	0	0.227	1.21	0.747				0.616	1.372	0.736	1.966	1.739	2.345	0.359	1.041	0.589				188.4	42.7	228	140.8					161.1	99.3	221.1	118.6	85.1
TRUE	High	Master Protein	Solyc05g006170.3.1	Lycopersicon esculentum Chloroplast Envelope Protein 1	0	FALSE	7.925	2	1	1	1	1	610	65.6	8.41	4.44	1	0
TRUE	High	Master Protein	Solyc11g066520.2.1	Carboxypeptidase (AHRD V3.3 *** K4D9Q9_SOLLC)	0	FALSE	7.914	2	1	3	1	1	463	51.5	6.43	10.26	1	0							0.896	1.514	0.971				0.434	1.181	1.153	0.545	1.634	1.534									182.6	163.6	276.5	177.3
TRUE	High	Master Protein	Solyc07g008720.4.1	BTF3-like transcription factor	0	FALSE	7.911	16	2	12	2	1	162	17.5	6.81	37.63	2	0	1.544	1.968	1.43	1.554	1.547	1.644	0.741	1.061	0.639	0.984	1.549	1.635	0.549	1.639	1.193				80.8	124.7	158.9	115.5	83.5	129.8	129.3	137.4	139.5	103.4	148	89.1	92.9
TRUE	High	Master Protein	Solyc08g075390.3.1	nudix hydrolase homolog 3 (AHRD V3.3 *** AT1G79690.2)	0	FALSE	7.908	3	2	2	2	1	779	87.9	5.08	7.76	2	0													1.034	1.469	1.858
TRUE	High	Master Protein	Solyc07g065090.2.1	polygalacturonase inhibitor protein	0	FALSE	7.889	7	2	2	2	1	327	36.5	8.35	7.28	2	0							0.948	0.832	0.603																		709.5	672.4	590.2	427.9
TRUE	High	Master Protein	Solyc10g044670.2.1	phytochrome A	0	FALSE	7.861	2	2	4	2	1	1176	130.7	6.28	13.26	2	0										0.4	0.124	0.59																			1135.8
TRUE	High	Master Protein	Solyc01g088370.3.1	Eukaryotic translation initiation factor 3 subunit B (AHRD V3.3 *** K4AYM7_SOLLC)	0	FALSE	7.859	3	2	2	2	1	717	82.7	5.33	6.17	2	0							1.007	0.903	1.002																		613.7	617.6	553.9	614.8
TRUE	High	Master Protein	Solyc03g025630.3.1	Tripeptidyl-peptidase 2 (AHRD V3.3 *-* A0A0B0NVF8_GOSAR)	0	FALSE	7.857	17	2	5	2	1	126	14.7	7.49	17.67	2	0	0.598	0.924	1.104	0.935	0.916	1.083	0.977	0.975	1.083	0.78	0.682	0.838							165.5	98.9	152.9	182.7	152.5	142.6	139.7	165.2	148.7	145.3	145	161.1	181.9
TRUE	High	Master Protein	Solyc09g010420.3.1	Arginine biosynthesis bifunctional protein ArgJ, chloroplastic (AHRD V3.3 *** K4CR69_SOLLC)	0	FALSE	7.852	5	2	2	2	1	472	49.4	6.14	7.15	2	0	2.365	1.87	2.529				1.038	0.701	0.734										154.6	365.5	289.1	390.9					345.6	358.8	242.1	253.5
TRUE	High	Master Protein	Solyc05g050630.3.1	Tetratricopeptide repeat (TPR)-like superfamily protein (AHRD V3.3 *** AT1G01320.3)	0	FALSE	7.847	2	2	2	1	1	1843	203.9	6.68	8.51	2	0
TRUE	High	Master Protein	Solyc09g005740.2.1	Tetratricopeptide repeat (TPR)-like superfamily protein (AHRD V3.3 *** AT3G53560.2)	0	FALSE	7.841	8	2	4	2	1	238	28	5.41	12.38	2	0							1.01	1.455	1.117	1.261	1.079	1.099															261.9	264.6	381	292.5	270.3
TRUE	High	Master Protein	Solyc12g096150.2.1	60S ribosomal protein L13 (AHRD V3.3 *** K4DH88_SOLLC)	0	FALSE	7.826	8	2	27	1	1	206	23.5	11.08	93.95	2	0							1.017	2.132	1.248																		444.8	452.2	948.1	555
TRUE	High	Master Protein	Solyc02g094640.3.1	Acetyl-coenzyme A synthetase (AHRD V3.3 *** K4BDQ9_SOLLC)	0	FALSE	7.82	2	1	1	1	1	851	94.6	6.61	4.38	1	0							0.867	2.831	1.544																		384.4	333.5	1088.4	593.7
TRUE	High	Master Protein	Solyc05g056295.1.1	Biotin carboxyl carrier acetyl-CoA carboxylase (AHRD V3.3 *** G7KRK6_MEDTR)	0	FALSE	7.819	7	2	5	2	1	285	30.1	8.41	15.35	2	0	0.511	1.339	1.349				1.226	1.863	1.779	0.874	0.871	1.015				0.418	0.865	1.304	142.9	73.1	191.3	192.8					102.3	125.3	190.5	181.9	159.6
TRUE	High	Master Protein	Solyc05g055310.3.1	Heavy metal transport/detoxification superfamily protein (AHRD V3.3 *-* AT5G27690.1)	0	FALSE	7.818	27	2	8	2	1	81	8.5	6.6	26.39	2	0	1.024	0.794	1.574	0.982	1.948	1.41	1.116	0.853	2.162	0.885	1.299	1.097							136.6	139.8	108.5	215.1	112.4	110.3	218.9	158.4	117	130.5	99.8	252.8	140.1
TRUE	High	Master Protein	Solyc09g092450.3.1	Long-chain acyl-CoA synthetase (AHRD V3.3 *** A0A061R0V4_9CHLO)	0	FALSE	7.775	3	2	2	2	1	723	80.4	8.15	7.07	2	0	0.529	1.016	1.088																660.6	349.3	671.3	718.8
TRUE	High	Master Protein	Solyc12g009470.2.1	yellow-green-2	0	FALSE	7.775	8	2	2	2	1	278	31.9	7.43	6.82	2	0							0.713	1.533	0.901																		578.7	412.7	887.1	521.4
TRUE	High	Master Protein	Solyc01g111650.3.1	Skp1 (AHRD V3.3 *** Q49HP3_CAPAN)	0	FALSE	7.767	11	2	2	1	1	185	20.9	5.14	7.39	2	0	0.574	0.899	0.781																737.7	423.3	663.1	575.8
TRUE	High	Master Protein	Solyc06g069530.3.1	Biotin carboxyl carrier acetyl-CoA carboxylase (AHRD V3.3 *** G7KMP4_MEDTR)	0	FALSE	7.752	7	2	4	2	1	261	27.6	7.21	12.85	2	0	0.935	1.437	1.582				0.665	0.94	1.066	0.876	0.876	1.207							161.5	151	232.1	255.5					218	144.9	204.8	232.4	202.1
TRUE	High	Master Protein	Solyc12g008590.2.1	Profilin (AHRD V3.3 *** A0A0V0HAW8_SOLCH)	0	FALSE	7.698	24	4	14	2	1	131	14.1	5	41.5	4	1				1.028	1.426	1.459	0.633	1.445	1.815	0.805	1.816	4.049	0.626	1.475	1.927	0.992	1.654	2.687					97.7	100.4	139.4	142.5	98.1	62.1	141.8	178	62.6
TRUE	High	Master Protein	Solyc01g107820.2.1	TOMATO WOUND-INDUCED 1	0	FALSE	7.64	4	1	1	1	1	470	52.9	5.53	4.48	1	0
TRUE	High	Master Protein	Solyc11g069430.2.1	plasma membrane intrinsic protein 2.6	0	FALSE	7.632	5	1	1	1	1	287	30.7	8.16	4.95	1	0							0.896	2.335	2.456																		358.9	321.6	838	881.5
TRUE	High	Master Protein	Solyc08g006540.3.1	FKBP-type peptidyl-prolyl cis-trans isomerase	0	FALSE	7.627	8	2	3	2	1	222	23.7	9.14	9.2	2	0							0.7	2.098	1.543							0.629	1.461	1.406									224.7	157.3	471.4	346.7
TRUE	High	Master Protein	Solyc10g009220.3.1	RNA-binding (RRM/RBD/RNP motifs) family protein (AHRD V3.3 *** AT4G00830.6)	0	FALSE	7.62	5	1	1	1	1	484	53	4.94	4.79	1	0
TRUE	High	Master Protein	Solyc03g111850.3.1	Indole-3-glycerol phosphate synthase (AHRD V3.3 *** W8SVJ4_TOBAC)	0	FALSE	7.619	4	2	2	2	1	411	45.4	8.02	7.35	2	0							0.853	1.603	1.312																		503.4	429.5	806.8	660.4
TRUE	High	Master Protein	Solyc12g038970.2.1	EMB1873 protein (AHRD V3.3 *** A0A097PRP8_SOLLC)	0	FALSE	7.609	4	1	1	1	1	421	46.7	5.3	4.02	1	0
TRUE	High	Master Protein	Solyc03g123410.1.1	Germin-like protein (AHRD V3.3 *** Q0PWM4_CAPCH)	0	FALSE	7.598	7	1	1	1	1	208	21.6	6.29	4.38	1	0							0.785	4.501	0.92																		333.1	261.4	1499.1	306.4
TRUE	High	Master Protein	Solyc05g012620.3.1	uvrB/uvrC motif-containing protein (AHRD V3.3 *** AT2G03390.4)	0	FALSE	7.594	5	1	1	1	1	336	38.3	5.25	5.65	1	0							1.312	0.825	0.901																		594.2	779.6	490.5	535.6
TRUE	High	Master Protein	Solyc11g039650.2.1	Dynamin (AHRD V3.3 *** A0A103XDG1_CYNCS)	0	FALSE	7.58	2	1	1	1	1	919	99.6	8.84	4.46	1	0
TRUE	High	Master Protein	Solyc07g009140.3.1	26S proteasome regulatory subunit Rpn7 (AHRD V3.3 *** AT4G24820.2)	0	FALSE	7.576	4	1	1	1	1	386	44.3	6.18	3.85	1	0
TRUE	High	Master Protein	Solyc10g074590.2.1	pantothenate kinase (AHRD V3.3 *** AT4G35360.2)	0	FALSE	7.555	4	1	1	1	1	367	40.8	5.11	5.15	1	0							0.684	0.886	0.7																		734	502	650.3	513.6
TRUE	High	Master Protein	Solyc07g005330.3.1	Glucan endo-1,3-beta-glucosidase, putative (AHRD V3.3 *** B9SXY3_RICCO)	0	FALSE	7.548	2	1	3	1	1	459	50.9	8.92	9.75	1	0							0.738	0.56	0.47				0.83	1.583	0.667												433.5	319.9	242.6	204
TRUE	High	Master Protein	Solyc07g062970.3.1	protein phosphatase 2C	0	FALSE	7.532	3	1	8	1	1	282	30.9	6.06	25.12	1	0	0.83	1.028	0.95				1.437	1.063	1.076	0.405	0.318	0.307	0.557	0.884	0.968				157.6	130.8	162	149.7					131.1	188.5	139.4	141.1	295.5
TRUE	High	Master Protein	Solyc03g121720.2.1	3-hydroxyisobutyrate dehydrogenase, putative (AHRD V3.3 *** B9S5X5_RICCO)	0	FALSE	7.527	4	1	2	1	1	382	40.7	8.28	10.54	1	0							0.939	2.112	1.743				0.508	2.101	1.017												207.1	194.4	437.5	361
TRUE	High	Master Protein	Solyc02g088690.3.1	UDP-glucose 6-dehydrogenase family protein (AHRD V3.3 *** AT3G29360.2)	0	FALSE	7.526	5	2	3	2	1	481	52.8	6.86	9.7	2	0	0.663	0.965	1.337	0.987	1.258	1.306	1.146	1.123	0.824										201.8	133.7	194.7	269.8	175.8	173.5	221.1	229.6	195.4	223.9	219.5	161.1
TRUE	High	Master Protein	Solyc10g044520.2.1	Ferredoxin (AHRD V3.3 *** A0A0K0PWX6_SOLLC)	0	FALSE	7.525	11	1	9	1	1	137	14.6	4.65	40.14	1	0	0.22	1.362	0.581				0.586	2.77	0.95				0.27	2.042	0.812	0.319	0.602	0.757	189.7	41.7	258.3	110.3					113.1	66.3	313.3	107.4
TRUE	High	Master Protein	Solyc01g098550.3.1	Indole-3-glycerol phosphate lyase (AHRD V3.3 *** W9QCL1_9ROSA)	0	FALSE	7.521	6	1	1	1	1	347	37.4	8	4.23	1	0							0.76	0.593	0.496																		842.6	640.3	499.3	417.9
TRUE	High	Master Protein	Solyc02g081190.3.1	1-aminocyclopropane-1-carboxylate oxidase 4	0	FALSE	7.51	6	1	1	1	1	320	36.3	5.34	6.23	1	0
TRUE	High	Master Protein	Solyc07g062870.3.1	30S ribosomal protein S20 (AHRD V3.3 *** A0A060IGE4_PANGI)	0	FALSE	7.502	5	1	5	1	1	184	20.2	10.2	15.55	1	0							0.572	1.726	0.573																		620	354.4	1070.1	355.5
TRUE	High	Master Protein	Solyc06g076360.3.1	outer envelope membrane protein	0	FALSE	7.488	3	3	10	3	1	784	86.5	8.6	29.91	3	0	0.521	1.145	0.794	0.751	0.748	0.896	0.715	0.293	0.316				0.812	0.529	0.456				173.4	90.3	198.7	137.6	176.7	132.7	132.2	158.3	258.2	184.6	75.7	81.6
TRUE	High	Master Protein	Solyc07g045440.1.1	Fasciclin-like arabinogalactan protein (AHRD V3.3 *** G7K0M1_MEDTR)	0	FALSE	7.463	6	2	12	2	1	409	44.1	6.54	36.89	2	0	0.556	1.73	1.992	0.943	2.109	1.853	0.899	1.69	1.832	1.069	1.414	1.771				0.74	1.169	1.645	90.9	50.6	157.3	181.2	81.3	76.7	171.4	150.6	88.5	79.6	149.6	162.2	91.4
TRUE	High	Master Protein	Solyc05g006520.3.1	dehydrogenase AF209924	0	FALSE	7.424	8	3	9	3	1	391	43.2	7.5	26.5	3	0	1.279	2.011	1.484	1.431	2.058	1.816	1.313	1.627	1.423	0.189	0.424	0.536							103.9	132.9	209	154.2	95.2	136.2	195.8	172.8	111.9	146.9	182.1	159.2	279.2
TRUE	High	Master Protein	Solyc04g050510.3.1	Translational activator GCN1, putative (AHRD V3.3 *** B9S7P8_RICCO)	0	FALSE	7.402	2	1	1	1	1	1314	141.3	6.99	5.51	1	0							0.571	0.632	0.558																		869.5	496.1	549.3	485
TRUE	High	Master Protein	Solyc02g069450.3.1	Photosystem I reaction center subunit III (AHRD V3.3 *** I3SN70_MEDTR)	0	FALSE	7.399	10	2	4	2	1	228	25	9.48	14.25	2	0							0.625	3.384	0.792				0.413	5.431	1.267												206.9	129.3	700	163.8
TRUE	High	Master Protein	Solyc03g118410.3.1	Acyl carrier protein (AHRD V3.3 *** Q672Q9_SOLLC)	0	FALSE	7.382	14	2	13	2	1	133	14.2	4.98	39.69	2	0	0.306	2.551	0.699	1.91	2.498	4.897	0.53	3.684	0.822				0.254	3.095	0.679				131.7	40.3	336	92	58.2	111.2	145.5	285.1	99.4	52.6	366.2	81.7
TRUE	High	Master Protein	Solyc12g009040.2.1	Long chain acyl-CoA synthetase (AHRD V3.3 *** Q5W6W7_ORYSJ)	0	FALSE	7.366	3	1	2	1	1	718	78.3	8.03	8.27	1	0				0.56	0.868	0.616				0.944	1.055	0.71											394.2	220.6	342.3	242.8					323.5
TRUE	High	Master Protein	Solyc08g016180.3.1	60S ribosomal protein L18a (AHRD V3.3 *** K4CJE2_SOLLC)	0	FALSE	7.352	6	1	1	1	1	178	21.4	10.23	4.37	1	0	1.637	1.383	1.24																456.2	747	630.8	565.9
TRUE	High	Master Protein	Solyc09g014550.3.1	MLP (AHRD V3.3 *** G8DRV9_GOSBA)	0	FALSE	7.349	7	1	3	1	1	152	17.4	5.76	14.86	1	0	0.794	1.175	1.148	1.958	2.233	3.079	0.787	2.044	1.675										194.3	154.2	228.4	223.1	96.7	189.4	216	297.8	145.3	114.4	296.9	243.4
TRUE	High	Master Protein	Solyc03g113930.2.1	Heat-shock protein, putative (AHRD V3.3 *** B9S5K5_RICCO)	0	FALSE	7.314	14	2	4	1	1	180	20.5	6.57	14.49	2	0							1.12	1.028	0.842				0.532	0.714	0.667												300.7	336.9	309.2	253.3
TRUE	High	Master Protein	Solyc02g069080.3.1	Exocyst complex component 8 (AHRD V3.3 *** A0A0B0NCJ4_GOSAR)	0	FALSE	7.31	1	2	20	2	1	1156	129.1	5.12	67.75	2	0	0.513	1.103	1.131				0.815	0.687	0.651	0.735	0.649	0.795	0.671	1.121	1.541	0.717	1	1.393	128.1	65.7	141.3	144.9					152.3	124.1	104.6	99.1	151
TRUE	High	Master Protein	Solyc02g078380.3.1	Stem-specific protein TSJT1 (AHRD V3.3 *** A0A151T7D1_CAJCA)	0	FALSE	7.305	4	1	2	1	1	253	28.3	5.64	9.25	1	0							1.099	1.259	1.12	0.712	0.626	0.627															268	294.6	337.3	300.1	404.8
TRUE	High	Master Protein	Solyc12g013990.2.1	Protein kinase, putative (AHRD V3.3 *-* B9SRD1_RICCO)	0	FALSE	7.285	2	1	1	1	1	721	81.6	8.79	5.13	1	0
TRUE	High	Master Protein	Solyc10g084640.1.1	Acyl-CoA N-acyltransferases (NAT) superfamily protein (AHRD V3.3 *** AT2G39020.1)	0	FALSE	7.274	13	2	2	2	1	232	25.9	5.8	7.34	2	0							0.929	0.768	0.727																		700.9	651.2	538.6	509.3
TRUE	High	Master Protein	Solyc01g007150.3.1	Coatomer subunit beta (AHRD V3.3 *** K4AST1_SOLLC)	0	FALSE	7.271	1	1	1	1	1	949	105.8	6.04	5.04	1	0													0.838	1.203	0.685
TRUE	High	Master Protein	Solyc09g098040.3.1	Phosphoglucan, water dikinase (AHRD V3.3 *** A0A072UBU6_MEDTR)	0	FALSE	7.27	1	1	1	1	1	1202	132.3	5.91	4.44	1	0							0.815	1.24	1.013																		590	481	731.5	597.5
TRUE	High	Master Protein	Solyc09g074870.3.1	Cytochrome b-c1 complex subunit 6 (AHRD V3.3 *** QCR6_SOLTU)	0	FALSE	7.237	7	1	1	1	1	144	16.6	8.35	4.18	1	0							0.683	0.365	1.06																		772.3	527.3	281.8	818.5
TRUE	High	Master Protein	Solyc03g079930.3.1	Mitochondrial glycoprotein (AHRD V3.3 *** A0A103YDB4_CYNCS)	0	FALSE	7.233	4	1	5	1	1	258	29.1	4.88	20.66	1	0	1.307	1.38	1.577	1.255	1.341	1.817	0.888	1.136	1.167							0.427	0.951	0.609	114	148.9	157.3	179.8	110.9	139.1	148.6	201.4	143.2	127.2	162.6	167
TRUE	High	Master Protein	Solyc06g065590.3.1	60S ribosomal protein L18a (AHRD V3.3 *** K4C7I8_SOLLC)	0	FALSE	7.199	6	1	3	1	1	185	22.3	10.26	14.42	1	0	1.429	1.268	1.191	1.482	1.919	2.354	0.994	1.637	1.612										163.7	233.9	207.5	194.9	118.4	175.5	227.3	278.8	152.6	151.7	249.7	246
TRUE	High	Master Protein	Solyc03g115630.3.1	Carbamoyl-phosphate synthase small chain (AHRD V3.3 *** A0A0B0PDS6_GOSAR)	0	FALSE	7.174	2	1	2	1	1	426	46.5	6.07	6.05	1	0	0.383	1.442	0.852													0.651	1.178	1.863	326.3	125.1	470.5	278.1
TRUE	High	Master Protein	Solyc02g089065.1.1	SPIRAL1-like1 (AHRD V3.3 *** AT1G26355.1)	0	FALSE	7.145	19	1	1	1	1	110	11.2	9.31	3.43	1	0
TRUE	High	Master Protein	Solyc01g079220.3.1	NifU-like protein 1 (AHRD V3.3 *** W9R6P7_9ROSA)	0	FALSE	7.09	9	1	1	1	1	218	23.4	5.15	4.13	1	0	0.541	0.964	1.001																684.7	370.2	660	685.2
TRUE	High	Master Protein	Solyc01g087560.3.1	Methyltransferase (AHRD V3.3 *** K4AYE6_SOLLC)	0	FALSE	7.073	4	1	1	1	1	346	39	6.13	4.42	1	0
TRUE	High	Master Protein	Solyc07g032100.3.1	Coatomer subunit alpha (AHRD V3.3 *** K4CDF4_SOLLC)	0	FALSE	7.062	1	2	2	1	1	1219	136.8	7.02	6.76	2	0							0.985	1.591	1.11																		512.2	504.6	814.8	568.3
TRUE	High	Master Protein	Solyc12g100200.2.1	UPF0061 protein (AHRD V3.3 *** A0A199W512_ANACO)	0	FALSE	7.049	3	2	2	1	1	618	69.5	6.21	7.56	2	0							0.953	1.382	1.453																		501.2	477.5	692.9	728.5
TRUE	High	Master Protein	Solyc01g110450.3.1	NADP dependent sorbitol 6-phosphate dehydrogenase family protein (AHRD V3.3 *** B9HRF0_POPTR)	0	FALSE	7.047	9	2	2	2	1	309	34.7	6.62	7.77	2	0
TRUE	High	Master Protein	Solyc06g048610.3.1	Nucleic acid-binding, OB-fold-like protein (AHRD V3.3 *** Q93VB0_ARATH)	0	FALSE	7.026	3	1	1	1	1	386	41.9	7.85	5.55	1	0							1.09	1.654	1.311																		474.7	517.5	785.2	622.6
TRUE	High	Master Protein	Solyc09g009430.3.1	Cell division protein ftsZ, putative (AHRD V3.3 *** B9SRX2_RICCO)	0	FALSE	6.963	4	1	1	1	1	478	50.4	5.55	6.22	1	0
TRUE	High	Master Protein	Solyc02g082920.3.1	acidic extracellular 26 kD chitinase	0	FALSE	6.952	11	1	1	1	1	253	27.6	6.32	4.42	1	0	0.896	0.287	0.856																789.5	707.5	226.9	676.1
TRUE	High	Master Protein	Solyc05g009190.3.1	chlorophyll a/b-binding protein	0	FALSE	6.943	3	1	1	1	1	599	67.9	6.98	4.58	1	0
TRUE	High	Master Protein	Solyc01g066690.3.1	eukaryotic translation initiation factor 2 gamma subunit (AHRD V3.3 *** AT1G04170.2)	0	FALSE	6.942	3	1	1	1	1	503	55	8.6	5.7	1	0							1.003	1.213	1.101																		555.9	557.4	674.4	612.3
TRUE	High	Master Protein	Solyc03g025310.3.1	Sec-independent translocase protein TatA (AHRD V3.3 *** A0A0B0PZ99_GOSAR)	0	FALSE	6.924	5	2	5	2	1	375	40.6	5.52	16.01	2	0				0.974	1.015	3.2	0.63	0.745	1.082	1.524	1.194	1.668	0.532	0.738	1.041								96.9	94.4	98.4	310.2	173.6	109.3	129.3	187.9	111.4
TRUE	High	Master Protein	Solyc01g102585.1.1	Eukaryotic translation initiation factor 3 subunit C (AHRD V3.3 *** M1BJV6_SOLTU)	0	FALSE	6.916	1	1	1	1	1	917	103.5	5.44	4.28	1	0							0.739	0.406	0.388																		947.4	700.6	384.7	367.3
TRUE	High	Master Protein	Solyc07g065120.3.1	Glycerophosphoryl diester phosphodiesterase, putative (AHRD V3.3 *** B9SSQ8_RICCO)	0	FALSE	6.915	3	2	6	2	1	753	82.1	5.47	18.23	2	0							1.092	1.285	1.757	0.546	0.527	0.608	0.386	1.131	0.598	0.425	0.64	0.79									116.9	127.6	150.2	205.4	223.8
TRUE	High	Master Protein	Solyc10g074500.2.1	mitochondrial NAD-dependent isocitrate dehydrogenase	0	FALSE	6.915	6	1	1	1	1	373	40.4	7.24	4.97	1	0
TRUE	High	Master Protein	Solyc11g008990.2.1	Membrane-associated 30 kDa, chloroplastic (AHRD V3.3 *** A0A0B0PBX1_GOSAR)	0	FALSE	6.862	3	1	1	1	1	330	36.3	9.28	3.65	1	0	0.622	0.931	0.827																709.8	441.7	661.1	587.4
TRUE	High	Master Protein	Solyc09g091945.1.1	4F5 family protein (AHRD V3.3 *-* G7LFV3_MEDTR)	0	FALSE	6.856	15	1	1	1	1	71	7.8	10.05	3.83	1	0	0.831	0.815	1.178																627.7	521.7	511.4	739.2
TRUE	High	Master Protein	Solyc03g096810.3.1	TMPIT-like protein (AHRD V3.3 *** AT4G10430.3)	0	FALSE	6.84	3	1	1	1	1	371	41.9	9.61	4.11	1	0							0.901	1.394	0.899																		572.2	515.8	797.6	514.3
TRUE	High	Master Protein	Solyc01g058390.3.1	Galactokinase, putative (AHRD V3.3 *** B9RZT4_RICCO)	0	FALSE	6.837	6	2	2	2	1	500	54.5	6.29	6.33	2	0
TRUE	High	Master Protein	Solyc10g079470.3.1	gldhL-galactono-1,4-lactone dehydrogenase	0	FALSE	6.835	3	1	1	1	1	588	66.9	7.94	5.31	1	0							0.819	1.519	1.129																		537.4	439.9	816.3	606.4
TRUE	High	Master Protein	Solyc01g107550.3.1	Methylthioribose kinase (AHRD V3.3 *** MTK_ARATH)	0	FALSE	6.831	3	1	1	1	1	420	47.8	6.06	3.86	1	0							0.993	1.584	1.137																		509.1	505.6	806.2	579.1
TRUE	High	Master Protein	Solyc02g077220.3.1	GDSL esterase/lipase (AHRD V3.3 *** A0A0B2PL48_GLYSO)	0	FALSE	6.83	13	2	2	2	1	240	26.3	6.13	5.55	2	0
TRUE	High	Master Protein	Solyc08g065640.3.1	PITH domain-containing protein 1 (AHRD V3.3 *** A0A0B2SR38_GLYSO)	0	FALSE	6.816	7	1	1	1	1	204	22.6	5.16	3.17	1	0
TRUE	High	Master Protein	Solyc02g078360.3.1	Glutaredoxin (AHRD V3.3 *** A0A124SB49_CYNCS)	0	FALSE	6.815	6	2	4	1	1	491	53.5	5.43	17.54	2	0										0.894	0.798	0.88																			671.7
TRUE	High	Master Protein	Solyc01g105370.3.1	Phospho-2-dehydro-3-deoxyheptonate aldolase (AHRD V3.3 *-* K4B2A9_SOLLC)	0	FALSE	6.811	2	1	1	1	1	586	64.5	6.77	3.11	1	0
TRUE	High	Master Protein	Solyc01g060020.3.1	beta-1,3-glucanase TOMB13GLUB	0	FALSE	6.805	6	2	2	2	1	371	41.3	9.16	6.94	2	0				0.398	0.777	0.611				0.814	0.802	1.052											430.6	171.4	334.8	263.2					327.1
TRUE	High	Master Protein	Solyc09g065940.3.1	U6 snRNA-associated Sm-like protein LSm4 (AHRD V3.3 *** B6UB12_MAIZE)	0	FALSE	6.796	9	1	1	1	1	154	16.6	10.39	5.75	1	0							0.974	1.502	1.001																		536.2	522	805.1	536.8
TRUE	High	Master Protein	Solyc01g095450.3.1	GDSL esterase/lipase family (AHRD V3.3 *** A0A151QZV0_CAJCA)	0	FALSE	6.789	3	1	2	1	1	377	41.3	8.32	5.46	1	0							1.35	0.535	0.831							0.715	0.746	1.386									322.9	436	172.7	268.4
TRUE	High	Master Protein	Solyc03g120350.3.1	N-alpha-acetyltransferase 16, NatA auxiliary subunit (AHRD V3.3 *** A0A0B2P106_GLYSO)	0	FALSE	6.775	2	2	2	2	1	897	102.5	7.5	6.88	2	0							0.839	1.37	0.761	0.868	0.911	1.019															302.2	253.5	414.2	230.1	316
TRUE	High	Master Protein	Solyc00g047200.1.1	LOW QUALITY:cytochrome b (AHRD V3.3 *-* AT2G07727.1)	0	FALSE	6.759	17	1	5	1	1	77	8.6	6.49	18.24	1	0	0.388	0.711	1.297	1.361	1.493	2.917	1.033	2.706	2.455	0.714	0.472	0.887	0.528	0.97	0.496				141.3	54.9	100.4	183.4	70.9	96.5	105.9	206.7	66.7	68.9	180.6	163.8	156.2
TRUE	High	Master Protein	Solyc11g012160.2.1	fumarylacetoacetase (AHRD V3.3 *** AT1G12050.1)	0	FALSE	6.744	4	1	2	1	1	420	46	5.43	7.07	1	0
TRUE	High	Master Protein	Solyc11g065180.2.1	THUMP domain-containing protein (AHRD V3.3 *** AT5G12410.1)	0	FALSE	6.723	3	1	1	1	1	383	42.9	5.76	4.72	1	0							0.851	1.079	0.596																		680.5	579.4	734.5	405.6
TRUE	High	Master Protein	Solyc01g100650.3.1	haloacid dehalogenase-like hydrolase family protein (AHRD V3.3 *** AT1G56500.1)	0	FALSE	6.67	1	1	1	1	1	1077	117	5.77	4.5	1	0	0.449	2.536	1.34																450.6	202.5	1143	604
TRUE	High	Master Protein	Solyc01g080510.3.1	PH-response transcription factor pacC/RIM101 isoform 1 (AHRD V3.3 *** A0A061EVN3_THECC)	0	FALSE	6.663	5	1	1	1	1	329	36.3	5.8	4.58	1	0	0.471	1.192	0.804																692.3	325.9	825.5	556.3
TRUE	High	Master Protein	Solyc05g056230.3.1	Calreticulin (AHRD V3.3 *** G7KRL3_MEDTR)	0	FALSE	6.656	5	1	1	1	1	402	46.8	5.58	4.24	1	0
TRUE	High	Master Protein	Solyc01g108150.3.1	Zinc-binding alcohol dehydrogenase 2 (AHRD V3.3 *** A0A143FQT2_9FABA)	0	FALSE	6.619	2	1	2	1	1	634	68.3	8.69	6.92	1	0	1.105	1.346	1.809				0.826	1.768	1.31										228.1	252.2	307	412.7					244.7	202.2	432.5	320.6
TRUE	High	Master Protein	Solyc08g081010.3.1	gamma-glutamylcysteine synthetase 1	0	FALSE	6.603	5	2	2	2	1	523	59	6.7	6.23	2	0							0.514	0.844	0.537																		829.1	426.3	699.5	445
TRUE	High	Master Protein	Solyc03g111050.3.1	CONSTANS interacting protein 5	0	FALSE	6.589	3	2	3	2	1	683	80.5	4.88	9.17	2	0	0.363	1.04	0.767										0.467	1.679	0.699				378.6	137.4	393.7	290.3
TRUE	High	Master Protein	Solyc11g068420.2.1	Ribosomal protein (AHRD V3.3 *** M1CHW0_SOLTU)	0	FALSE	6.574	10	3	26	2	1	216	24.6	9.85	75.43	3	2	0.748	1.091	0.771	1.207	1.374	1.707	0.967	1.715	1.033	0.717	0.859	1.326	0.52	1.68	0.47	0.999	0.963	1.375	110.8	82.9	120.9	85.4	75.7	91.3	103.9	129.1	84.8	82.1	145.5	87.6	102.5
TRUE	High	Master Protein	Solyc09g061440.3.1	Ubiquitin-conjugating enzyme E2 I (AHRD V3.3 --* B6U359_MAIZE)	0	FALSE	6.519	7	1	2	1	1	207	22.3	5.64	6.03	1	0
TRUE	High	Master Protein	Solyc12g005200.2.1	Electron transfer flavoprotein alpha subunit (AHRD V3.3 *** B9I0B5_POPTR)	0	FALSE	6.517	4	1	2	1	1	369	38.5	6.25	9.19	1	0							1.043	0.829	0.918				0.774	1.629	1.282												316.7	330.2	262.4	290.7
TRUE	High	Master Protein	Solyc08g080410.3.1	UBX domain-containing protein	0	FALSE	6.426	4	2	4	2	1	599	66.4	4.73	12.65	2	0							0.88	0.864	0.692				0.825	1.521	1.52	0.602	1.143	1.241									232.8	204.9	201.1	161.2
TRUE	High	Master Protein	Solyc10g005060.3.1	Caffeic acid O-methyltransferase (AHRD V3.3 *** A0A072TEU0_MEDTR)	0	FALSE	6.403	4	1	1	1	1	373	41.2	5.78	3.49	1	0
TRUE	High	Master Protein	Solyc04g015490.3.1	Mg-protoporphyrin IX chelatase (AHRD V3.3 *** K4BQ51_SOLLC)	0	FALSE	6.399	3	2	2	2	1	766	83.9	5.39	6.07	2	0
TRUE	High	Master Protein	Solyc03g083910.4.1	symbol=TIV1	0	FALSE	6.398	3	1	1	1	1	636	70.1	5.9	5.49	1	0
TRUE	High	Master Protein	Solyc03g115760.3.1	Vesicle transport v-SNARE protein (AHRD V3.3 *** A0A0K0XR76_TOBAC)	0	FALSE	6.392	5	1	4	1	1	221	25.1	9.28	15.37	1	0							0.975	1.354	1.18	0.78	0.695	0.806	0.822	1.657	1.572												177.4	173.1	240.2	209.3	243.9
TRUE	High	Master Protein	Solyc01g028860.3.1	evolutionarily conserved C-terminal region 2 (AHRD V3.3 *** AT3G13460.1)	0	FALSE	6.385	1	1	3	1	1	706	77.2	7.39	8.76	1	0							1.115	0.938	0.702	0.65	0.481	0.487				0.618	1.166	1.223									213.1	237.5	199.8	149.6	305.6
TRUE	High	Master Protein	Solyc03g079880.3.1	Protease inhibitor/seed storage/lipid transfer family protein (AHRD V3.3 *** B9HHI8_POPTR)	0	FALSE	6.384	15	1	1	1	1	112	11.7	7.83	3.11	1	0
TRUE	High	Master Protein	Solyc08g062630.3.1	aminopeptidase M1 (AHRD V3.3 *** AT4G33090.1)	0	FALSE	6.347	3	2	2	2	1	875	99.1	5.5	6.88	2	0
TRUE	High	Master Protein	Solyc10g085200.2.1	Acyl-coenzyme A oxidase 4 (AHRD V3.3 *** W9RND6_9ROSA)	0	FALSE	6.331	5	2	2	2	1	428	47.1	7.64	7.04	2	0							1.221	1.826	1.057																		470.2	574.3	858.7	496.8
TRUE	High	Master Protein	Solyc04g074640.3.1	Ascorbate peroxidase (AHRD V3.3 *** W8E036_JATCU)	0	FALSE	6.33	4	1	1	1	1	327	35.7	7.8	3.43	1	0							0.66	1.337	0.854																		623.2	411.2	833.3	532.4
TRUE	High	Master Protein	Solyc02g024050.3.1	Ferredoxin--NADP reductase (AHRD V3.3 *** K4B553_SOLLC)	0	FALSE	6.31	6	1	1	1	1	374	41.7	8.54	4.35	1	0
TRUE	High	Master Protein	Solyc04g007570.2.1	GDSL esterase/lipase 6 (AHRD V3.3 *** W9RD56_9ROSA)	0	FALSE	6.306	3	1	4	1	1	365	40.7	8.32	11.41	1	0	0.763	0.654	0.639				1.138	0.816	1.206				0.725	0.724	0.537				261.8	199.8	171.1	167.3					192.3	218.8	157	232
TRUE	High	Master Protein	Solyc11g010560.2.1	Kinesin-like protein KCA1 (AHRD V3.3 *** A0A199VSQ9_ANACO)	0	FALSE	6.292	1	1	1	1	1	1296	143.6	6.28	3.61	1	0							0.766	1.268	0.673																		647.5	496.2	820.8	435.6
TRUE	High	Master Protein	Solyc03g123760.3.1	phytoene desaturase	0	FALSE	6.282	3	1	1	1	1	583	64.8	6.86	5.33	1	0							0.613	1.048	0.587																		738.9	453.1	774.3	433.7
TRUE	High	Master Protein	Solyc08g062190.3.1	Nitrilase/cyanide hydratase and apolipoprotein N-acyltransferase family protein (AHRD V3.3 *** A0A097PLA9_SOLLC)	0	FALSE	6.28	5	2	4	2	1	307	33.6	5.82	13.16	2	0	1.291	1.638	1.526	0.949	1.479	1.201	0.914	1.668	1.419										146.7	189.4	240.2	223.7	172.8	164	255.6	207.5	160	146.2	266.9	226.9
TRUE	High	Master Protein	Solyc04g015680.3.1	insulin degrading enzyme	0	FALSE	6.276	1	1	1	1	1	971	112.3	6.23	4.5	1	0							1.054	1.651	1.195																		489.7	516.4	808.5	585.4
TRUE	High	Master Protein	Solyc08g079160.3.1	Vacuolar-processing enzyme (AHRD V3.3 *** VPE_SOYBN)	0	FALSE	6.27	5	2	3	2	1	498	55.3	5.73	10.79	2	0													1.173	0.823	1.553	0.474	0.598	0.415
TRUE	High	Master Protein	Solyc08g081900.3.1	Translation initiation factor 2 (AHRD V3.3 *** A0A097PN59_SOLLC)	0	FALSE	6.268	2	2	8	2	1	1112	121.5	7.43	25.5	2	0	0.759	1.136	1.206	1.106	1.601	1.747	0.942	1.387	1.123										195	148.1	221.6	235.2	146.7	162.2	234.9	256.2	179.7	169.3	249.3	201.8
TRUE	High	Master Protein	Solyc02g070640.3.1	60S ribosomal protein L18a (AHRD V3.3 *** Q3HRW8_SOLTU)	0	FALSE	6.174	6	1	2	1	1	178	21.4	10.24	8.84	1	0	1.55	1.1	0.981													0.424	0.42	0.469	259.1	401.5	285.1	254.2
TRUE	High	Master Protein	Solyc03g123630.3.1	pectin methylesterase	0	FALSE	6.165	3	1	2	1	1	583	64	8.66	6.69	1	0
TRUE	High	Master Protein	Solyc11g066840.2.1	Histone deacetylase-like protein-like (AHRD V3.3 *** Q2XTD2_SOLTU)	0	FALSE	6.155	4	1	1	1	1	313	33.9	4.75	4.83	1	0																2.747	0.847	1.797
TRUE	High	Master Protein	Solyc09g090660.3.1	Transducin/WD40 repeat-like superfamily protein (AHRD V3.3 *-* A0A0K9PSA6_ZOSMR)	0	FALSE	6.122	3	1	3	1	1	521	56.3	6.58	10.94	1	0	0.587	1.148	1.074	0.905	0.962	1.016	1.316	1.565	0.882										210	123.3	241.2	225.5	206.1	186.5	198.2	209.3	167.9	221	262.9	148.2
TRUE	High	Master Protein	Solyc08g067020.3.1	Cytochrome b-c1 complex subunit 7 (AHRD V3.3 *** QCR7_SOLTU)	0	FALSE	6.114	9	1	2	1	1	123	14.5	9.26	7.82	1	0	0.672	0.691	1.059				0.986	0.268	0.255										350.7	235.6	242.3	371.5					478.3	471.4	128.1	122.2
TRUE	High	Master Protein	Solyc07g063320.3.1	LanC-like protein 2 (AHRD V3.3 *** A0A0B0NT52_GOSAR)	0	FALSE	6.113	3	1	3	1	1	407	45.7	6.21	9.8	1	0				0.626	0.313	0.396	1.076	0.374	0.873				2.99	0.937	1.017								342.6	214.6	107.1	135.6	240.8	259.1	90	210.2
TRUE	High	Master Protein	Solyc08g067030.3.1	transmembrane protein, putative (Protein of unknown function, DUF642) (AHRD V3.3 *** AT5G11420.1)	0	FALSE	6.106	4	2	5	2	1	371	40.7	6.65	15.35	2	0	1.209	4.721	2.427	1.454	3.409	1.695	0.742	4.437	2.472										85.5	103.4	403.6	207.5	105.9	153.9	360.8	179.4	92.5	68.6	410.3	228.6
TRUE	High	Master Protein	Solyc05g005873.1.1	Ribosomal protein S13 (AHRD V3.3 *** A0A118K2Q9_CYNCS)	0	FALSE	6.106	6	1	3	1	1	168	18.8	10.18	9.09	1	0	0.795	1.542	1.428										0.473	2.56	1.334				251.8	200.3	388.2	359.6
TRUE	High	Master Protein	Solyc06g066610.3.1	Golgin candidate 5 (AHRD V3.3 *** GOGC5_ARATH)	0	FALSE	6.106	1	1	2	1	1	1009	113.6	4.88	9.48	1	0							0.757	0.712	0.785				0.798	1.038	1.751												368.8	279	262.6	289.5
TRUE	High	Master Protein	Solyc08g080570.3.1	UDP-glucose 4-epimerase (AHRD V3.3 *** GALE1_PEA)	0	FALSE	6.094	5	2	2	2	1	385	43	8.73	5.8	2	0	0.823	0.532	0.547																827	680.9	439.9	452.3
TRUE	High	Master Protein	Solyc07g007670.3.1	Purple acid phosphatase (AHRD V3.3 *** K4CBN7_SOLLC)	0	FALSE	6.089	4	1	1	1	1	477	54.8	7.11	3.37	1	0
TRUE	High	Master Protein	Solyc04g009310.3.1	ATP-dependent Clp protease proteolytic subunit (AHRD V3.3 *** K4BP87_SOLLC)	0	FALSE	6.079	5	1	1	1	1	236	26.2	7.58	4.69	1	0							1.072	1.197	0.727																		600.6	643.7	719	436.6
TRUE	High	Master Protein	Solyc02g079770.3.1	DAG protein (AHRD V3.3 *** B6TYI4_MAIZE)	0	FALSE	6.076	4	1	3	1	1	226	25.4	8.7	11.72	1	0	1.859	1.99	1.8				0.502	1.427	0.861										180.5	335.5	359.1	324.9					316.6	158.9	451.9	272.6
TRUE	High	Master Protein	Solyc10g007320.3.1	Uroporphyrinogen decarboxylase (AHRD V3.3 *** K4CXR1_SOLLC)	0	FALSE	6.07	3	1	2	1	1	420	46	6.95	6.59	1	0				0.433	1.342	0.477	0.601	0.25	0.435														369	159.9	495.1	175.9	525	315.4	131.1	228.5
TRUE	High	Master Protein	Solyc04g082250.3.1	FtsH-like protein precursor	0	FALSE	6.062	2	1	1	1	1	708	75.9	6.52	3.47	1	0							0.258	0.736	0.42																		994.3	256.4	731.8	417.5
TRUE	High	Master Protein	Solyc05g013030.1.1	26S proteasome non-ATPase regulatory subunit-like protein (AHRD V3.3 *** G7I549_MEDTR)	0	FALSE	6.051	4	2	6	2	1	423	47	6.29	19.6	2	0	0.962	1.189	1.29	1.229	1.593	1.822	0.957	0.843	0.698	0.456	0.486	0.749							135.1	129.9	160.7	174.3	106.3	130.7	169.3	193.7	171.5	164.1	144.6	119.7	222.9
TRUE	High	Master Protein	Solyc02g081170.3.1	plastid lipid associated protein CHRC	0	FALSE	6.05	5	1	1	1	1	326	35.6	5.31	5.18	1	0							0.851	1.023	1.632																		532.5	453.4	544.9	869.2
TRUE	High	Master Protein	Solyc03g098600.3.1	Dolichyl-diphosphooligosaccharide--protein glycosyltransferase subunit STT3 (AHRD V3.3 *** A0A1D1YZP2_9ARAE)	0	FALSE	6.049	2	1	1	1	1	725	81.9	8.92	4.66	1	0							0.805	0.516	0.696																		795.6	640.7	410.2	553.5
TRUE	High	Master Protein	Solyc01g111710.3.1	PCI superfamily protein	0	FALSE	6.038	2	1	7	1	1	487	55.3	8.35	20.46	1	0							0.997	1.716	0.891	0.839	0.673	0.619	0.696	1.647	0.507	0.825	0.784	2.107									130.3	129.9	223.7	116.1	191.7
TRUE	High	Master Protein	Solyc03g044330.1.1	Acetolactate synthase (AHRD V3.3 *** A0A0V0IYE7_SOLCH)	0	FALSE	6.036	3	2	2	2	1	659	71.9	6.62	5.63	2	0	0.464	1.022	1.072																674.4	313.2	689.4	723
TRUE	High	Master Protein	Solyc01g079880.3.1	Stem-specific TSJT1 (AHRD V3.3 *** A0A0B0MRD0_GOSAR)	0	FALSE	6	6	1	1	1	1	236	25.2	5.39	4.91	1	0							1.094	2.018	1.239																		448.6	490.6	905.3	555.6
TRUE	High	Master Protein	Solyc01g098920.3.1	Mitochondrial Rho GTPase (AHRD V3.3 *** K4B0S9_SOLLC)	0	FALSE	5.989	1	1	2	1	1	671	74.5	5.95	5.94	1	0							0.881	0.73	0.839																		695.8	612.9	507.8	583.5
TRUE	High	Master Protein	Solyc12g056150.2.1	Acyl-coenzyme A:6-aminopenicillanic-acid-acyltransferase form (AHRD V3.3 *** A0A1D1Y4A8_9ARAE)	0	FALSE	5.973	4	1	1	1	1	365	40.7	5.11	3.94	1	0							0.652	1.85	0.968																		536.9	349.9	993.6	519.6
TRUE	High	Master Protein	Solyc07g026650.3.1	1-aminocyclopropane-1-carboxylate oxidase 5	0	FALSE	5.973	4	1	1	1	1	301	34.4	6.62	3.82	1	0							1.03	0.909	0.996																		609.8	628.3	554.3	607.6
TRUE	High	Master Protein	Solyc03g120630.3.1	ribosomal protein S17 (AHRD V3.3 *** AT1G79850.1)	0	FALSE	5.963	13	1	1	1	1	153	17.1	10.36	5.43	1	0
TRUE	High	Master Protein	Solyc05g052800.3.1	60S ribosomal protein L35a (AHRD V3.3 *** B6VC50_VERFO)	0	FALSE	5.96	11	2	10	2	1	142	16.4	9.94	30.93	2	0	1.246	0.888	1.162	0.993	2.104	1.354				0.169	0.491	0.409	0.623	0.744	0.728	0.597	0.638	0.636	111.7	139.2	99.2	129.8	88.1	87.5	185.2	119.2					232
TRUE	High	Master Protein	Solyc04g081440.3.1	beta-fructofuranosidase	0	FALSE	5.945	3	1	1	1	1	570	65.2	6.38	5.06	1	0
TRUE	High	Master Protein	Solyc12g094430.1.1	Glutathione S-transferase (AHRD V3.3 *** C7F8A3_ARAHY)	0	FALSE	5.939	5	1	4	1	1	221	25.1	7.37	13.29	1	0	0.36	1.439	1.248				0.688	1.724	2.345	0.527	0.486	0.755				0.554	1.326	1.887	148.3	53.4	213.3	185					104.2	71.7	179.7	244.4	216.8
TRUE	High	Master Protein	Solyc01g108660.3.1	N-acetyl-gamma-glutamyl-phosphate reductase (AHRD V3.3 *** S8C8Q1_9LAMI)	0	FALSE	5.931	3	1	1	1	1	397	43.4	7.25	2.93	1	0							0.589	0.4	0.569																		938.3	552.4	375.7	533.6
TRUE	High	Master Protein	Solyc06g082120.3.1	RAN binding protein 1 (AHRD V3.3 *-* AT5G58590.1)	0	FALSE	5.91	3	1	2	1	1	473	53.6	5.76	4.82	1	0																0.803	1.493	1.521
TRUE	High	Master Protein	Solyc05g010240.3.1	Chaperonin-60 beta subunit (AHRD V3.3 *** P93570_SOLTU)	0	FALSE	5.898	3	2	11	1	1	541	58.6	8.54	34.83	2	0				1.614	1.842	3.846	0.716	2.785	2.394	0.368	0.465	1.345				0.556	1.398	3.881					72.3	116.6	133.1	278	87	62.3	242.3	208.3	188.8
TRUE	High	Master Protein	Solyc11g072200.2.1	2-oxoglutarate (2OG) and Fe(II)-dependent oxygenase superfamily protein (AHRD V3.3 *** AT5G24530.1)	0	FALSE	5.892	5	2	9	2	1	352	39.3	5.66	25.4	2	0	0.559	0.742	0.945	1.55	0.739	1.676				1.141	0.727	0.944	0.5	0.538	0.564	0.64	0.642	1.054	147.9	82.7	109.7	139.7	96.7	149.9	71.4	162					125.9
TRUE	High	Master Protein	Solyc11g008770.2.1	LETM1 and EF-hand domain-containing protein 1 (AHRD V3.3 *** A0A061EI71_THECC)	0	FALSE	5.877	2	1	1	1	1	761	86.6	5.77	3.93	1	0							0.971	0.794	0.949																		646.1	627.7	513.2	613
TRUE	High	Master Protein	Solyc01g091070.3.1	Methionine aminopeptidase 1 (AHRD V3.3 *** K4AZ47_SOLLC)	0	FALSE	5.876	4	1	1	1	1	379	41.9	6.99	4.41	1	0							1.208	1.373	1.413																		480.6	580.5	659.6	679.3
TRUE	High	Master Protein	Solyc06g069090.3.1	40S ribosomal protein S7-like protein (AHRD V3.3 *** Q3HRX6_SOLTU)	0	FALSE	5.867	19	2	2	1	1	191	22.1	9.8	7.97	2	1																1.765	1.181	1.786
TRUE	High	Master Protein	Solyc08g062820.3.1	Cytokinin riboside 5'-monophosphate phosphoribohydrolase (AHRD V3.3 *** K4CL66_SOLLC)	0	FALSE	5.864	8	1	1	1	1	213	23.2	5.74	3.27	1	0
TRUE	High	Master Protein	Solyc06g065520.3.1	T-complex protein 1 subunit eta (AHRD V3.3 *** TCPH_ARATH)	0	FALSE	5.86	5	3	9	3	1	558	60.1	6.87	26.08	3	0	0.562	1.111	0.988	1.032	0.975	1.237	1.253	1.763	1.282	1.089	0.73	0.923	0.656	1.357	0.429				131.1	73.7	145.6	129.5	113.1	116.7	110.2	140	90.6	113.5	159.8	116.2	128.3
TRUE	High	Master Protein	Solyc09g064500.3.1	Photosystem II reaction center Psb28 protein (AHRD V3.3 *** K4CU78_SOLLC)	0	FALSE	5.855	9	1	1	1	1	180	20.1	9.36	4.77	1	0	0.197	2.286	0.529																598.2	117.8	1367.4	316.6
TRUE	High	Master Protein	Solyc04g073970.3.1	N-lysine methyltransferase (AHRD V3.3 *** AT1G78150.3)	0	FALSE	5.855	7	2	2	2	1	333	36.2	6.93	5.96	2	0	0.908	1.417	1.554																491.9	446.7	697	764.4
TRUE	High	Master Protein	Solyc02g020980.3.1	4-alpha-glucanotransferase (AHRD V3.3 *** Q6R608_SOLTU)	0	FALSE	5.853	2	1	1	1	1	751	87.3	5.77	4.32	1	0							0.72	1.774	1.7																		462.2	332.5	819.7	785.5
TRUE	High	Master Protein	Solyc01g095650.3.1	Histone H3 like protein (AHRD V3.3 *-* Q7XIZ8_TURGL)	0	FALSE	5.841	5	2	11	2	1	222	25.4	10.23	34.27	2	0
TRUE	High	Master Protein	Solyc01g014210.1.1	ADP,ATP carrier protein, mitochondrial (AHRD V3.3 *** ADT2_SOLTU)	0	FALSE	5.838	3	1	5	1	1	297	33.2	9.82	16.92	1	0	0.578	0.577	0.88	0.711	0.839	0.93	0.919	0.909	0.825										263.6	152.4	152	232.1	229.9	163.4	192.8	213.9	219	201.4	199	180.6
TRUE	High	Master Protein	Solyc02g082700.3.1	High mobility group protein (AHRD V3.3 *** O49948_SOLTU)	0	FALSE	5.835	9	1	1	1	1	140	15.7	8.15	3.95	1	0	0.695	1.001	1.064																638.3	443.5	638.8	679.4
TRUE	High	Master Protein	Solyc04g072670.3.1	Apoptotic chromatin condensation inducer in the nucleus (AHRD V3.3 *-* A0A1D1XLP8_9ARAE)	0	FALSE	5.814	2	1	1	1	1	862	94.8	4.72	5.1	1	0
TRUE	High	Master Protein	Solyc02g070790.3.1	3-oxoacyl-[acyl-carrier-protein] synthase (AHRD V3.3 *** A0A0V0IG10_SOLCH)	0	FALSE	5.812	3	1	1	1	1	469	49.9	7.21	3.64	1	0
TRUE	High	Master Protein	Solyc09g082330.2.1	SM80.1 Vicilin (AHRD V3.3 *** A0A158RFR1_SOLME)	0	FALSE	5.8	4	1	1	1	1	424	48.3	6.32	3.83	1	0
TRUE	High	Master Protein	Solyc09g014750.1.1	Late embryogenesis abundant protein (AHRD V3.3 *** W0FHP9_9CARY),Pfam:PF00477	0	FALSE	5.786	14	1	2	1	1	101	10.9	9.09	9.19	1	0							0.706	0.584	1.176							0.376	0.254	0.23									346.2	244.5	202.2	407.1
TRUE	High	Master Protein	Solyc01g110385.1.1	NADH dehydrogenase 1 beta subcomplex subunit 9 (AHRD V3.3 *** A0A0K9P2C4_ZOSMR)	0	FALSE	5.772	11	1	3	1	1	131	15	6.7	13.14	1	0							0.938	1.21	1.134	0.888	0.723	0.853															280.3	262.9	339.2	317.7	346.5
TRUE	High	Master Protein	Solyc03g025320.3.1	HXXXD-type acyl-transferase family protein (AHRD V3.3 *** A0A061G131_THECC)	0	FALSE	5.736	2	1	2	1	1	452	50.5	5.5	7.14	1	0	0.493	1.098	0.903				1.021	2.044	1.083										343.5	169.2	377	310.3					233.1	237.9	476.6	252.4
TRUE	High	Master Protein	Solyc07g006130.2.1	Eukaryotic peptide chain release factor subunit 1-1 (AHRD V3.3 *** ERF1X_ARATH)	0	FALSE	5.712	4	2	2	2	1	570	63.8	5.57	5.56	2	0
TRUE	High	Master Protein	Solyc03g019880.3.1	UPF0426 protein, chloroplastic (AHRD V3.3 *** A0A0B2Q4P7_GLYSO)	0	FALSE	5.712	11	1	1	1	1	123	13.3	5.05	4.82	1	0
TRUE	High	Master Protein	Solyc11g068400.2.1	Cytochrome b-c1 complex subunit 9 (AHRD V3.3 *** QCR9_SOLTU)	0	FALSE	5.709	29	2	3	2	1	72	8	9.25	8.9	2	0	0.413	1.109	1.453				0.616	1.564	1.316										301.9	124.8	334.7	438.6					266.9	164.4	417.5	351.2
TRUE	High	Master Protein	Solyc03g034190.3.1	30S ribosomal protein 3 (AHRD V3.3 *** W9SB90_9ROSA)	0	FALSE	5.709	6	1	1	1	1	176	19.8	9.6	4.46	1	0							0.67	2.444	1.309																		442.6	296.3	1081.8	579.3
TRUE	High	Master Protein	Solyc03g025520.3.1	60S ribosomal protein L36 (AHRD V3.3 *** K4BF25_SOLLC)	0	FALSE	5.703	6	1	4	1	1	158	17.5	11.28	13.86	1	0	0.525	0.693	0.64	1.275	0.908	1.075										0.569	0.751	0.747	279.9	147	194	179.2	187.9	239.6	170.6	201.9
TRUE	High	Master Protein	Solyc07g017400.3.1	Regulatory particle non-ATPase 13 (AHRD V3.3 *** A0A097PT56_SOLLC)	0	FALSE	5.69	5	1	1	1	1	321	35.8	4.44	4.66	1	0							0.746	0.909	0.725																		710	529.9	645.3	514.8
TRUE	High	Master Protein	Solyc10g047130.2.1	Glycine-rich RNA-binding protein (AHRD V3.3 *** A0A0B0NTU5_GOSAR)	0	FALSE	5.687	4	1	1	1	1	239	25.8	7.93	2.97	1	0	0.711	0.485	0.986																754.2	536.1	365.9	743.8
TRUE	High	Master Protein	Solyc01g009235.1.1	Aldehyde oxidase (AHRD V3.3 *** Q9FV23_SOLLC)	0	FALSE	5.676	1	1	1	1	1	1383	151	6.68	2.82	1	0
TRUE	High	Master Protein	Solyc11g065920.2.1	Xanthine dehydrogenase (AHRD V3.3 *** H6UJ41_CAMSI)	0	FALSE	5.659	1	1	2	1	1	1366	150.5	6.7	6.55	1	0							0.625	0.955	0.965				0.948	1.805	1.74												338.4	211.6	323.3	326.7
TRUE	High	Master Protein	Solyc09g011030.3.1	Hsp70-binding protein 1 (AHRD V3.3 *** W9RWP5_9ROSA)	0	FALSE	5.659	4	1	1	1	1	397	43.4	5.12	3.38	1	0							0.515	0.644	0.452																		919.2	473.6	591.7	415.5
TRUE	High	Master Protein	Solyc07g041720.1.1	Germin-like protein (AHRD V3.3 *** G3F4I5_CAMSI)	0	FALSE	5.617	8	1	1	1	1	211	22	6.77	5.09	1	0							0.391	0.775	0.513																		895.7	350.4	694.4	459.5
TRUE	High	Master Protein	Solyc06g071880.3.1	60S ribosomal protein L17 (AHRD V3.3 *** A0A0D3QSL6_TOBAC)	0	FALSE	5.615	7	2	4	1	1	233	26.8	9.48	13.47	2	1	3.24	3.506	2.303	0.701	1.806	0.724	0.297	0.994	0.656	0.662	0.487	0.528							59.7	193.4	209.3	137.5	141.8	99.4	256.1	102.7	203.6	60.6	202.3	133.5	224.2
TRUE	High	Master Protein	Solyc04g064880.3.1	Pathogen-related protein (AHRD V3.3 *** A0A1D1XC89_9ARAE)	0	FALSE	5.596	5	1	1	1	1	243	27.6	6.57	3.64	1	0
TRUE	High	Master Protein	Solyc06g064940.3.1	Patellin-like protein (AHRD V3.3 *** A0A072UTX7_MEDTR)	0	FALSE	5.594	4	2	7	1	1	580	64.8	4.75	21.1	2	0
TRUE	High	Master Protein	Solyc04g076230.3.1	AP-4 complex subunit mu (AHRD V3.3 *** AP4M_ARATH)	0	FALSE	5.58	2	1	2	1	1	452	50.6	6.98	7.39	1	0							0.829	1.124	0.755				0.743	1.588	0.591												323.6	268.2	363.7	244.5
TRUE	High	Master Protein	Solyc08g006880.3.1	Multidrug resistance protein ABC transporter family protein (AHRD V3.3 *** G7IP56_MEDTR)	0	FALSE	5.575	1	1	1	1	1	1626	182.1	6.39	3.28	1	0
TRUE	High	Master Protein	Solyc06g063300.3.1	Plastid-lipid associated protein PAP / fibrillin family protein (AHRD V3.3 -** AT2G42130.5)	0	FALSE	5.565	15	2	2	2	1	108	11.8	8.37	5.8	2	0							0.55	0.97	0.715																		741.7	408.1	719.6	530.6
TRUE	High	Master Protein	Solyc09g011920.3.1	uncoupling protein AF472619	0	FALSE	5.543	4	1	3	1	1	306	32.4	9.33	10.38	1	0	0.529	1.275	1.066				0.913	1.889	1.128										310.1	163.9	395.4	330.5					243.4	222.3	459.8	274.5
TRUE	High	Master Protein	Solyc08g075750.3.1	ATP-dependent Clp protease proteolytic subunit (AHRD V3.3 *** K4CMU2_SOLLC)	0	FALSE	5.532	7	1	1	1	1	302	32.9	6.09	4.44	1	0							0.99	0.876	0.709																		671.4	664.5	588	476.1
TRUE	High	Master Protein	Solyc03g093360.3.1	PLAT domain-containing protein 1 (AHRD V3.3 *** PLAT1_ARATH)	0	FALSE	5.509	6	1	4	1	1	193	21.2	7.06	11.95	1	0										0.197	0.197	0.314				0.635	1.667	0.774													702.6
TRUE	High	Master Protein	Solyc07g062700.3.1	sodium/calcium exchanger family protein / calcium-binding EF hand family protein (AHRD V3.3 *** AT1G53210.1)	0	FALSE	5.497	2	1	1	1	1	589	63.9	5.67	3.9	1	0													0.448	1.71	0.873
TRUE	High	Master Protein	Solyc05g015490.3.1	Lipid transfer protein (AHRD V3.3 *** A0A0M3SGG1_GOSAR)	0	FALSE	5.479	5	1	3	1	1	186	19.6	5.57	9.15	1	0				0.493	0.604	0.38				0.701	0.548	0.608											484.4	239	292.6	184					420
TRUE	High	Master Protein	Solyc02g062350.3.1	DnaJ, mitochondrial (AHRD V3.3 *** A0A0B0PT99_GOSAR)	0	FALSE	5.477	6	1	1	1	1	270	30.2	9.96	3.96	1	0							0.732	1.514	0.781																		596.1	436.2	902.4	465.3
TRUE	High	Master Protein	Solyc07g043560.3.1	Heat shock 70 kDa protein, putative (AHRD V3.3 *** B9S3M9_RICCO)	0	FALSE	5.469	2	1	1	1	1	911	101.2	6.49	4.38	1	0
TRUE	High	Master Protein	Solyc03g115820.3.1	Ribulose-phosphate 3-epimerase (AHRD V3.3 *** A0A072V1G6_MEDTR)	0	FALSE	5.464	5	1	1	1	1	282	29.8	7.9	3.75	1	0
TRUE	High	Master Protein	Solyc02g065240.3.1	Methyl esterase (AHRD V3.3 *** A0A072UEL6_MEDTR)	0	FALSE	5.454	5	1	2	1	1	264	29.6	6.11	6.98	1	0
TRUE	High	Master Protein	Solyc02g084850.3.1	Abscisic acid and environmental stress-inducible protein TAS14 (AHRD V3.3 *** TAS14_SOLLC)	0	FALSE	5.446	13	1	1	1	1	130	13.9	6.54	4.46	1	0
TRUE	High	Master Protein	Solyc06g084350.3.1	Small nuclear ribonucleoprotein family protein (AHRD V3.3 *** AT1G03330.1)	0	FALSE	5.445	14	1	1	1	1	93	10.8	7.44	4.54	1	0										1.11	0.782	0.874																			637.2
TRUE	High	Master Protein	Solyc12g015860.2.1	farnesyl pyrophosphate synthase	0	FALSE	5.412	5	1	1	1	1	342	39.3	5.67	5.06	1	0
TRUE	High	Master Protein	Solyc11g011250.2.1	dehydroascorbate reductase 2	0	FALSE	5.392	10	2	9	1	1	288	32.3	8.54	28.83	2	0
TRUE	High	Master Protein	Solyc05g055060.3.1	Serine/threonine-protein phosphatase (AHRD V3.3 *** A0A0V0I1T1_SOLCH)	0	FALSE	5.367	6	2	2	2	1	325	36.7	5.73	5.94	2	0
TRUE	High	Master Protein	Solyc01g010540.3.1	40S ribosomal protein S9, putative (AHRD V3.3 *** Q60CZ2_SOLDE)	0	FALSE	5.363	8	2	6	2	1	197	23	10.24	18.92	2	0	0.589	1.028	0.856	0.87	1.158	1.048	0.862	0.761	0.547	0.445	0.376	0.448	0.908	1.78	0.638				138.2	81.4	142.1	118.3	117.8	102.5	136.4	123.4	151.4	130.5	115.2	82.8	211.5
TRUE	High	Master Protein	Solyc06g072130.3.1	tonoplast intrinsic protein 3.1	0	FALSE	5.341	7	2	3	2	1	259	27.4	7.27	11.73	2	0				1.516	0.861	1.1	0.688	0.968	1.11														268.1	406.3	230.8	294.8	318.6	219.3	308.5	353.6
TRUE	High	Master Protein	Solyc12g013900.2.1	CT099 (AHRD V3.3 *** Q30GX0_SOLPI)	0	FALSE	5.33	3	1	4	1	1	356	35.4	7.84	15.13	1	0							1	1.117	0.588	0.558	0.439	0.531	0.729	2.03	0.927												215.9	216	241.2	127	316.5
TRUE	High	Master Protein	Solyc01g108630.3.1	nii1 nitrite reductase	0	FALSE	5.329	2	1	5	1	1	587	65.9	6.14	16.05	1	0							0.852	1.778	0.807	1.015	0.87	1.198															270.4	230.5	480.7	218.3	293.9
TRUE	High	Master Protein	Solyc08g078390.3.1	peroxisomal acyl-CoA oxidase 1A	0	FALSE	5.317	2	1	7	1	1	664	74.2	8.07	23.62	1	0	0.781	0.807	0.91				1.263	1.994	1.315	0.589	0.43	0.591				0.673	0.864	1.03	171.5	134	138.4	156.1					107.7	136	214.7	141.6	229.9
TRUE	High	Master Protein	Solyc08g048450.3.1	ornithine aminotransferase	0	FALSE	5.293	2	1	1	1	1	469	51.3	7.59	3.75	1	0							1.094	1.504	1.335																		486.5	532.4	731.8	649.4
TRUE	High	Master Protein	Solyc11g010190.1.1	Prohibitin (AHRD V3.3 *** O04361_TOBAC)	0	FALSE	5.232	5	1	2	1	1	279	30.7	8.88	6.69	1	0
TRUE	High	Master Protein	Solyc10g081440.2.1	NADH-cytochrome b5 reductase (AHRD V3.3 *** K4D331_SOLLC)	0	FALSE	5.23	4	1	1	1	1	278	31.1	7.52	2.77	1	0							1.076	2.122	2.172																		376.7	405.5	799.5	818.3
TRUE	High	Master Protein	Solyc03g096540.3.1	PLAT domain-containing protein 1 (AHRD V3.3 *** PLAT1_ARATH)	0	FALSE	5.221	7	1	3	1	1	184	20.5	5.49	9.5	1	0	0.711	0.902	1.585							0.268	0.245	0.316				1.041	1.181	1.158	190.6	135.5	171.9	302									437.6
TRUE	High	Master Protein	Solyc01g011510.3.1	Aldehyde dehydrogenase (AHRD V3.3 *** K4ATY6_SOLLC)	0	FALSE	5.22	2	1	1	1	1	500	55.7	8.81	4.31	1	0
TRUE	High	Master Protein	Solyc07g041970.3.1	Subtilisin-like protease (AHRD V3.3 *** W9R6D5_9ROSA)	0	FALSE	5.214	2	1	1	1	1	782	83.6	8.73	4.09	1	0							1.255	1.122	1.009																		547.2	686.8	613.8	552.3
TRUE	High	Master Protein	Solyc02g086910.3.1	Peptidyl-prolyl cis-trans isomerase, putative (AHRD V3.3 *** B9RUU4_RICCO)	0	FALSE	5.21	7	1	1	1	1	221	24.6	4.42	4.21	1	0							0.608	1.5	0.806																		613	372.8	919.9	494.3
TRUE	High	Master Protein	Solyc12g098890.2.1	50S ribosomal protein L18 (AHRD V3.3 *** W9QXJ8_9ROSA)	0	FALSE	5.201	6	1	2	1	1	162	18.2	9.58	6.34	1	0	0.471	1.338	0.825																660.4	311.3	883.7	544.6
TRUE	High	Master Protein	Solyc02g086880.3.1	formate dehydrogenase	0	FALSE	5.191	6	3	7	3	1	381	42.1	7.34	20.04	3	0	0.954	1.576	1.44	1.465	3.127	2.129	0.77	1.604	1.684										161	153.6	253.7	231.7	103.6	151.8	324	220.6	158.1	121.8	253.7	266.4
TRUE	High	Master Protein	Solyc09g011300.3.1	Uracil phsophoribosyltransferase (AHRD V3.3 *** M1HEU7_SOLTU)	0	FALSE	5.179	8	2	2	2	1	286	31.4	8.32	5.98	2	0	0.291	1.024	0.827										0.474	1.183	0.778				381.9	111.2	391.2	315.8
TRUE	High	Master Protein	Solyc02g068700.3.1	Zinc-binding family protein (AHRD V3.3 *** B9ICQ8_POPTR)	0	FALSE	5.178	9	1	1	1	1	180	19.5	8.97	4.61	1	0
TRUE	High	Master Protein	Solyc07g055060.3.1	Phosphoenolpyruvate carboxylase (AHRD V3.3 *** CAPP_PICAB)	0	FALSE	5.166	2	2	2	2	1	964	109.9	6.15	6.06	2	0				1.028	1.122	1.511	0.869	1.094	1.044														257.5	264.7	288.9	388.9	299.5	260.2	327.6	312.6
TRUE	High	Master Protein	Solyc09g090750.3.1	Haloacid dehalogenase-like hydrolase (AHRD V3.3 *** G7I2P1_MEDTR)	0	FALSE	5.154	5	1	1	1	1	250	28.2	6.87	3.4	1	0
TRUE	High	Master Protein	Solyc09g082970.3.1	Pyruvate kinase (AHRD V3.3 *** K4CVS3_SOLLC)	0	FALSE	5.133	3	2	3	2	1	593	65.1	5.8	9.33	2	0	0.498	0.93	0.978				0.787	1.506	1.279										352.3	175.4	327.7	344.6					262.5	206.5	395.3	335.7
TRUE	High	Master Protein	Solyc09g008920.3.1	Geranylgeranyl pyrophosphate synthase family protein (AHRD V3.3 *** B9HR16_POPTR)	0	FALSE	5.13	3	1	2	1	1	334	36.4	6.33	7.07	1	0							1.014	2.468	0.851																		449.9	456.5	1110.5	383.1
TRUE	High	Master Protein	Solyc08g066110.3.1	Profilin (AHRD V3.3 *** PROF_CAPAN)	0	FALSE	5.129	15	3	10	1	1	131	14.2	4.7	30.29	3	0				1.387	1.208	3.496																	338.5	469.3	409	1183.2
TRUE	High	Master Protein	Solyc02g070210.3.1	Sec14p-like phosphatidylinositol transfer family protein (AHRD V3.3 *** A0A061G966_THECC)	0	FALSE	5.128	3	1	1	1	1	471	53.6	4.97	4.16	1	0													0.597	0.972	0.956
TRUE	High	Master Protein	Solyc03g007740.3.1	Reticulon-like protein (AHRD V3.3 *** K4BEJ6_SOLLC)	0	FALSE	5.108	3	1	3	1	1	255	28.7	7.21	8.99	1	0				1.329	1.588	1.356				0.178	0.498	0.705											227.6	302.4	361.4	308.6					504.2
TRUE	High	Master Protein	Solyc07g066400.1.1	LOW QUALITY:Seed maturation protein (AHRD V3.3 *-* A0A072VAH4_MEDTR)	0	FALSE	5.104	11	1	1	1	1	134	14.6	4.77	3.33	1	0
TRUE	High	Master Protein	Solyc03g118800.3.1	Spliceosome associated protein, putative (AHRD V3.3 *** B9RRM5_RICCO)	0	FALSE	5.101	3	1	1	1	1	364	39.2	8.13	3	1	0	0.579	0.964	0.822																713	413.2	687.7	586.1
TRUE	High	Master Protein	Solyc01g009100.3.1	60S ribosomal protein L30 (AHRD V3.3 *** RL30_LUPLU)	0	FALSE	5.101	11	1	1	1	1	112	12.4	9.55	3.76	1	0
TRUE	High	Master Protein	Solyc02g064670.1.1	60S ribosomal protein L26-1 (AHRD V3.3 *** RL261_ARATH)	0.001	FALSE	5.089	6	2	3	2	1	146	16.8	10.92	9.31	2	0
TRUE	High	Master Protein	Solyc12g006010.2.1	Small ubiquitin-related modifier (AHRD V3.3 *** K4DBD9_SOLLC)	0.001	FALSE	5.08	10	1	2	1	1	99	11	5.1	7.38	1	0				0.9	1.199	1.074	0.973	0.947	1.162														287.5	258.8	344.9	308.8	293.9	286.1	278.4	341.6
TRUE	High	Master Protein	Solyc07g063740.2.1	Ferredoxin-like protein (AHRD V3.3 *** G7J8F5_MEDTR)	0.001	FALSE	5.078	8	2	2	2	1	267	28.5	7.99	5.77	2	0	0.712	0.877	1.054	0.714	1.03	1.286													329.4	234.5	288.8	347.2	297.7	212.7	306.7	382.9
TRUE	High	Master Protein	Solyc08g077420.3.1	Regulator of nonsense transcripts 1-like protein (AHRD V3.3 *** W9SU51_9ROSA)	0.001	FALSE	5.073	2	2	2	2	1	1274	140	7.09	6.66	2	0
TRUE	High	Master Protein	Solyc05g050210.3.1	GDSL esterase/lipase family (AHRD V3.3 *** A0A151QZV0_CAJCA)	0.001	FALSE	5.073	5	1	1	1	1	410	45.1	5.99	2.99	1	0
TRUE	High	Master Protein	Solyc10g081610.2.1	Ubiquitin carboxyl-terminal hydrolase 12 (AHRD V3.3 *** UBP12_ARATH)	0.001	FALSE	5.069	1	1	1	1	1	1122	131.8	5.64	4.79	1	0							0.888	1.582	1.067																		529	469.8	836.8	564.4
TRUE	High	Master Protein	Solyc02g030170.3.1	DWARF1/DIMINUTO	0.001	FALSE	5.063	2	1	3	1	1	625	72.6	6.95	10.93	1	0	0.61	1.088	1.432													0.691	0.646	1.682	290.5	177.4	316	416.1
TRUE	High	Master Protein	Solyc02g069010.3.1	Inositol monophosphatase family protein (AHRD V3.3 *** U5FXE5_POPTR)	0.001	FALSE	5.063	4	1	1	1	1	371	40	6.06	4.46	1	0							0.691	1.48	1.412																		523.8	361.7	775	739.5
TRUE	High	Master Protein	Solyc03g117040.3.1	XH/XS domain-containing protein (AHRD V3.3 *** A0A061GG53_THECC)	0.001	FALSE	5.059	2	1	1	1	1	634	73.6	6.29	2.95	1	0	0.522	0.685	0.824																791.7	413.5	542.3	652.4
TRUE	High	Master Protein	Solyc01g100570.3.1	Nucleolar protein NOP56 (AHRD V3.3 *** A0A061G5W0_THECC)	0.001	FALSE	5.056	2	1	1	1	1	516	57.8	7.25	4.25	1	0							1.164	1.147	0.835																		578.9	673.9	663.7	483.4
TRUE	High	Master Protein	Solyc07g064970.3.1	Microtubule associated family protein (AHRD V3.3 *** B9GJD5_POPTR)	0.001	FALSE	5.046	3	2	2	2	1	558	62.9	5.29	5.86	2	0	0.622	1.29	1.064				0.973	1.319	0.693										301.9	187.7	389.3	321.1					301.1	293.1	397.2	208.6
TRUE	High	Master Protein	Solyc07g009333.1.1	60S acidic ribosomal protein P3 (AHRD V3.3 *** B9HPG0_POPTR)	0.001	FALSE	5.039	13	1	10	1	1	68	7.1	6.44	35.71	1	0				1.421	1.394	1.857	0.695	0.604	1.169	0.111	0.715	0.993				1.268	1.332	1.047					105.8	150.4	147.5	196.4	173	120.2	104.5	202.3	212.7
TRUE	High	Master Protein	Solyc01g088480.3.1	UMP-CMP kinase (AHRD V3.3 *** K4AYN8_SOLLC)	0.001	FALSE	5.033	4	1	4	1	1	209	22.9	5.99	11.36	1	0				1.025	1.127	1.089				0.434	0.414	0.569				0.868	1.167	1.261					188.6	193.4	212.5	205.4					330.8
TRUE	High	Master Protein	Solyc07g043490.1.1	UDP-Gal:Tomatidine Galactosyltransferase	0.001	FALSE	5.024	2	1	7	1	1	483	54.9	5.86	24.3	1	0							1.058	1.822	1.027	1.082	1.16	0.956	0.93	1.708	0.757												163	172.5	297.1	167.5	190.6
TRUE	High	Master Protein	Solyc10g012370.3.1	Cysteine synthase (AHRD V3.3 *** K4CYL4_SOLLC)	0.001	FALSE	5.016	4	1	1	1	1	351	38.2	8.4	3.88	1	0
TRUE	High	Master Protein	Solyc08g068150.3.1	BURP domain-containing protein (AHRD V3.3 *** B2ZPK7_SOLLC)	0.001	FALSE	5.009	7	2	8	2	1	351	37.9	7.64	26.01	2	0				0.577	1.046	0.786	1.233	0.567	1.249	0.194	0.591	0.554				0.673	0.912	0.487					176	101.6	184.1	138.3	148.2	182.7	84	185.1	256.5
TRUE	High	Master Protein	Solyc04g079680.3.1	Cytochrome P450 (AHRD V3.3 *** A0A103YCJ3_CYNCS)	0.001	FALSE	5.004	2	1	1	1	1	520	58.9	7.12	4.35	1	0							1.144	0.411	0.712																		734.4	840.4	302.1	523.1
TRUE	High	Master Protein	Solyc01g009520.3.1	Ribosomal protein (AHRD V3.3 *** K4ATE8_SOLLC)	0.001	FALSE	5	7	2	19	1	1	222	25.3	9.8	55.66	2	0	0.99	1.096	1.234	1.21	1.415	1.547													277.8	275	304.5	342.7	232	280.8	328.3	358.9
TRUE	High	Master Protein	Solyc09g098590.3.1	sucrose synthase	0.001	FALSE	4.981	1	1	1	1	1	2459	278.1	6.57	4.26	1	0							0.842	0.551	0.59																		804.7	677.3	443.2	474.8
TRUE	High	Master Protein	Solyc01g106010.3.1	Fructose-1,6-bisphosphatase (AHRD V3.3 *** W0D846_CAMSI)	0.001	FALSE	4.975	3	1	1	1	1	407	44.3	6.29	4.3	1	0							0.887	1.731	1.018																		517.7	459.1	896	527.1
TRUE	High	Master Protein	Solyc11g012320.2.1	SKP1-like 12 (AHRD V3.3 --* AT4G34470.1)	0.001	FALSE	4.969	11	1	1	1	1	151	15	3.37	2.87	1	0
TRUE	High	Master Protein	Solyc02g093630.3.1	transmembrane protein (AHRD V3.3 *** AT5G40640.1)	0.001	FALSE	4.957	2	1	1	1	1	587	65.5	6.96	3.06	1	0	0.387	0.97	1.19																676.6	261.6	656.6	805.3
TRUE	High	Master Protein	Solyc02g078990.3.1	thiosulfate sulfurtransferase	0.001	FALSE	4.949	5	2	3	2	1	384	42.9	5.35	8.69	2	0	0.492	1.03	0.749				0.991	1.51	1.114										366.9	180.4	377.9	274.8					260	257.7	392.7	289.6
TRUE	High	Master Protein	Solyc02g069100.3.1	Cathepsin B-like cysteine protease (AHRD V3.3 *** B7FJ05_MEDTR)	0.001	FALSE	4.947	2	1	11	1	1	373	41.2	7.23	36.78	1	0	0.452	0.608	0.738	1.173	1.174	1.78	0.942	0.816	1.281	0.61	0.605	0.801	0.83	1.016	0.929	0.603	0.644	1.222	143	64.6	86.9	105.5	78	91.5	91.6	138.9	99	93.3	80.8	126.9	132.6
TRUE	High	Master Protein	Solyc10g085790.2.1	RNA helicase DEAD34	0.001	FALSE	4.944	3	2	2	2	1	508	56.2	5.36	7.12	2	0
TRUE	High	Master Protein	Solyc01g086750.3.1	Clustered mitochondria protein homolog (AHRD V3.3 *** K4AY68_SOLLC)	0.001	FALSE	4.933	1	1	1	1	1	1450	158.2	6.29	3.94	1	0	0.387	0.779	0.671																845.7	327.5	659.1	567.7
TRUE	High	Master Protein	Solyc11g012870.2.1	lysM domain-containing protein	0.001	FALSE	4.929	3	1	1	1	1	413	43.1	5.36	3.19	1	0							1.085	0.713	1.347																		579.1	628.4	412.6	780
TRUE	High	Master Protein	Solyc09g091170.3.1	NADH dehydrogenase [ubiquinone] 1 alpha subcomplex subunit 13 (AHRD V3.3 *** A0A151U305_CAJCA)	0.001	FALSE	4.926	7	1	1	1	1	149	16.8	9.83	3.68	1	0	1.527	2.284	1.677																370	564.8	844.9	620.4
TRUE	High	Master Protein	Solyc06g073540.3.1	Argonaute4b	0.001	FALSE	4.914	1	1	1	1	1	941	104.6	8.91	3	1	0
TRUE	High	Master Protein	Solyc07g052240.3.1	L-ascorbate oxidase-like protein (AHRD V3.3 *** A2Q4H7_MEDTR)	0.001	FALSE	4.889	2	1	1	1	1	543	60.5	8.41	3.16	1	0
TRUE	High	Master Protein	Solyc01g094010.3.1	alpha/beta-hydrolases superfamily protein	0.001	FALSE	4.884	3	1	1	1	1	339	37.7	6.89	4.04	1	0
TRUE	High	Master Protein	Solyc01g087970.3.1	Carboxypeptidase (AHRD V3.3 *** K4AYI7_SOLLC)	0.001	FALSE	4.881	3	1	1	1	1	504	56.5	6.87	3.27	1	0
TRUE	High	Master Protein	Solyc10g081730.2.1	TPX2 (targeting protein for Xklp2) protein family (AHRD V3.3 *** AT2G35880.3)	0.001	FALSE	4.868	3	1	1	1	1	441	47.5	9.67	3.58	1	0
TRUE	High	Master Protein	Solyc10g055250.1.1	LOW QUALITY:cold shock domain protein 1 (AHRD V3.3 *** AT4G36020.2)	0.001	FALSE	4.866	8	1	1	1	1	169	17.1	7.24	2.92	1	0										0.685	0.543	0.518																			874
TRUE	High	Master Protein	Solyc02g082617.1.1	Catalase (AHRD V3.3 --* D0VUY2_CITMA)	0.001	FALSE	4.865	12	1	1	1	1	99	11.4	9	3.75	1	0
TRUE	High	Master Protein	Solyc09g015070.3.1	Aldo/keto reductase (AHRD V3.3 *** A0A103XQA6_CYNCS)	0.001	FALSE	4.833	3	1	1	1	1	319	36.2	6.4	4	1	0							1.115	0.902	1.098																		583.2	650.2	526.1	640.4
TRUE	High	Master Protein	Solyc10g006760.3.1	Adenine nucleotide alpha hydrolases-like superfamily protein (AHRD V3.3 *** AT1G11360.4)	0.001	FALSE	4.828	6	1	1	1	1	253	27.2	6.35	4.19	1	0							0.814	1.205	0.885																		614.8	500.6	740.6	544
TRUE	High	Master Protein	Solyc03g119860.3.1	Peptidyl-prolyl cis-trans isomerase (AHRD V3.3 *** G7JRX9_MEDTR)	0.001	FALSE	4.826	4	1	1	1	1	317	34.6	8.56	4.02	1	0							0.787	1.313	0.554																		656.8	517.1	862.3	363.9
TRUE	High	Master Protein	Solyc01g110410.3.1	ubiquitin fusion degradation 1 (AHRD V3.3 *** AT2G21270.5)	0.001	FALSE	4.804	3	1	4	1	1	317	35.4	6.58	13.5	1	0	0.498	0.931	0.99				1.059	1.195	1.046										351	174.8	326.7	347.6					279	295.6	333.4	292
TRUE	High	Master Protein	Solyc02g080950.2.1	Pentatricopeptide repeat-containing protein (AHRD V3.3 *** A0A103XCX1_CYNCS)	0.001	FALSE	4.797	1	1	1	1	1	1001	110.8	6.35	2.86	1	0
TRUE	High	Master Protein	Solyc02g081200.1.1	LOW QUALITY:Octicosapeptide/Phox/Bem1p domain-containing protein / tetratricopeptide repeat-containing protein (AHRD V3.3 *** A0A061F4S2_THECC)	0.001	FALSE	4.796	2	1	1	1	1	778	85.5	5.76	4.83	1	0							0.75	1.33	0.809																		617.2	462.9	820.8	499.1
TRUE	High	Master Protein	Solyc06g071060.1.1	NAD(P)-binding Rossmann-fold superfamily protein (AHRD V3.3 *** AT3G03980.1),Pfam:PF13561	0.001	FALSE	4.783	4	1	1	1	1	262	27.4	7.27	3.3	1	0	1.403	1.123	1.877																444.2	623.3	498.8	833.7
TRUE	High	Master Protein	Solyc08g076360.3.1	gamma-tocopherol methyltransferase	0.001	FALSE	4.769	3	1	1	1	1	417	46.2	8.5	3.97	1	0	0.771	0.626	0.788																753.6	581.3	471.4	593.8
TRUE	High	Master Protein	Solyc08g075780.3.1	Ubiquitin-fold modifier 1 (AHRD V3.3 *** K4CMU5_SOLLC)	0.001	FALSE	4.763	12	1	1	1	1	123	13	10.07	4.37	1	0							0.842	0.438	0.527																		855	719.6	374.6	450.7
TRUE	High	Master Protein	Solyc05g046330.3.1	Dolichyl-diphosphooligosaccharide--protein glycosyltransferase subunit 2 (AHRD V3.3 *** A0A0B2PTB3_GLYSO)	0.001	FALSE	4.751	2	1	1	1	1	689	74.6	8.32	3.57	1	0	0.462	0.895	0.891																738.9	341.4	661.2	658.4
TRUE	High	Master Protein	Solyc07g017900.3.1	Aldose 1-epimerase family protein (AHRD V3.3 *** G7IN18_MEDTR)	0.001	FALSE	4.743	5	1	1	1	1	315	35.5	6.71	2.91	1	0
TRUE	High	Master Protein	Solyc01g105060.3.1	Beta-hydroxyacyl-ACP dehydratase (AHRD V3.3 *** F2VYC9_HELAN)	0.001	FALSE	4.732	4	1	2	1	1	225	24.9	8.87	5.89	1	0													0.51	0.796	0.833
TRUE	High	Master Protein	Solyc08g079090.3.1	Monocopper oxidase-like protein SKU5 (AHRD V3.3 *** SKU5_ARATH)	0.001	FALSE	4.713	2	1	1	1	1	633	71.1	8.31	3.1	1	0										0.466	0.344	0.681																			963.1
TRUE	High	Master Protein	Solyc06g073560.3.1	Acyl-CoA dehydrogenase, putative (AHRD V3.3 *** B9SK49_RICCO)	0.001	FALSE	4.71	3	1	2	1	1	412	45.1	7.58	5.94	1	0
TRUE	High	Master Protein	Solyc04g080620.3.1	Mannan endo-1,4-beta-mannosidase-like protein (AHRD V3.3 *** A0A072V2A7_MEDTR)	0.001	FALSE	4.702	4	1	1	1	1	413	46.7	7.33	2.98	1	0
TRUE	High	Master Protein	Solyc03g005730.3.1	Aconitate hydratase (AHRD V3.3 *** A0A059LL79_9CHLO)	0.001	FALSE	4.694	3	1	1	1	1	499	54.3	7.06	2.77	1	0
TRUE	High	Master Protein	Solyc09g089880.3.1	Electron transfer flavoprotein beta-subunit, putative (AHRD V3.3 *** B9STH5_RICCO)	0.001	FALSE	4.682	6	1	1	1	1	251	27.6	8.32	3.19	1	0
TRUE	High	Master Protein	Solyc02g071770.3.1	histone acetyltransferase (DUF1264) (AHRD V3.3 *** AT5G45690.1)	0.001	FALSE	4.673	4	1	2	1	1	246	27.6	6.64	6.97	1	0
TRUE	High	Master Protein	Solyc03g116870.3.1	NAD(P)H dehydrogenase subunit 48 (AHRD V3.3 *** A0A0F7GZU3_9ROSI)	0.001	FALSE	4.658	2	1	1	1	1	463	51.2	6.47	4.09	1	0							0.836	2.177	1.038																		475.2	397.1	1034.5	493.3
TRUE	High	Master Protein	Solyc03g123880.3.1	Glutamyl-tRNA reductase binding protein (AHRD V3.3 *** E9N732_TOBAC)	0.001	FALSE	4.655	4	1	1	1	1	288	33	6.35	3.12	1	0
TRUE	High	Master Protein	Solyc10g037980.2.1	Thioredoxin-like family protein (AHRD V3.3 *** V5IV10_HEVBR)	0.001	FALSE	4.652	9	1	1	1	1	132	15.1	6.54	3.76	1	0
TRUE	High	Master Protein	Solyc10g085550.2.1	Enolase (AHRD V3.3 *-* ENO_SOLLC)	0.001	FALSE	4.65	5	1	5	1	1	196	20.9	8.41	16.86	1	0	1.854	2.83	2.165	1.343	1.371	1.689	0.58	1.529	0.966										101.9	189	288.4	220.7	148.1	198.9	202.9	250.1	196.3	113.8	300.3	189.6
TRUE	High	Master Protein	Solyc09g083080.3.1	MAR-binding protein	0.001	FALSE	4.641	3	1	1	1	1	547	60.4	8.98	3.02	1	0
TRUE	High	Master Protein	Solyc01g017187.1.1	Ribosomal protein S12 (AHRD V3.3 *** A0A0C5G6K8_IPOBA)	0.001	FALSE	4.629	11	1	3	1	1	81	9	8.84	10.25	1	0	0.655	1.42	1.16				0.844	2.232	1.208										283.3	185.5	402.5	328.6					227.1	191.7	506.9	274.3
TRUE	High	Master Protein	Solyc06g009530.3.1	Carbohydrate-binding-like fold protein (AHRD V3.3 *** A0A097PPL4_SOLLC)	0.001	FALSE	4.621	1	1	1	1	1	1202	130.9	6.24	3.68	1	0
TRUE	High	Master Protein	Solyc04g074450.1.1	Phosphate-responsive 1 family protein (AHRD V3.3 *** AT4G08950.1)	0.001	FALSE	4.606	4	1	1	1	1	314	33.7	8.6	4.44	1	0							1.196	1.445	1.636																		454.8	543.8	657	744.3
TRUE	High	Master Protein	Solyc04g071320.3.1	ubiquitin interaction motif-containing protein (AHRD V3.3 *** AT1G43690.1)	0.001	FALSE	4.599	1	1	2	1	1	635	69	5.4	6.29	1	0							0.719	1.155	0.695																		672.6	483.4	776.5	467.5
TRUE	High	Master Protein	Solyc02g087930.3.1	60S ribosomal protein L34 (AHRD V3.3 *** RL34_TOBAC)	0.001	FALSE	4.588	13	2	7	2	1	120	13.8	11.6	21.49	2	0	1.147	1.329	1.077	0.942	1.71	1.366	1.263	1.154	1.143	0.295	0.28	0.443				0.981	1.03	1.127	105.4	120.9	140.1	113.6	95.6	90.1	163.5	130.7	105.3	132.9	121.5	120.3	237.9
TRUE	High	Master Protein	Solyc04g081210.3.1	SUN-like protein 14	0.001	FALSE	4.566	1	1	1	1	1	857	93.9	5.81	4.23	1	0
TRUE	High	Master Protein	Solyc03g096730.3.1	pollen-specific kinase partner protein	0.001	FALSE	4.56	4	1	1	1	1	361	39.5	7.23	3.18	1	0
TRUE	High	Master Protein	Solyc11g072880.2.1	Calcium-transporting ATPase (AHRD V3.3 *** A0A103XD00_CYNCS)	0.001	FALSE	4.54	1	1	5	1	1	1061	116.1	5.49	16.83	1	0							0.974	1.602	0.949	1.046	0.874	0.864															265.2	258.3	424.8	251.7	317.2
TRUE	High	Master Protein	Solyc03g098460.3.1	NAD(P)-binding Rossmann-fold superfamily protein (AHRD V3.3 *** AT4G27760.1)	0.001	FALSE	4.515	4	1	1	1	1	385	43	6.3	3.46	1	0
TRUE	High	Master Protein	Solyc05g010710.2.1	UDP-glycosyltransferase (AHRD V3.3 *** A0A165XX62_DAUCA)	0.001	FALSE	4.515	2	1	1	1	1	860	95.1	6.51	3.57	1	0
TRUE	High	Master Protein	Solyc01g097450.3.1	PITH domain-containing protein (AHRD V3.3 *** W9S6X8_9ROSA)	0.001	FALSE	4.514	11	1	1	1	1	176	19.6	4.94	4.44	1	0
TRUE	High	Master Protein	Solyc03g120670.3.1	Glyoxylate reductase (AHRD V3.3 *** A0A0B2P9G3_GLYSO)	0.001	FALSE	4.506	3	1	1	1	1	313	34.3	6.55	3.19	1	0				0.995	0.951	1.682																	518.6	516.1	493.2	872.2
TRUE	High	Master Protein	Solyc01g096475.1.1	Thioredoxin-like protein CITRX, chloroplastic (AHRD V3.3 *** CITRX_SOLLC)	0.001	FALSE	4.501	12	2	2	2	1	175	19.8	5.86	6.68	2	0							0.757	0.661	0.575	0.327	0.346	0.478															401	303.5	264.9	230.7	557.8
TRUE	High	Master Protein	Solyc05g054490.3.1	3-oxo-5-alpha-steroid 4-dehydrogenase family protein (AHRD V3.3 *** AT3G55360.1)	0.001	FALSE	4.501	3	1	6	1	1	310	36.2	9.69	18.07	1	0	0.493	1.197	1.344				1.148	2.207	1.812	0.596	0.506	0.661							198.3	97.8	237.4	266.5					129.7	148.9	286.3	235	289.4
TRUE	High	Master Protein	Solyc05g050980.3.1	3-phosphoshikimate 1-carboxyvinyltransferase (AHRD V3.3 *** K4C1D0_SOLLC)	0.001	FALSE	4.495	2	1	1	1	1	518	55.7	7.59	4.49	1	0							0.817	1.703	1.143																		514.7	420.4	876.6	588.3
TRUE	High	Master Protein	Solyc09g065830.3.1	NADH-ubiquinone oxidoreductase 24 kDa subunit (AHRD V3.3 *** AT4G02580.1)	0.001	FALSE	4.489	6	2	11	2	1	255	28.3	8.13	35.71	2	0							0.965	1.273	1.218	0.469	0.499	0.556	0.667	1.469	1.318	0.602	1.237	1.441									134.6	130	171.4	164	237.8
TRUE	High	Master Protein	Solyc07g042620.3.1	Prefoldin subunit 1 (AHRD V3.3 *** W9RLK5_9ROSA)	0.001	FALSE	4.488	7	1	2	1	1	129	14.8	5.66	7.74	1	0							0.967	0.816	1.002	2.457	2.355	1.861															317	306.6	258.8	317.6	156.4
TRUE	High	Master Protein	Solyc03g118650.3.1	Aldose 1-epimerase (AHRD V3.3 *** K4BM14_SOLLC)	0.001	FALSE	4.477	3	1	8	1	1	335	36.6	6.27	25.73	1	0	0.597	1.179	1.339	1.06	1.682	2.684	0.886	1.723	2.381	0.822	0.824	1.212				0.51	1.257	1.097	116.7	69.7	137.5	156.2	74.7	79.2	125.6	200.5	80.1	71	138	190.8	124.4
TRUE	High	Master Protein	Solyc03g005020.3.1	Lipase (AHRD V3.3 *** K4BDS6_SOLLC)	0.001	FALSE	4.475	2	1	1	1	1	405	45	6.52	4.17	1	0							1.178	0.358	0.611																		762.4	898.3	273.2	466
TRUE	High	Master Protein	Solyc12g009650.2.1	Sl proline-rich protein	0.001	FALSE	4.467	3	1	13	1	1	265	27.6	9.2	41.47	1	0	0.42	1.861	0.952	1.51	3.804	2.438	0.829	3.536	2.674	1.108	1.245	1.92				0.509	1.768	1.304	113.4	47.7	211	107.9	54.8	82.8	208.6	133.7	59.7	49.5	211.1	159.7	91
TRUE	High	Master Protein	Solyc03g005900.3.1	GDSL-lipase protein (AHRD V3.3 *** Q08ET5_CAPAN)	0.001	FALSE	4.456	6	1	1	1	1	284	31.3	7.49	3.77	1	0
TRUE	High	Master Protein	Solyc11g070030.2.1	NAD(P)H-quinone oxidoreductase subunit K, chloroplastic (AHRD V3.3 *** NDHK_PHYPA)	0.001	FALSE	4.454	7	1	1	1	1	213	23.5	9.39	3.26	1	0
TRUE	High	Master Protein	Solyc04g054980.3.1	PLAT domain-containing protein 1 (AHRD V3.3 *** PLAT1_ARATH)	0.001	FALSE	4.453	5	1	3	1	1	188	20.9	6.18	9.43	1	0	0.631	0.745	0.677	0.538	3.091	0.852										0.764	1.85	0.886	262.1	165.4	195.2	177.4	145.9	78.5	451.1	124.4
TRUE	High	Master Protein	Solyc03g019820.3.1	tonoplast intrinsic protein 3.2	0.001	FALSE	4.449	4	1	1	1	1	260	27.8	9.04	3.43	1	0
TRUE	High	Master Protein	Solyc09g005500.3.1	MLP (AHRD V3.3 *** G8DRV9_GOSBA)	0.001	FALSE	4.441	13	2	3	2	1	151	17.4	5.22	9.96	2	0										1.145	1.266	1.786																			461.8
TRUE	High	Master Protein	Solyc01g104380.3.1	Basic blue protein (AHRD V3.3 *** A0A151R4Q3_CAJCA)	0.001	FALSE	4.441	9	1	1	1	1	122	13.1	5.39	2.9	1	0																0.572	1.046	1.273
TRUE	High	Master Protein	Solyc03g096460.3.1	wound/stress protein AY568721	0.001	FALSE	4.421	5	1	12	1	1	184	20.3	6.51	38.79	1	0	0.642	1.141	1.364	0.782	2.61	1.867				0.674	0.631	0.382	0.452	1.705	1.459	0.786	1.976	0.818	115.7	74.4	132.1	157.8	76.7	60	200.1	143.2					178.7
TRUE	High	Master Protein	Solyc01g102660.3.1	Glutathione S-transferase (AHRD V3.3 *** A5YRT3_CAPAN)	0.001	FALSE	4.41	9	3	12	3	1	220	25	5.33	35.45	3	0	0.897	1.294	1.145	0.947	1.548	1.53	1.16	1.954	2.177	0.383	0.464	0.597				1.07	0.951	1.398	110.7	99.3	143.3	126.7	95.5	90.4	147.9	146.2	76.3	88.5	149.1	166.1	196.3
TRUE	High	Master Protein	Solyc09g090520.3.1	RNA-binding protein-like (AHRD V3.3 *-* Q8L779_ARATH)	0.001	FALSE	4.402	3	1	1	1	1	475	47.8	6.83	4.26	1	0
TRUE	High	Master Protein	Solyc04g081740.3.1	Glutathione S-transferase family protein (AHRD V3.3 *** AT5G42150.1)	0.001	FALSE	4.385	2	1	2	1	1	385	43.5	9.07	5.73	1	0	0.62	0.705	0.833							0.581	0.336	0.467							380	235.4	268	316.6									503.3
TRUE	High	Master Protein	Solyc03g025720.3.1	4-coumarate:CoA ligase-like protein (AHRD V3.3 *** A0A0A1ETC4_ALBBR)	0.001	FALSE	4.374	3	1	1	1	1	523	56.4	6.96	3.46	1	0
TRUE	High	Master Protein	Solyc02g068900.3.1	Glutathione S-transferase family protein (AHRD V3.3 *** AT4G19880.1)	0.001	FALSE	4.371	3	1	1	1	1	356	41	6.93	2.79	1	0
TRUE	High	Master Protein	Solyc03g007470.3.1	Ubiquitin-conjugating enzyme E2 (AHRD V3.3 *** A0A0K9PK38_ZOSMR)	0.001	FALSE	4.368	6	1	1	1	1	184	20.8	8.57	2.75	1	0										1.104	0.858	0.875																			625.5
TRUE	High	Master Protein	Solyc06g064810.3.1	Zinc finger and BTB domain-containing protein 11 isoform 1 (AHRD V3.3 *** A0A061FI49_THECC)	0.001	FALSE	4.361	7	1	1	1	1	137	15.6	9.52	3.48	1	0							0.822	1.613	1.069																		532.8	437.9	859.6	569.7
TRUE	High	Master Protein	Solyc07g009000.1.1	LOW QUALITY:Photosystem II CP43 reaction center protein (AHRD V3.3 *-* A0A159W4W7_9SOLA)	0.001	FALSE	4.347	8	1	1	1	1	124	14.1	9.25	3.69	1	0							0.606	2.3	0.709																		520.1	315.4	1196	368.5
TRUE	High	Master Protein	Solyc02g070180.2.1	FAD-binding Berberine family protein (AHRD V3.3 *** A0A061G763_THECC)	0.001	FALSE	4.333	2	1	1	1	1	534	60.7	8.51	2.78	1	0
TRUE	High	Master Protein	Solyc09g057630.3.1	Glucan endo-1,3-beta-glucosidase-like protein (AHRD V3.3 *** A0A072TYH8_MEDTR)	0.001	FALSE	4.332	3	1	1	1	1	464	51	9.2	4.08	1	0							0.806	0.807	0.59																		749.5	603.8	604.5	442.2
TRUE	High	Master Protein	Solyc09g082320.3.1	Proteasome subunit beta type (AHRD V3.3 *** A0A061ELN0_THECC)	0.001	FALSE	4.324	11	2	2	2	1	204	22.6	7.03	6.28	2	0							1.236	1.696	1.269																		461.5	570.3	782.6	585.6
TRUE	High	Master Protein	Solyc01g008370.3.1	putative 26S proteasome subunit	0.001	FALSE	4.298	4	1	1	1	1	337	38.5	6.13	4.08	1	0													0.592	0.842	0.512
TRUE	High	Master Protein	Solyc11g008780.2.1	Acetolactate synthase small subunit (AHRD V3.3 *** A0A151UBY0_CAJCA)	0.001	FALSE	4.298	2	1	1	1	1	489	53.3	6.47	3.42	1	0							0.531	0.351	0.383																		1059.6	562.2	372	406.3
TRUE	High	Master Protein	Solyc11g007120.2.1	NifU-like protein 4 (AHRD V3.3 *** W9QGE4_9ROSA)	0.001	FALSE	4.292	4	1	1	1	1	278	30.4	5.49	3.71	1	0				0.487	0.85	0.54																	834.1	406	709.2	450.7
TRUE	High	Master Protein	Solyc12g014230.2.1	DAG protein (AHRD V3.3 *** A0A0K9PW98_ZOSMR)	0.001	FALSE	4.285	3	1	1	1	1	429	47.2	9.14	3	1	0
TRUE	High	Master Protein	Solyc02g071320.3.1	AGAMOUS-like 31 (AHRD V3.3 --* AT5G65050.3)	0.001	FALSE	4.274	4	1	1	1	1	392	42	4.53	2.82	1	0
TRUE	High	Master Protein	Solyc05g012190.3.1	cell division cycle 48 (AHRD V3.3 *** AT3G09840.1)	0.001	FALSE	4.273	2	1	3	1	1	611	66.7	7.56	9.2	1	0
TRUE	High	Master Protein	Solyc07g047670.3.1	Pescadillo homolog (AHRD V3.3 *** K4CEX3_SOLLC)	0.001	FALSE	4.269	2	1	1	1	1	603	69.4	8.81	2.95	1	0
TRUE	High	Master Protein	Solyc01g097350.3.1	Calcium-binding EF hand family protein (AHRD V3.3 *** A0A061F999_THECC)	0.001	FALSE	4.261	3	1	1	1	1	327	36.2	4.49	2.86	1	0
TRUE	High	Master Protein	Solyc01g105560.3.1	GTP cyclohydrolase II/3,4-dihydroxy-2-butanone 4-phosphate synthase	0.001	FALSE	4.252	2	1	1	1	1	552	59.7	6.54	3.86	1	0	0.465	0.919	0.99																711.3	330.5	653.7	704.5
TRUE	High	Master Protein	Solyc04g079780.3.1	RING/U-box superfamily protein (AHRD V3.3 *** AT2G16090.1)	0.001	FALSE	4.248	1	1	3	1	1	739	84.3	5.88	9.07	1	0	1.527	2.72	1.597	1.255	1.745	1.855	0.773	2.717	1.335										116.9	178.5	317.9	186.7	136.6	171.5	238.5	253.4	137.3	106.2	373.1	183.3
TRUE	High	Master Protein	Solyc11g008710.2.1	Ribosomal protein S5 family protein (AHRD V3.3 *** A0A061F6Z5_THECC)	0.001	FALSE	4.244	2	1	1	1	1	502	58.3	8.65	3.23	1	0
TRUE	High	Master Protein	Solyc12g040790.2.1	Phosphoethanolamine N-methyltransferase (AHRD V3.3 *** A0A075BJJ7_LYCBA)	0.001	FALSE	4.243	2	1	1	1	1	500	56.8	6.01	3.65	1	0
TRUE	High	Master Protein	Solyc11g051170.2.1	LOW QUALITY:ATP synthase subunit alpha, chloroplastic (AHRD V3.3 *-* ATPA_TOBAC)	0.001	FALSE	4.219	12	1	1	1	1	89	9.9	4.88	3.28	1	0
TRUE	High	Master Protein	Solyc05g054365.1.1	acyl-CoA dehydrogenase-like protein (AHRD V3.3 *** AT3G06810.1)	0.001	FALSE	4.207	1	1	1	1	1	829	92.4	8.37	3.2	1	0													0.615	1.191	0.836
TRUE	High	Master Protein	Solyc05g055260.3.1	Small nuclear ribonucleoprotein family protein (AHRD V3.3 *** AT3G11500.2)	0.001	FALSE	4.203	21	1	1	1	1	80	8.9	8.56	3.61	1	0
TRUE	High	Master Protein	Solyc07g063000.3.1	Leucine-rich repeat receptor-like protein kinase (AHRD V3.3 *** C0LGV8_ARATH)	0.001	FALSE	4.183	1	1	1	1	1	1099	120.2	6.71	3.09	1	0																0.951	1.203	0.955
TRUE	High	Master Protein	Solyc04g051280.3.1	Transmembrane protein, putative (AHRD V3.3 *-* A0A072VMC3_MEDTR)	0.001	FALSE	4.168	2	1	1	1	1	604	66.8	4.82	3.18	1	0				0.771	0.719	0.707																	750.5	578.9	539.8	530.9
TRUE	High	Master Protein	Solyc09g064590.3.1	Pre-mRNA-processing factor 39 (AHRD V3.3 *** A0A0B2P4C7_GLYSO)	0.001	FALSE	4.103	1	1	1	1	1	880	96.3	5.08	4.74	1	0							1.069	1.121	0.924																		583.4	623.4	654.2	539
TRUE	High	Master Protein	Solyc06g060400.3.1	Ribosomal protein L15 (AHRD V3.3 *** K4C6M0_SOLLC)	0.001	FALSE	4.075	7	1	1	1	1	204	24.1	11.44	3.05	1	0				0.602	0.833	1.218																	657	395.4	547.1	800.5
TRUE	High	Master Protein	Solyc12g007030.2.1	Aldehyde dehydrogenase, putative (AHRD V3.3 *** B9RKT6_RICCO)	0.001	FALSE	4.068	2	1	1	1	1	500	54.8	5.6	2.87	1	0
TRUE	High	Master Protein	Solyc12g042380.2.1	Stress up-regulated Nod 19 (AHRD V3.3 *** A0A118K3L3_CYNCS)	0.001	FALSE	4.067	2	1	1	1	1	462	51	6.29	3.46	1	0							1.016	1.05	1.098																		576.3	585.7	605.2	632.8
TRUE	High	Master Protein	Solyc11g006070.2.1	Peptidyl-prolyl cis-trans isomerase (AHRD V3.3 *** M1CSR8_SOLTU)	0.001	FALSE	4.045	7	1	1	1	1	175	18.8	7.81	2.79	1	0
TRUE	High	Master Protein	Solyc06g060420.3.1	YbaK/aminoacyl-tRNA synthetase-associated domain-containing protein (AHRD V3.3 *** AT1G44835.2)	0.001	FALSE	4.042	4	1	1	1	1	319	34.7	8.37	2.83	1	0
TRUE	High	Master Protein	Solyc04g081970.3.1	Thioredoxin (AHRD V3.3 *** A0A103YDW7_CYNCS)	0.001	FALSE	4.03	3	1	2	1	1	296	33.4	7.71	6.76	1	0							0.484	1.294	0.588				0.159	0.901	0.589												356.5	172.4	461.4	209.7
TRUE	High	Master Protein	Solyc08g016670.3.1	Calcyclin-binding protein, putative (AHRD V3.3 *** B9S113_RICCO)	0.001	FALSE	4.013	5	1	1	1	1	219	24.8	8.68	3.01	1	0
TRUE	High	Master Protein	Solyc07g061960.3.1	Hydroxyacylglutathione hydrolase 3 (AHRD V3.3 *** F4HRK0_ARATH)	0.001	FALSE	4.002	4	1	2	1	1	284	31.4	8.13	6.33	1	0
TRUE	High	Master Protein	Solyc06g065370.3.1	Subtilisin-like protease (AHRD V3.3 *** A0A1D1XUI7_9ARAE)	0.001	FALSE	4.001	9	1	1	1	1	120	13.3	6.14	3.03	1	0				0.908	2.2	1.465																	430.6	391.2	947.2	630.9
TRUE	High	Master Protein	Solyc01g111060.3.1	5'-methylthioadenosine/S-adenosylhomocysteine nucleosidase (AHRD V3.3 *** G7J8G7_MEDTR)	0.001	FALSE	4	5	1	1	1	1	265	27.8	4.89	2.77	1	0
TRUE	High	Master Protein	Solyc06g064550.3.1	Aspartokinase-homoserine dehydrogenase (AHRD V3.3 *** O63067_SOYBN)	0.001	FALSE	3.997	2	2	2	2	1	919	100.7	6.07	6.23	2	0	0.717	1.13	1.476																555.2	398	627.4	819.5
TRUE	High	Master Protein	Solyc12g095930.2.1	Serine hydroxymethyltransferase (AHRD V3.3 *** M1CVE4_SOLTU)	0.001	FALSE	3.995	2	1	1	1	1	527	57.1	7.49	3.55	1	0							0.8	1.389	0.704																		616.5	493.2	856.2	434.1
TRUE	High	Master Protein	Solyc04g008760.2.1	Homoserine kinase (AHRD V3.3 *** A0A097PK94_SOLTU)	0.001	FALSE	3.988	3	1	2	1	1	355	37.2	7.37	6.29	1	0							0.793	2.143	1.628	1.508	2.354	3.253															215.7	171	462.3	351.1	147.9
TRUE	High	Master Protein	Solyc04g025300.3.1	sgs3 innate immune response protein	0.001	FALSE	3.954	2	1	1	1	1	633	72.5	6.55	3.65	1	0
TRUE	High	Master Protein	Solyc09g075090.1.1	RNA-binding (RRM/RBD/RNP motifs) family protein (AHRD V3.3 *** AT1G02840.2)	0.001	FALSE	3.954	3	1	3	1	1	305	34.3	10.64	9.78	1	0										0.2	0.251	0.195				0.632	0.999	0.706													729
TRUE	High	Master Protein	Solyc05g050490.3.1	ATPase ASNA1 homolog (AHRD V3.3 *** M1A9Y0_SOLTU)	0.001	FALSE	3.952	3	1	1	1	1	367	41.3	5.03	3.36	1	0
TRUE	High	Master Protein	Solyc09g011420.3.1	Ribosomal protein l7ae (AHRD V3.3 *** A0A0A0LF58_CUCSA)	0.001	FALSE	3.941	13	2	2	2	1	128	13.9	7.12	5.9	2	0	5.287	1.393	2.201	0.782	1.106	0.985													121.5	642.1	169.2	267.3	309.8	242.3	342.7	305.2
TRUE	High	Master Protein	Solyc03g095220.3.1	Translocase of chloroplast (AHRD V3.3 *** A0A0V0I1D8_SOLCH)	0.001	FALSE	3.93	5	2	2	2	1	301	33.3	9.51	5.47	2	0										0.977	0.543	0.807																			721.5
TRUE	High	Master Protein	Solyc01g103220.3.1	Cytochrome c (AHRD V3.3 *** CYC_SOLTU)	0.001	FALSE	3.92	7	1	14	1	1	112	12.1	9.45	44.16	1	0	0.775	1.283	1.045				0.864	0.303	0.609	2.715	3.218	1.796	1.539	0.92	1.495	1.002	1.574	0.828	117	90.6	150.1	122.3					172.9	149.4	52.5	105.3	55
TRUE	High	Master Protein	Solyc01g104110.3.1	11S globulin seed storage protein 2 (AHRD V3.3 *** A0A0B2RJF9_GLYSO)	0.001	FALSE	3.913	4	1	1	1	1	362	38.8	6.92	4.04	1	0
TRUE	High	Master Protein	Solyc02g087400.1.1	Ankyrin repeat-containing protein (AHRD V3.3 *** A0A103XGS2_CYNCS)	0.001	FALSE	3.903	3	1	1	1	1	368	41.5	4.56	3.42	1	0													0.394	2.145	1.197
TRUE	High	Master Protein	Solyc06g069400.3.1	Isoaspartyl peptidase/L-asparaginase (AHRD V3.3 *** ASPG_LUPLU)	0.001	FALSE	3.897	4	1	1	1	1	408	43.4	5.21	3.24	1	0
TRUE	High	Master Protein	Solyc11g005620.1.1	acetylglutamate kinase	0.001	FALSE	3.895	3	1	1	1	1	347	36.2	8.78	3.44	1	0							0.851	1.365	1.018																		566.7	482.3	773.9	577.1
TRUE	High	Master Protein	Solyc05g054640.3.1	2-oxoglutarate dehydrogenase E1 component family protein (AHRD V3.3 *** B9HM58_POPTR)	0.001	FALSE	3.871	1	1	2	1	1	846	95.8	6.96	6.11	1	0										0.438	0.292	0.506																			1073.4
TRUE	High	Master Protein	Solyc08g016170.3.1	3-oxoacyl-[acyl-carrier-protein] synthase (AHRD V3.3 *** A0A0V0IG10_SOLCH)	0.001	FALSE	3.861	2	1	1	1	1	468	50	7.46	2.76	1	0	0.63	0.718	1.078																700.4	441.6	503	755
TRUE	High	Master Protein	Solyc06g082100.3.1	U5 small nuclear ribonucleoprotein helicase (AHRD V3.3 *** AT1G20960.2)	0.001	FALSE	3.847	1	1	1	1	1	2174	247.1	5.78	3.29	1	0
TRUE	High	Master Protein	Solyc11g072030.2.1	Lipid transfer protein (AHRD V3.3 *** B7FFE5_MEDTR)	0.001	FALSE	3.838	5	1	1	1	1	194	20.2	4.48	3.6	1	0							1.148	0.803	1.002																		607.2	697.1	487.4	608.3
TRUE	High	Master Protein	Solyc02g062970.3.1	Xaa-Pro aminopeptidase 2	0.001	FALSE	3.837	1	1	2	1	1	654	72.6	5.92	6.11	1	0	0.52	1.308	1.029				0.845	1.426	0.928										311.1	161.8	407	320.2					285.8	241.5	407.6	265.2
TRUE	High	Master Protein	Solyc09g091750.3.1	26S proteasome non-ATPase regulatory subunit 1 (AHRD V3.3 *** A0A0B2Q963_GLYSO)	0.001	FALSE	3.827	1	1	1	1	1	1004	108.9	5.38	2.77	1	0	0.575	1.047	1.279																615.1	353.8	644.2	786.9
TRUE	High	Master Protein	Solyc05g008450.3.1	FAD/NAD(P)-binding oxidoreductase (AHRD V3.3 *** AT1G15140.1)	0.001	FALSE	3.821	3	1	6	1	1	302	32.6	7.61	22.58	1	0							0.646	1.725	1.134	1.698	1.749	2.231	0.496	1.942	1.063												177.6	114.7	306.3	201.4	119.8
TRUE	High	Master Protein	Solyc12g009800.2.1	Purple acid phosphatase (AHRD V3.3 *** K4DC68_SOLLC)	0.001	FALSE	3.801	4	1	1	1	1	489	56.5	7.15	4.59	1	0
TRUE	High	Master Protein	Solyc01g005820.3.1	Serine/arginine-rich-splicing factor SCL30A (AHRD V3.3 *-* A0A0M9UMR8_NICAT)	0.001	FALSE	3.793	7	1	1	1	1	156	18.1	11.74	3.13	1	0
TRUE	High	Master Protein	Solyc10g083170.2.1	NAD(P)-binding Rossmann-fold superfamily protein (AHRD V3.3 *** AT1G52340.1),Pfam:PF13561	0.001	FALSE	3.791	5	1	1	1	1	285	30.2	6.39	3.26	1	0
TRUE	High	Master Protein	Solyc02g077280.3.1	GTP-binding protein Era-like protein (AHRD V3.3 *** AT5G66470.2)	0.001	FALSE	3.789	2	1	1	1	1	453	51.4	6.48	2.98	1	0							0.693	1.934	1.404																		477	330.7	922.6	669.8
TRUE	High	Master Protein	Solyc01g112280.3.1	partialaminoacylase-1	0.001	FALSE	3.782	2	1	2	1	1	448	50.2	7.03	6.5	1	0	0.487	1.422	1.053	0.963	1.33	1.625													302.9	147.5	430.7	318.9	244	235.1	324.4	396.5
TRUE	High	Master Protein	Solyc07g005600.3.1	Transmembrane 9 superfamily member (AHRD V3.3 *** M1AS65_SOLTU)	0.001	FALSE	3.773	2	1	1	1	1	660	75.8	7.08	3.25	1	0
TRUE	High	Master Protein	Solyc02g087640.3.1	NADH dehydrogenase ubiquinone complex I, assembly factor-like protein (DUF185) (AHRD V3.3 *** AT3G28700.1)	0.001	FALSE	3.75	2	1	1	1	1	482	53.2	5.52	3.83	1	0							0.716	0.374	0.583																		897.7	643.2	335.4	523.7
TRUE	High	Master Protein	Solyc01g105540.3.1	2-oxoglutarate/malate translocator, chloroplastic (AHRD V3.3 *** A0A0B0P714_GOSAR)	0.001	FALSE	3.738	3	1	2	1	1	337	35.8	7.74	6.11	1	0							1.154	3.009	1.265				0.457	4.226	1.048												186.7	215.5	561.8	236.1
TRUE	High	Master Protein	Solyc01g008970.3.1	RNA binding protein (AHRD V3.3 *** B6TJJ4_MAIZE)	0.001	FALSE	3.737	2	1	7	1	1	391	41.2	6.76	22.3	1	0				0.868	1.025	1.051	0.97	0.642	0.963							0.948	1.562	1.461					202.8	176.1	208	213.1	223.8	217	143.6	215.5
TRUE	High	Master Protein	Solyc11g011220.2.1	Transmembrane protein (AHRD V3.3 *** A0A0B0N9X1_GOSAR)	0.001	FALSE	3.737	2	1	1	1	1	601	66.8	8.32	2.75	1	0	0.88	1.133	1.432																539.9	475.4	611.8	772.9
TRUE	High	Master Protein	Solyc03g005750.3.1	RNA polymerase II degradation factor-like protein (DUF1296) (AHRD V3.3 *** AT1G29370.1)	0.001	FALSE	3.734	1	1	1	1	1	843	90	5.43	4.02	1	0							1.135	1.432	1.011																		524.2	595	750.8	530
TRUE	High	Master Protein	Solyc05g052710.3.1	30S ribosomal protein S31 (AHRD V3.3 *** A0A0K9P6K0_ZOSMR),Pfam:PF17067	0.001	FALSE	3.731	7	1	2	1	1	121	12.7	10.54	6.01	1	0							0.588	2.289	0.994																		492.7	289.9	1127.6	489.8
TRUE	High	Master Protein	Solyc10g047430.1.1	LOW QUALITY:Ribulose bisphosphate carboxylase large chain (AHRD V3.3 *-* Q6SSH3_9SPER)	0.001	FALSE	3.727	19	2	14	2	1	73	8.5	9.61	43.6	2	0	0.446	1.774	0.676	2.752	4.126	13.102	0.616	2.905	1.274	0.256	0.485	0.897	0.174	1.428	0.436				123.2	54.9	218.6	83.3	22.9	63	94.4	299.8	82.8	51	240.6	105.5	182
TRUE	High	Master Protein	Solyc04g079440.3.1	Serpin-like protein (AHRD V3.3 *** Q8GT65_CITPA)	0.001	FALSE	3.71	3	1	1	1	1	391	42.8	5.6	2.77	1	0							0.971	2.196	1.277																		440.9	428.1	968	562.9
TRUE	High	Master Protein	Solyc01g107870.3.1	Polyadenylate-binding protein (AHRD V3.3 *** K4B303_SOLLC)	0.001	FALSE	3.709	1	1	1	1	1	643	70.1	7.8	3.71	1	0							0.878	0.344	0.669																		830.2	728.7	286	555.1
TRUE	High	Master Protein	Solyc07g066310.3.1	Photosystem II 10 kDa polypeptide family protein (AHRD V3.3 *** A9PH94_POPTR)	0.001	FALSE	3.701	6	1	6	1	1	138	14.4	9.52	19.8	1	0	0.212	1.205	0.605				0.572	2.638	0.924							0.28	1.243	0.688	264.8	56.2	318.9	160.1					155.8	89.2	411	144
TRUE	High	Master Protein	Solyc12g009980.2.1	UPF0133 protein (AHRD V3.3 *** A0A0B2RBJ9_GLYSO)	0.001	FALSE	3.696	6	1	1	1	1	184	20	8.15	2.72	1	0
TRUE	High	Master Protein	Solyc01g107330.3.1	SWIB_MDM2 domain protein	0.001	FALSE	3.695	8	1	1	1	1	146	16	10.33	4.06	1	0							0.461	1.338	0.827																		661.9	305.1	885.5	547.5
TRUE	High	Master Protein	Solyc02g068530.3.1	N-acetylglucosamine-1-phosphate uridylyltransferase 1 (AHRD V3.3 *** AT1G31070.2)	0.001	FALSE	3.689	2	1	1	1	1	485	53.8	5.91	2.98	1	0	0.499	0.952	0.957																704	351.6	670.2	674.1
TRUE	High	Master Protein	Solyc01g102940.3.1	methionine S-methyltransferase (AHRD V3.3 *** AT5G49810.1)	0.001	FALSE	3.677	1	1	1	1	1	1083	121.2	5.83	4.01	1	0							0.94	0.7	0.8																		697.7	655.6	488.4	558.2
TRUE	High	Master Protein	Solyc06g084530.3.1	ATPase family AAA domain-containing protein 1 (AHRD V3.3 *** A0A0B0NTB1_GOSAR)	0.001	FALSE	3.672	1	1	1	1	1	1251	136.5	7.43	3.05	1	0
TRUE	High	Master Protein	Solyc06g071550.3.1	Anthranilate phosphoribosyltransferase (AHRD V3.3 *** F1BPW3_SOLPN)	0.001	FALSE	3.669	3	1	1	1	1	401	42.8	5.99	2.77	1	0
TRUE	High	Master Protein	Solyc04g071565.1.1	Thioredoxin family protein (AHRD V3.3 *** A9PGA7_POPTR)	0.001	FALSE	3.665	6	1	1	1	1	174	19	8.78	2.77	1	0
TRUE	High	Master Protein	Solyc06g065010.3.1	Lipase, GDSL (AHRD V3.3 *** A0A124SDS7_CYNCS)	0.001	FALSE	3.659	3	1	1	1	1	362	40.6	9.28	2.8	1	0										0.222	0.285	0.454																			1224.4
TRUE	High	Master Protein	Solyc06g053400.3.1	Isopropylmalate synthase (AHRD V3.3 *** K4C627_SOLLC)	0.001	FALSE	3.658	2	2	2	1	1	612	66.5	6.8	6.15	2	1							0.67	0.684	0.847							0.623	0.774	1.153									374.9	251.2	256.4	317.6
TRUE	High	Master Protein	Solyc12g005630.2.1	Cytochrome b6-f complex iron-sulfur subunit (AHRD V3.3 *** K4DBA1_SOLLC)	0.001	FALSE	3.645	8	2	3	2	1	231	24.3	8.02	8.53	2	0							0.536	2.015	0.714																		562.6	301.5	1133.9	402
TRUE	High	Master Protein	Solyc02g080220.3.1	Pectinesterase (AHRD V3.3 *** K4B9P3_SOLLC)	0.001	FALSE	3.633	3	1	1	1	1	548	59.4	8.28	2.84	1	0
TRUE	High	Master Protein	Solyc12g014210.2.1	RNA-binding (RRM/RBD/RNP motifs) family protein (AHRD V3.3 *** AT3G15010.2)	0.001	FALSE	3.618	2	1	1	1	1	494	51	7.21	2.75	1	0							1.051	1.064	2.318																		441.8	464.3	469.9	1024
TRUE	High	Master Protein	Solyc02g065470.1.1	pathogenesis-related protein-1-like protein (AHRD V3.3 *** AT2G19990.1)	0.001	FALSE	3.604	6	1	2	1	1	180	19.6	8.44	8.2	1	0	0.726	1.384	1.321										0.706	1.263	1.448				270.8	196.7	374.7	357.7
TRUE	High	Master Protein	Solyc03g114030.3.1	PermeaseI-like protein	0.001	FALSE	3.602	2	1	1	1	1	525	57	9.13	3.01	1	0
TRUE	High	Master Protein	Solyc04g015040.3.1	Peptidyl-prolyl cis-trans isomerase FKBP16-3 (AHRD V3.3 *** W9R3C3_9ROSA)	0.001	FALSE	3.596	3	1	5	1	1	235	25.5	7.21	15.52	1	0	0.793	2.523	1.407				0.577	2.243	1.318										209.7	166.2	529.1	295					233.6	134.8	523.8	307.8
TRUE	High	Master Protein	Solyc12g008750.2.1	Splicing factor U2af large subunit B (AHRD V3.3 *** A0A0M9UMX0_NICAT)	0.001	FALSE	3.589	2	1	1	1	1	651	72.2	7.44	3.91	1	0							0.967	1.076	0.954																		600.4	580.4	646.3	572.9
TRUE	High	Master Protein	Solyc09g005620.3.1	SlGRX1 protein (AHRD V3.3 *** E1UWA5_SOLLC)	0.001	FALSE	3.578	5	1	1	1	1	292	32.2	7.4	3.12	1	0
TRUE	High	Master Protein	Solyc02g087910.2.1	Non-specific lipid-transfer protein (AHRD V3.3 *** K4BBU7_SOLLC)	0.001	FALSE	3.574	10	1	1	1	1	112	11.6	7.5	2.72	1	0
TRUE	High	Master Protein	Solyc03g118240.3.1	Magnesium-protoporphyrin O-methyltransferase (AHRD V3.3 *** A0A0B0NE87_GOSAR)	0.001	FALSE	3.573	2	1	2	1	1	396	43.6	7.12	6.44	1	0	0.319	1.966	0.727				0.597	3.962	1.046										299.2	95.4	588.1	217.4					181.7	108.4	719.8	190.1
TRUE	High	Master Protein	Solyc08g074480.1.1	14 kDa proline-rich protein DC2.15 (AHRD V3.3 *** A0A0B2P545_GLYSO)	0.001	FALSE	3.557	7	1	2	1	1	131	13.6	8.09	5.69	1	0							0.708	2.441	1.855	0.437	0.535	0.637															199.9	141.5	487.9	370.7	460
TRUE	High	Master Protein	Solyc12g006870.2.1	Acyl-protein thioesterase 2 (AHRD V3.3 *** A0A0B2RN42_GLYSO)	0.001	FALSE	3.548	4	1	1	1	1	256	27.2	6.38	3.13	1	0
TRUE	High	Master Protein	Solyc01g057000.3.1	Universal stress protein	0.001	FALSE	3.541	6	1	1	1	1	172	18.9	7.01	3.08	1	0
TRUE	High	Master Protein	Solyc04g079475.1.1	Serpin-like protein (AHRD V3.3 *-* G7IXX4_MEDTR)	0.001	FALSE	3.54	7	1	1	1	1	136	15.8	9.85	2.93	1	0
TRUE	High	Master Protein	Solyc03g097070.3.1	Target of Myb protein 1 (AHRD V3.3 *** AT5G16880.4)	0.001	FALSE	3.531	2	1	1	1	1	396	44	4.89	2.93	1	0
TRUE	High	Master Protein	Solyc02g088780.3.1	Pentatricopeptide repeat-containing family protein (AHRD V3.3 *-* B9GRF3_POPTR)	0.001	FALSE	3.524	0	1	6	1	1	1617	178.8	7.74	19.1	1	0	0.659	1.034	1.109				0.976	0.985	1.296	1.917	1.864	1.819	0.836	1.432	2.287	0.989	1.527	1.515	126.3	83.2	130.6	140					112.8	110	111.1	146.1	72.7
TRUE	High	Master Protein	Solyc01g102410.3.1	Glutamyl-tRNA synthetase (AHRD V3.3 *** G7IAE3_MEDTR)	0.001	FALSE	3.518	1	1	4	1	1	740	84.1	7.31	11.85	1	0							0.996	1.388	1.276	0.68	0.525	0.634															257.5	256.5	357.5	328.5	422.6
TRUE	High	Master Protein	Solyc08g006650.3.1	ER membrane protein complex subunit-like protein (AHRD V3.3 *** G7I7L8_MEDTR)	0.001	FALSE	3.516	7	1	1	1	1	178	19.5	7.4	2.93	1	0
TRUE	High	Master Protein	Solyc03g098470.3.1	Small nuclear ribonucleoprotein family protein (AHRD V3.3 *** AT4G30330.1)	0.001	FALSE	3.495	13	1	1	1	1	88	10.3	9.82	3.15	1	0
TRUE	High	Master Protein	Solyc06g071050.3.1	Hypersensitive-induced response protein (AHRD V3.3 *** A6YGE4_CARPA)	0.001	FALSE	3.495	2	1	1	1	1	355	39.3	6.33	2.94	1	0																0.766	1.364	1.216
TRUE	High	Master Protein	Solyc11g009020.2.1	Haloacid dehalogenase-like hydrolase (HAD) superfamily protein (AHRD V3.3 *** AT4G39970.1)	0.001	FALSE	3.476	3	1	1	1	1	302	33.4	5.43	3.61	1	0							0.399	1.018	0.502																		822.4	328.2	837	412.4
TRUE	High	Master Protein	Solyc01g109790.3.1	ADP-glucose pyrophosphorylase large subunit 1	0.001	FALSE	3.475	2	1	2	1	1	524	58.1	7.31	5.88	1	0							1.055	1.374	1.2	0.543	0.572	0.763															259.2	273.6	356.1	311.1	416.9
TRUE	High	Master Protein	Solyc07g064810.3.1	Imidazole glycerol phosphate synthase hisHF family protein (AHRD V3.3 *** B9GFE9_POPTR)	0.001	FALSE	3.473	1	1	2	1	1	588	64.1	6.58	6	1	0										1.212	0.949	0.939																			585.3
TRUE	High	Master Protein	Solyc04g074480.3.1	DAHP synthase 2 precursor	0.001	FALSE	3.455	2	1	2	1	1	541	59.9	8.73	6.14	1	0	0.703	0.727	0.861																729.1	512.8	530	628.1
TRUE	High	Master Protein	Solyc10g005280.1.1	Pentatricopeptide repeat-containing protein (AHRD V3.3 *** A0A118JXF7_CYNCS)	0.001	FALSE	3.444	2	1	1	1	1	402	45.4	8.88	3.29	1	0													0.811	0.844	0.581
TRUE	High	Master Protein	Solyc04g014250.3.1	GRAM domain protein/ABA-responsive-like protein (AHRD V3.3 *** G7KW78_MEDTR)	0.001	FALSE	3.439	4	1	1	1	1	300	33.1	5.43	2.82	1	0
TRUE	High	Master Protein	Solyc01g104220.3.1	Transmembrane emp24 domain-containing protein 10 (AHRD V3.3 *** A0A151UBU4_CAJCA)	0.001	FALSE	3.415	4	1	1	1	1	213	23.9	7.55	2.72	1	0
TRUE	High	Master Protein	Solyc03g123860.3.1	Receptor-like protein kinase INRPK1c	0.001	FALSE	3.405	1	1	6	1	1	1125	123	6.44	17.18	1	0										0.428	0.285	0.593	0.41	1.851	1.447	0.576	1.55	1.605													347
TRUE	High	Master Protein	Solyc01g068400.3.1	Tubulin-specific chaperone A (AHRD V3.3 *** M4M6P8_GOSAR)	0.001	FALSE	3.393	7	1	8	1	1	113	13	4.94	23.6	1	0	1.003	1.101	1.591	1.272	1.676	2.082	0.775	1.087	1.474	0.666	0.915	0.959	0.479	1.098	1.465	0.854	1.156	1.041	85.2	85.5	93.8	135.5	66.3	84.4	111.2	138.1	92.2	71.5	100.3	136	113
TRUE	High	Master Protein	Solyc09g075130.3.1	Small nuclear ribonucleoprotein family protein (AHRD V3.3 *** AT3G62840.1)	0.001	FALSE	3.387	9	1	1	1	1	109	12.6	9.92	3.28	1	0
TRUE	High	Master Protein	Solyc01g104920.3.1	AAA-type ATPase family protein (AHRD V3.3 *** AT4G04910.1)	0.001	FALSE	3.375	1	1	1	1	1	692	76	6.14	2.86	1	0
TRUE	High	Master Protein	Solyc07g007710.3.1	Defensin protein (AHRD V3.3 *** B1N680_SOLLC)	0.001	FALSE	3.372	11	1	1	1	1	88	9.6	8.54	3.12	1	0
TRUE	High	Master Protein	Solyc03g112270.3.1	Leucine-rich repeat-containing protein, putative (AHRD V3.3 *** B9RAU9_RICCO)	0.001	FALSE	3.372	2	1	1	1	1	526	58.8	5	3.52	1	0
TRUE	High	Master Protein	Solyc01g014850.3.1	Zinc finger transcription factor 7	0.001	FALSE	3.341	4	1	1	1	1	250	26.7	8.4	2.92	1	0
TRUE	High	Master Protein	Solyc01g079420.3.1	Cytochrome c oxidase subunit 5C (AHRD V3.3 *** M1AI67_SOLTU)	0.001	FALSE	3.339	13	1	7	1	1	63	7	8.6	22.82	1	0	0.492	0.871	1.023	1.219	1.479	1.944	1.014	1.482	1.17	0.881	0.859	0.879	0.652	0.769	0.824				141.8	69.7	123.5	145	85.1	103.7	125.8	165.4	102.9	104.3	152.5	120.4	132.7
TRUE	High	Master Protein	Solyc12g099560.2.1	Protein arginine n-methyltransferase, putative (AHRD V3.3 *** B9RT51_RICCO)	0.001	FALSE	3.326	2	1	1	1	1	522	58.4	5.52	3.37	1	0							0.951	1.191	1																		579.4	551.1	690.1	579.5
TRUE	High	Master Protein	Solyc00g019950.1.1	NADH dehydrogenase subunit 9 (AHRD V3.3 *** ATMG00070.1)	0.001	FALSE	3.322	6	1	1	1	1	190	22.7	6.93	2.94	1	0
TRUE	High	Master Protein	Solyc01g098860.3.1	Glycoprotein membrane GPI-anchored (AHRD V3.3 *** A0A061ELP1_THECC)	0.001	FALSE	3.319	5	1	1	1	1	193	20.7	5.43	4.07	1	0													1.035	0.945	0.602
TRUE	High	Master Protein	Solyc02g068050.3.1	Rubisco methyltransferase family protein (AHRD V3.3 *** AT5G14260.3)	0.001	FALSE	3.316	2	1	1	1	1	511	56.8	5.81	3.91	1	0							0.599	0.933	0.564																		775.1	464.4	723	437.5
TRUE	High	Master Protein	Solyc09g050020.2.1	cytochrome b (AHRD V3.3 *-* AT2G07727.1)	0.001	FALSE	3.315	6	1	1	1	1	162	18.2	6.79	3.39	1	0							0.878	1.259	1.036																		575.2	505.1	723.9	595.7
TRUE	High	Master Protein	Solyc10g081190.2.1	leucine-rich repeat protein	0.001	FALSE	3.307	4	1	1	1	1	221	24.2	6.09	2.85	1	0																1.062	1.56	1.143
TRUE	High	Master Protein	Solyc05g009780.3.1	Methionine aminopeptidase 1 (AHRD V3.3 *** A0A0K9NZD6_ZOSMR)	0.001	FALSE	3.303	2	1	1	1	1	371	40.9	7.85	3.78	1	0							0.821	1.114	0.825																		638.3	524	710.9	526.9
TRUE	High	Master Protein	Solyc02g088610.3.1	LeHSP110/ClpB heat shock protein	0.001	FALSE	3.296	1	1	1	1	1	991	111.4	6.65	2.96	1	0	0.798	0.67	0.833																727.1	580.2	487.3	605.4
TRUE	High	Master Protein	Solyc11g013260.2.1	Prohibitin (AHRD V3.3 *** O04361_TOBAC)	0.001	FALSE	3.29	3	1	4	1	1	321	35.2	9.5	11.56	1	0							0.908	1.526	1.226	0.733	0.459	0.81															257.5	233.9	393	315.6	399.7
TRUE	High	Master Protein	Solyc05g005865.1.1	Major latex-like protein (AHRD V3.3 *** D2D328_GOSHI)	0.001	FALSE	3.285	5	1	1	1	1	153	17.1	5.22	3.73	1	0							0.954	0.946	0.965																		621	592.2	587.6	599.3
TRUE	High	Master Protein	Solyc00g140060.3.1	Tripeptidyl-peptidase 2 (AHRD V3.3 *-* W9SA17_9ROSA)	0.001	FALSE	3.284	9	1	1	1	1	219	24	7.36	2.87	1	0
TRUE	High	Master Protein	Solyc06g068270.3.1	2-oxoglutarate (2OG) and Fe(II)-dependent oxygenase superfamily protein (AHRD V3.3 *** AT1G49390.1)	0.001	FALSE	3.283	3	1	1	1	1	355	40.5	5.52	2.74	1	0				0.885	1.005	1.518																	544.4	481.6	547.4	826.6
TRUE	High	Master Protein	Solyc07g006530.3.1	Adenylosuccinate lyase (AHRD V3.3 *** K4CBC4_SOLLC)	0.001	FALSE	3.28	2	1	1	1	1	546	61.3	6.49	2.95	1	0	0.469	1.003	1.038																683.8	321	685.6	709.6
TRUE	High	Master Protein	Solyc03g025340.1.1	Calcium-dependent lipid-binding family protein (AHRD V3.3 *** A0A061G8B6_THECC)	0.001	FALSE	3.249	2	1	3	1	1	349	36.4	5.43	9.29	1	0	2.435	3.775	3.068				0.617	1.403	1.304										116.8	284.3	440.7	358.3					277.5	171.1	389.4	362
TRUE	High	Master Protein	Solyc06g083380.3.1	Acyl-[acyl-carrier-protein] hydrolase (AHRD V3.3 *** K4CAJ3_SOLLC)	0.001	FALSE	3.248	2	1	1	1	1	369	41.8	6.32	2.72	1	0	0.633	0.667	0.757																785	497.2	523.4	594.4
TRUE	High	Master Protein	Solyc03g120040.3.1	transmembrane protein, putative (Protein of unknown function, DUF642) (AHRD V3.3 *** AT5G11420.1)	0.001	FALSE	3.227	2	1	4	1	1	373	41.2	7.55	11.91	1	0	1.443	1.592	1.566				0.941	1.56	1.057	0.237	0.441	0.494							142.8	206.1	227.4	223.7					175.5	165.2	273.8	185.5	368.3
TRUE	High	Master Protein	Solyc03g111180.3.1	Aspartyl aminopeptidase family protein (AHRD V3.3 *** B9IF79_POPTR)	0.001	FALSE	3.223	2	1	3	1	1	482	52.8	6.86	8.7	1	0										0.323	0.418	0.682				1.291	1.303	1.709													495.1
TRUE	High	Master Protein	Solyc01g066840.3.1	40S ribosomal protein S21 (AHRD V3.3 *** A0A0V0GU27_SOLCH)	0.001	FALSE	3.212	13	1	1	1	1	82	9.2	7.28	3.19	1	0
TRUE	High	Master Protein	Solyc12g042920.2.1	Cytochrome c1, heme protein (AHRD V3.3 *** G7KN99_MEDTR)	0.001	FALSE	3.197	2	1	10	1	1	324	35.7	7.01	28.64	1	0	0.955	0.51	0.763	0.867	1.924	0.819	1.005	0.192	0.623	0.681	0.48	0.414	0.852	0.438	0.602	0.69	0.978	0.688	123.9	118.4	63.2	94.5	86.8	75.3	166.9	71	141.8	142.6	27.3	88.4	155.3
TRUE	High	Master Protein	Solyc01g010440.3.1	glycine-rich protein (AHRD V3.3 *** AT1G27090.1)	0.001	FALSE	3.195	3	1	1	1	1	439	48.4	5.34	3.22	1	0
TRUE	High	Master Protein	Solyc11g010300.2.1	GTP cyclohydrolase II/3,4-dihydroxy-2-butanone 4-phosphate synthase (AHRD V3.3 *** Q6A4W9_MALDO)	0.001	FALSE	3.192	2	1	1	1	1	551	60.1	5.82	3.16	1	0							0.581	0.286	0.373																		1071.7	622.5	306.2	399.6
TRUE	High	Master Protein	Solyc06g036350.3.1	NADH-ubiquinone oxidoreductase-like protein (AHRD V3.3 *** AT5G52840.1)	0.001	FALSE	3.188	5	1	1	1	1	175	19.9	5	2.94	1	0							0.889	0.322	0.544																		871.2	774.7	280.4	473.6
TRUE	High	Master Protein	Solyc08g044510.3.1	Beta-glucosidase (AHRD V3.3 *** L0ASF2_POPTO)	0.001	FALSE	3.176	2	1	4	1	1	532	60.4	9.32	12.84	1	0				2.285	4.732	7.564	0.626	2.608	2.19							1.159	1.668	2.782					51.3	117.3	243	388.4	124.5	77.9	324.8	272.7
TRUE	High	Master Protein	Solyc03g020010.1.1	miraculin	0.001	FALSE	3.172	6	1	1	1	1	205	22.9	5.05	3.23	1	0
TRUE	High	Master Protein	Solyc03g114340.3.1	1-deoxy-D-xylulose-5-phosphate reductoisomerase	0.001	FALSE	3.163	4	1	1	1	1	475	51.5	6.35	3.07	1	0
TRUE	High	Master Protein	Solyc01g090190.3.1	Nuclear RNA binding protein (AHRD V3.3 *** C7TPG6_SOLTU)	0.001	FALSE	3.145	2	1	5	1	1	360	38.8	7.97	16.27	1	0	0.742	1.377	1.244				0.867	1.512	1.494				0.662	1.491	1.598				183.4	136	252.5	228					164.2	142.4	248.2	245.2
TRUE	High	Master Protein	Solyc07g049450.3.1	Protein disulfide isomerase family (AHRD V3.3 *** A9CPA7_SOYBN)	0.001	FALSE	3.131	2	1	5	1	1	432	47	5.8	15.72	1	0	0.779	1.27	1.204	0.993	1.486	1.318	0.973	1.313	1.146	0.452	0.474	0.665							141.1	109.9	179.2	169.9	125.1	124.2	185.8	164.9	135.4	131.8	177.8	155.1	231.5
TRUE	High	Master Protein	Solyc02g070810.3.1	Nuclear pore complex protein gp210b (AHRD V3.3 *** W6JLZ0_NICBE)	0.001	FALSE	3.112	0	1	3	1	1	2274	246.8	5.67	9.22	1	0							0.583	0.284	0.389																		1063.4	620.3	302.4	413.9
TRUE	High	Master Protein	Solyc05g009220.3.1	Glutamine--tRNA ligase (AHRD V3.3 *** SYQ_LUPLU)	0.001	FALSE	3.107	1	1	1	1	1	790	90.2	6.7	3.48	1	0							0.874	1.388	1.108																		549.2	480	762.3	608.5
TRUE	High	Master Protein	Solyc01g097010.3.1	Poly(RC)-binding protein, putative (AHRD V3.3 *** B9S7H6_RICCO)	0.001	FALSE	3.101	4	1	1	1	1	351	37.1	6.05	3.4	1	0							1.384	0.662	0.816																		621.3	860.1	411.5	507.2
TRUE	High	Master Protein	Solyc03g095190.3.1	ATP synthase epsilon chain (AHRD V3.3 *** A0A0K9P5X2_ZOSMR)	0.001	FALSE	3.094	4	1	7	1	1	200	21.4	6.19	21.24	1	0				1.134	1.696	2.022	0.968	1.139	1.77	0.372	0.444	0.534	0.666	1.105	1.709								102.5	116.2	173.9	207.3	123	119.1	140.1	217.8	255.3
TRUE	High	Master Protein	Solyc06g062845.1.1	Threonine synthase, putative (AHRD V3.3 *** B9RK44_RICCO)	0.001	FALSE	3.092	2	1	1	1	1	522	57.8	8.18	4.37	1	0
TRUE	High	Master Protein	Solyc03g114120.3.1	Ribonuclease 3 (AHRD V3.3 *** A0A0B2QFA7_GLYSO)	0.001	FALSE	3.091	4	1	2	1	1	188	20.4	8.47	5.44	1	0	0.773	0.871	1.056																648.7	501.3	565.1	684.9
TRUE	High	Master Protein	Solyc10g045640.2.1	Transmembrane emp24 domain-containing 10 (AHRD V3.3 *** A0A0B0Q0Q7_GOSAR)	0.001	FALSE	3.077	4	1	1	1	1	215	24	6.71	3.42	1	0
TRUE	High	Master Protein	Solyc04g077060.3.1	RNA-binding KH domain protein (AHRD V3.3 *** G7J415_MEDTR)	0.001	FALSE	3.07	1	1	1	1	1	671	72.1	6.13	3.11	1	0							0.856	0.77	0.686																		724.5	620.4	557.7	497.4
TRUE	High	Master Protein	Solyc02g087240.3.1	NADH dehydrogenase (AHRD V3.3 *** Q43840_SOLTU)	0.001	FALSE	3.067	2	1	1	1	1	529	58.3	8.06	3.12	1	0	0.604	1.098	1.167																620.3	374.7	681.1	723.9
TRUE	High	Master Protein	Solyc01g096660.3.1	PSII-associated proline-rich protein	0.001	FALSE	3.058	3	1	2	1	1	238	25	4.88	6.62	1	0	0.427	1.258	0.754				0.864	2.058	0.952										348.9	149.1	438.8	263.2					246.2	212.7	506.7	234.4
TRUE	High	Master Protein	Solyc06g082995.1.1	2Fe-2S ferredoxin-like protein (AHRD V3.3 *** Q9SRR8_ARATH)	0.001	FALSE	3.05	8	1	1	1	1	157	17.3	8.37	2.84	1	0
TRUE	High	Master Protein	Solyc11g068670.2.1	Nicalin (AHRD V3.3 *** B9HQ38_POPTR)	0.001	FALSE	3.042	1	1	1	1	1	564	61.6	6.35	2.8	1	0																0.312	0.36	0.672
TRUE	High	Master Protein	Solyc01g095140.3.1	Late embryogenesis abundant protein (AHRD V3.3 *** B5TV69_CAMSI)	0.001	FALSE	3.038	8	1	1	1	1	160	17.6	4.86	3.31	1	0							1.166	1.478	2.043																		422	492.1	623.7	862.1
TRUE	High	Master Protein	Solyc08g075530.3.1	Alpha glucosidase-like protein (AHRD V3.3 *** Q93Y12_ARATH)	0.001	FALSE	3.036	1	1	1	1	1	1069	119.8	6.1	2.87	1	0
TRUE	High	Master Protein	Solyc07g048090.2.1	Fasciclin-like arabinogalactan protein (AHRD V3.3 *** G7K503_MEDTR)	0.001	FALSE	3.034	3	1	1	1	1	232	24.7	6.27	3.27	1	0										0.964	1.052	1.083																			585.5
TRUE	High	Master Protein	Solyc01g008270.3.1	Prefoldin subunit 5 (AHRD V3.3 *** B6TVU2_MAIZE)	0.001	FALSE	3	8	1	1	1	1	147	16.3	5.71	3.35	1	0							0.843	0.625	0.687																		760.6	641.5	475.5	522.5
TRUE	High	Master Protein	Solyc01g095970.3.1	dynamin-like protein (AHRD V3.3 *** AT5G42080.4)	0.001	FALSE	2.987	2	1	1	1	1	610	68.2	7.97	3.29	1	0
TRUE	High	Master Protein	Solyc09g014520.3.1	Chlorophyll a-b binding protein, chloroplastic (AHRD V3.3 *** K4CRS9_SOLLC)	0.001	FALSE	2.965	4	1	1	1	1	285	31.1	6.14	3.86	1	0							0.814	2.258	1.089																		465	378.4	1050.1	506.5
TRUE	High	Master Protein	Solyc06g068690.3.1	Glutamyl-tRNA(Gln) amidotransferase subunit A (AHRD V3.3 *** A0A151S2E8_CAJCA)	0.001	FALSE	2.958	1	1	2	1	1	602	66.7	6.49	5.97	1	0							1.06	0.9	0.954				1.115	1.03	1.26												306.6	325	276	292.4
TRUE	High	Master Protein	Solyc03g121590.3.1	Protein ROOT HAIR DEFECTIVE 3 homolog (AHRD V3.3 *** K4BMV8_SOLLC)	0.001	FALSE	2.955	1	1	2	1	1	817	90.9	5.67	6.47	1	0							1.085	1.555	1.402				0.65	0.783	0.632												238	258.3	370	333.6
TRUE	High	Master Protein	Solyc05g005800.3.1	Threonyl-tRNA synthetase (AHRD V3.3 *** AT5G26830.1)	0.001	FALSE	2.954	1	1	1	1	1	725	83.4	7.8	2.81	1	0	0.657	1.052	0.844																675.4	444	710.6	570
TRUE	High	Master Protein	Solyc01g109300.3.1	4-hydroxy-3-methylbut-2-enyl diphosphate reductase	0.001	FALSE	2.953	3	1	1	1	1	461	51.9	5.53	3.29	1	0													0.533	1.748	1.2
TRUE	High	Master Protein	Solyc01g099350.3.1	Acyl-CoA-binding domain-containing protein 4 (AHRD V3.3 *** ACBP4_ARATH)	0.001	FALSE	2.943	2	1	1	1	1	669	72.9	5.25	4.19	1	0							0.929	1.378	1.136																		540.1	501.9	744.1	613.8
TRUE	High	Master Protein	Solyc11g040370.2.1	Far upstream element-binding protein 2 (AHRD V3.3 *** A0A0B2RS73_GLYSO)	0.001	FALSE	2.913	2	2	2	1	1	765	82	5.06	5.44	2	0	0.601	1.217	1.006																627.5	377.1	764	631.5
TRUE	High	Master Protein	Solyc05g046030.3.1	Peroxidase (AHRD V3.3 *** K4C0T6_SOLLC)	0.001	FALSE	2.896	2	1	1	1	1	357	39.1	8.41	2.86	1	0	0.679	0.987	0.999																654.8	444.8	646.2	654.1
TRUE	High	Master Protein	Solyc03g113730.3.1	B12D protein (AHRD V3.3 *** Q9XHD5_IPOBA)	0.001	FALSE	2.893	14	1	1	1	1	90	10.4	9.88	2.77	1	0
TRUE	High	Master Protein	Solyc06g083490.3.1	NAD(P)-binding Rossmann-fold superfamily protein (AHRD V3.3 *** AT5G06060.1),Pfam:PF13561	0.001	FALSE	2.891	4	1	7	1	1	185	19.9	5.24	22.11	1	0	0.575	0.968	1.297				1.022	2.091	1.768	0.697	0.678	0.801				0.564	0.828	1.395	156.3	89.8	151.2	202.7					102	104.2	213.4	180.3	188.9
TRUE	High	Master Protein	Solyc06g064830.3.1	WD-40 repeat protein AY032884	0.001	FALSE	2.885	2	1	1	1	1	514	58.1	7.01	2.92	1	0
TRUE	High	Master Protein	Solyc08g069030.3.1	aminolevulinic acid dehydratase	0.002	FALSE	2.841	2	1	1	1	1	454	49.5	6.47	3.12	1	0
TRUE	High	Master Protein	Solyc08g061778.1.1	Cyclophilin-like peptidyl-prolyl cis-trans isomerase family protein (AHRD V3.3 --* AT3G15520.3)	0.002	FALSE	2.831	6	1	1	1	1	162	17.4	4.84	3.1	1	0							0.673	1.808	0.979																		538.2	362.1	972.8	526.9
TRUE	High	Master Protein	Solyc01g067750.3.1	dehydroquinate dehydratase/shikimate:NADP oxidoreductase	0.002	FALSE	2.819	1	1	1	1	1	545	59.1	6.24	2.74	1	0							0.476	1.921	0.898																		558.8	266.1	1073.6	501.5
TRUE	High	Master Protein	Solyc02g088820.3.1	Carboxypeptidase (AHRD V3.3 *** M0ZM60_SOLTU)	0.002	FALSE	2.813	2	1	1	1	1	464	53	8.5	3.6	1	0				0.655	0.576	0.767																	800.3	524.4	461.2	614.1
TRUE	High	Master Protein	Solyc03g120010.3.1	Eukaryotic translation initiation factor 3 subunit I (AHRD V3.3 *** A0A0K9NVH2_ZOSMR)	0.002	FALSE	2.809	1	1	1	1	1	820	92.3	5.66	2.71	1	0										0.345	0.314	0.721																			1008.4
TRUE	High	Master Protein	Solyc01g102330.3.1	Carbohydrate esterase plant-like protein (AHRD V3.3 *** G7J707_MEDTR)	0.002	FALSE	2.786	3	1	7	1	1	268	29.2	8.79	22.27	1	0	0.604	1.303	1.173				0.895	1.843	1.386				0.593	1.528	0.92	0.657	0.656	1.646	147	88.9	191.6	172.5					117.1	104.8	215.8	162.3
TRUE	High	Master Protein	Solyc05g007100.3.1	Single-stranded DNA-binding protein WHY1, chloroplastic (AHRD V3.3 *** WHY1_SOLTU)	0.002	FALSE	2.773	3	1	1	1	1	268	29.5	9.07	2.76	1	0
TRUE	High	Master Protein	Solyc06g067960.3.1	Glutaredoxin (AHRD V3.3 *** A0A103XX44_CYNCS)	0.002	FALSE	2.745	5	1	1	1	1	170	19	6.95	3.21	1	0				0.984	1.011	1.049																	593.5	584	600.2	622.4
TRUE	High	Master Protein	Solyc03g007190.3.1	Hypersensitive-induced response protein (AHRD V3.3 *** A0A068F6N1_CAPAN)	0.002	FALSE	2.736	3	1	1	1	1	290	32.3	5.25	3.13	1	0
TRUE	High	Master Protein	Solyc07g039450.3.1	Translation machinery-associated protein 22 (AHRD V3.3 *** K4CDS1_SOLLC)	0.002	FALSE	2.723	4	1	2	1	1	187	20.6	7.69	5.47	1	0
TRUE	High	Master Protein	Solyc11g011920.2.1	Glutamate decarboxylase (AHRD V3.3 *** B1Q3F1_SOLLC)	0.002	FALSE	2.717	2	1	3	1	1	503	56.9	5.62	8.81	1	0							0.878	2.263	1.08																		459.7	403.7	1040.3	496.3
TRUE	High	Master Protein	Solyc10g062160.2.1	Dynamin, putative (AHRD V3.3 *** B9SKH8_RICCO)	0.002	FALSE	2.705	2	1	2	1	1	612	68.6	6.71	5.62	1	0
TRUE	High	Master Protein	Solyc03g094000.3.1	Light induced like protein (AHRD V3.3 *** C1E3F8_MICCC)	0.002	FALSE	2.698	4	1	1	1	1	253	29	8.65	2.72	1	0																0.719	0.824	1.669
TRUE	High	Master Protein	Solyc01g103930.3.1	Transmembrane 9 superfamily member (AHRD V3.3 *** K4B1W8_SOLLC)	0.002	FALSE	2.684	2	1	1	1	1	588	66.9	7.47	3.05	1	0							1.071	2.504	1.569																		390.6	418.4	978.2	612.8
TRUE	High	Master Protein	Solyc03g033620.3.1	Serine carboxypeptidase S28 family protein (AHRD V3.3 *** AT4G36195.3)	0.002	FALSE	2.682	2	1	1	1	1	477	53.5	6.92	3.03	1	0							0.999	0.905	1.507																		544.1	543.4	492.4	820.1
TRUE	High	Master Protein	Solyc08g075060.3.1	Pectinacetylesterase family protein (AHRD V3.3 *** AT4G19420.2)	0.002	FALSE	2.681	3	1	1	1	1	350	38.7	6.65	3.02	1	0
TRUE	High	Master Protein	Solyc03g120270.3.1	Coatomer beta subunit, putative (AHRD V3.3 *** B9SQC0_RICCO)	0.002	FALSE	2.661	1	1	1	1	1	920	103.8	4.96	2.95	1	0				1.033	1.162	1.374																	525.2	542.7	610.4	721.7
TRUE	High	Master Protein	Solyc03g097020.3.1	AAA-type ATPase family protein	0.002	FALSE	2.65	1	1	2	1	1	635	70.6	9.29	6.92	1	0				0.947	1.139	1.607	0.915	1.189	1.039														255.7	242.1	291.2	411	289.6	265	344.3	301
TRUE	High	Master Protein	Solyc01g103750.3.1	ATP phosphoribosyltransferase (AHRD V3.3 *** W9QK95_9ROSA)	0.002	FALSE	2.648	3	1	1	1	1	394	42.9	7.31	2.78	1	0
TRUE	High	Master Protein	Solyc08g076470.3.1	glycerol-3-phosphate acyltransferase	0.002	FALSE	2.644	2	1	1	1	1	470	51.6	6.55	2.86	1	0							0.729	1.111	0.875																		646.2	470.9	717.7	565.2
TRUE	High	Master Protein	Solyc07g064240.3.1	Early nodulin-like protein (AHRD V3.3 *** A0A072VAV5_MEDTR)	0.002	FALSE	2.626	5	1	1	1	1	194	20.5	4.79	2.8	1	0				1.177	2.629	1.873																	359.3	423	944.6	673.1
TRUE	High	Master Protein	Solyc02g036450.3.1	Ras-related GTP-binding protein (AHRD V3.3 *** Q40570_TOBAC)	0.002	FALSE	2.6	5	1	1	1	1	200	21.9	7.97	2.72	1	0
TRUE	High	Master Protein	Solyc01g008310.3.1	Phenylalanyl-tRNA synthetase beta chain family protein (AHRD V3.3 *** B9N5I6_POPTR)	0.002	FALSE	2.569	1	1	2	1	1	619	69.1	5.57	5.73	1	0							0.773	1.514	1.516	0.202	0.336	0.403															249.8	193.1	378.3	378.7	618.5
TRUE	High	Master Protein	Solyc06g074750.1.1	Histone H2B (AHRD V3.3 *-* B6SGC3_MAIZE)	0.002	FALSE	2.568	3	1	1	1	1	283	31	8.98	3.01	1	0																0.474	0.305	0.373
TRUE	High	Master Protein	Solyc01g094350.3.1	RNA helicase DEAD4	0.002	FALSE	2.557	2	1	1	1	1	498	56.9	8.46	2.98	1	0
TRUE	High	Master Protein	Solyc03g095410.3.1	exocyst complex component sec10 (AHRD V3.3 *** AT5G12370.2)	0.002	FALSE	2.518	1	1	1	1	1	837	91.1	5.15	2.93	1	0
TRUE	High	Master Protein	Solyc08g005960.2.1	Bifunctional inhibitor/lipid-transfer protein/seed storage 2S albumin superfamily protein (AHRD V3.3 *** AT2G45180.1)	0.002	FALSE	2.517	6	1	2	1	1	136	14.3	8.79	5.55	1	0										0.657	0.486	0.618																			869.2
TRUE	High	Master Protein	Solyc06g082940.3.1	Photosystem I reaction center subunit XI (AHRD V3.3 *** A0A061DNS9_THECC)	0.002	FALSE	2.513	4	1	1	1	1	220	23.1	9.67	2.92	1	0							0.808	4.301	1.059																		334.8	270.5	1440.1	354.5
TRUE	High	Master Protein	Solyc01g098700.3.1	Branched-chain-amino-acid aminotransferase-like protein (AHRD V3.3 *** G7I8Q0_MEDTR)	0.002	FALSE	2.472	2	1	1	1	1	563	63.2	7.85	3.12	1	0
TRUE	High	Master Protein	Solyc01g105810.4.1	GDP dissociation inhibitor	0.002	FALSE	2.458	2	1	1	1	1	445	49.6	5.24	2.88	1	0	0.958	1.351	1.722																477.1	456.9	644.4	821.5
TRUE	High	Master Protein	Solyc11g007200.2.1	Heavy metal transport/detoxification superfamily protein (AHRD V3.3 *-* AT5G27690.1)	0.002	FALSE	2.432	11	1	1	1	1	113	12.2	4.61	2.7	1	0
TRUE	High	Master Protein	Solyc01g104040.3.1	UDP-glucose glycoprotein glucosyltransferase (AHRD V3.3 *** A0A0G2RIE9_CAMSI)	0.002	FALSE	2.419	1	1	1	1	1	1635	185	6.24	2.84	1	0
TRUE	High	Master Protein	Solyc10g047090.2.1	LOW QUALITY:50S ribosomal protein L2, chloroplastic (AHRD V3.3 *-* RK2_SOLBU)	0.002	FALSE	2.413	11	1	1	1	1	95	11.1	10.11	2.73	1	0
TRUE	High	Master Protein	Solyc07g056050.1.1	Transmembrane 9 superfamily member (AHRD V3.3 *** M1D2K2_SOLTU)	0.002	FALSE	2.403	1	1	1	1	1	659	74.7	6.68	3	1	0							0.967	1.257	0.706																		610.6	590.4	767.7	431.4
TRUE	High	Master Protein	Solyc10g086220.2.1	12-oxophytodienoate reductase	0.002	FALSE	2.403	2	1	2	1	1	376	42.4	6.25	5.49	1	0	0.512	1.438	1.054				0.71	1.816	0.968										299.7	153.4	431.1	315.8					267	189.7	484.8	258.5
TRUE	High	Master Protein	Solyc01g079790.3.1	ADP-glucose pyrophosphorylase large subunit 3	0.002	FALSE	2.392	2	1	1	1	1	515	56.8	8.16	3.1	1	0							0.418	0.554	0.416																		1004.7	419.7	557.1	418.4
TRUE	High	Master Protein	Solyc04g050240.3.1	Vacuolar protein sorting-associated (AHRD V3.3 *** J7G2X3_ROSRU)	0.002	FALSE	2.367	3	1	1	1	1	301	34.9	7.42	2.86	1	0													0.382	3.723	0.855
TRUE	High	Master Protein	Solyc02g069850.3.1	ribosomal protein S25	0.002	FALSE	2.363	13	2	4	1	1	108	12	10.54	11.1	2	0	1.248	1.489	1.365				0.529	1.605	0.782										235.2	293.6	350.2	321					306.5	162	491.9	239.6
TRUE	High	Master Protein	Solyc10g079880.2.1	Eukaryotic translation initiation factor 3 subunit E (AHRD V3.3 *** K4D2M9_SOLLC)	0.002	FALSE	2.354	2	1	1	1	1	438	51.1	5.47	2.73	1	0	0.535	0.904	0.88																723	386.8	653.6	636.6
TRUE	High	Master Protein	Solyc01g105010.3.1	Lipid transfer protein (AHRD V3.3 *** G7KE52_MEDTR)	0.002	FALSE	2.335	6	1	1	1	1	186	18.7	5.33	2.78	1	0													0.559	1.499	1.124
TRUE	High	Master Protein	Solyc02g088550.3.1	U-box domain-containing protein (AHRD V3.3 *** AT5G15400.1)	0.002	FALSE	2.334	1	1	1	1	1	1046	118.4	5.53	2.79	1	0
TRUE	High	Master Protein	Solyc09g066100.3.1	Histone H1 (AHRD V3.3 *** H1_SOLLC)	0.002	FALSE	2.317	2	1	3	1	1	287	29.9	10.7	8.87	1	0										0.653	0.769	0.738	0.931	1.847	1.333																379.7
TRUE	High	Master Protein	Solyc01g073690.2.1	V-type proton ATPase subunit D (AHRD V3.3 *** W9SN12_9ROSA)	0.002	FALSE	2.284	3	1	1	1	1	261	29	9.61	2.84	1	0	0.678	1.148	1.016																624.7	423.6	717.2	634.5
TRUE	High	Master Protein	Solyc11g007720.2.1	Dihydrolipoamide acetyltransferase component of pyruvate dehydrogenase complex (AHRD V3.3 *** K4D533_SOLLC)	0.002	FALSE	2.244	1	1	1	1	1	644	68.6	6.27	3.07	1	0
TRUE	High	Master Protein	Solyc10g052660.3.1	ribosomal protein S25	0.002	FALSE	2.238	13	2	2	1	1	107	11.8	10.73	5.54	2	0							0.589	1.893	0.788																		562.1	331.2	1063.8	443
TRUE	High	Master Protein	Solyc02g061850.3.1	Phospholipase D (AHRD V3.3 *** K4B675_SOLLC)	0.002	FALSE	2.238	1	1	1	1	1	860	98.7	7.12	3.14	1	0							0.582	0.825	0.707																		770.6	448.9	635.8	544.8
TRUE	High	Master Protein	Solyc07g054290.1.1	photosystem II family protein (AHRD V3.3 *** AT1G03600.1)	0.002	FALSE	2.2	5	1	1	1	1	197	21.8	10.15	3.21	1	0							0.464	1.924	0.895																		560.5	259.8	1078.2	501.4
TRUE	High	Master Protein	Solyc09g090720.3.1	26S proteasome regulatory subunit family protein (AHRD V3.3 *** B9MU88_POPTR)	0.002	FALSE	2.198	2	1	1	1	1	386	44.1	5.33	2.89	1	0							0.999	1.605	1.22																		497.5	497.2	798.6	606.7
TRUE	High	Master Protein	Solyc01g094580.3.1	Beta-amylase (AHRD V3.3 *** K4AZJ9_SOLLC)	0.002	FALSE	2.196	2	1	6	1	1	695	77.8	5.62	17.93	1	0				0.856	0.883	0.827	0.955	0.569	0.769				0.695	0.528	0.381								224.3	192	198.1	185.6	242.9	232	138.1	186.9
TRUE	High	Master Protein	Solyc03g019660.3.1	Thylakoid lumenal 17.9 kDa protein (AHRD V3.3 *** G7J3V7_MEDTR)	0.002	FALSE	2.188	4	1	1	1	1	224	23.9	5.14	3.07	1	0							0.792	1.467	1.031																		559.5	442.9	821	576.7
TRUE	High	Master Protein	Solyc07g065490.3.1	Protein DEK (AHRD V3.3 *** A0A0B2PUB3_GLYSO)	0.002	FALSE	2.184	1	1	2	1	1	689	78.1	5.12	5.76	1	0	0.755	0.607	0.846							0.529	0.719	0.887							374.1	282.2	227.2	316.5									382.6
TRUE	High	Master Protein	Solyc06g076340.3.1	Pumilio-like protein (AHRD V3.3 *** A0A0B0PMB1_GOSAR)	0.002	FALSE	2.179	1	1	1	1	1	993	107.8	6.51	3.46	1	0
TRUE	High	Master Protein	Solyc05g047690.3.1	Histone deacetylase complex subunit SAP18 (AHRD V3.3 *** SAP18_ARATH)	0.003	FALSE	2.104	4	1	5	1	1	156	17.8	9.85	14.74	1	0							0.91	1.704	1.25	0.513	0.515	0.584				0.596	0.839	1.205									164.5	149.7	280.3	205.6	306.3
TRUE	High	Master Protein	Solyc10g005890.3.1	DNA damage-inducible protein 1 (AHRD V3.3 *** A0A0B2RHB2_GLYSO)	0.003	FALSE	2.098	2	1	1	1	1	407	44.7	5.24	2.94	1	0							0.741	0.756	0.592																		777.2	575.6	587.2	460
TRUE	High	Master Protein	Solyc04g082680.3.1	outer envelope pore-like protein (AHRD V3.3 *** AT1G20816.1)	0.003	FALSE	2.097	5	1	1	1	1	167	19.6	9.23	2.85	1	0	0.443	1.255	0.813																683.5	302.9	857.8	555.8
TRUE	High	Master Protein	Solyc01g099210.3.1	Lipoxygenase (AHRD V3.3 *** A8W7J7_CAMSI)	0.005	FALSE	2.052	1	1	1	1	1	863	98.8	6.19	2.79	1	0
TRUE	High	Master Protein	Solyc10g074580.2.1	Glycerol kinase (AHRD V3.3 *** A0A0B0MP83_GOSAR)	0.005	FALSE	2.043	3	1	1	1	1	381	42.2	5.3	2.8	1	0							0.875	2.599	1.766																		384.6	336.7	999.4	679.3
TRUE	High	Master Protein	Solyc03g045050.3.1	Nuclear matrix constituent-like protein 1 (AHRD V3.3 *** E5GCT1_CUCME)	0.005	FALSE	2.008	1	1	1	1	1	1169	134.3	5.24	3.38	1	0													0.791	1.609	1.284
TRUE	High	Master Protein	Solyc02g036390.1.1	LOW QUALITY:Regulator of chromosome condensation (RCC1) family protein (AHRD V3.3 *** B9MWW8_POPTR)	0.005	FALSE	2.003	1	1	4	1	1	785	86.2	8.76	12.81	1	0
TRUE	High	Master Protein	Solyc06g072740.1.1	Inositol-tetrakisphosphate 1-kinase (AHRD V3.3 *** K4C8Z4_SOLLC)	0.005	FALSE	1.992	3	1	2	1	1	317	35.8	5.34	6.08	1	0				1	1.151	1.373				0.758	0.614	0.555											265.3	265.2	305.3	364.1					409.9
TRUE	High	Master Protein	Solyc06g054260.1.1	photosystem 1 reaction center protein subunit 2	0.005	FALSE	1.987	7	2	2	2	1	208	22.9	9.7	5.57	2	0							0.422	3.458	1.001																		408.1	172.1	1411.3	408.5
TRUE	High	Master Protein	Solyc02g092270.3.1	NADH-ubiquinone oxidoreductase-like protein (AHRD V3.3 *** AT5G67590.1)	0.005	FALSE	1.985	4	1	3	1	1	156	17.4	9.77	8.78	1	0	1.406	1.641	1.98				0.832	1.389	1.026										199.1	279.9	326.7	394.3					282.5	235	392.5	290
TRUE	High	Master Protein	Solyc12g056120.1.1	6-phosphogluconate dehydrogenase, decarboxylating (AHRD V3.3 *** K4DFU3_SOLLC)	0.006	FALSE	1.959	3	1	1	1	1	496	54.4	5.8	3.11	1	0
TRUE	High	Master Protein	Solyc08g082020.3.1	Mitochondrial substrate carrier family protein (AHRD V3.3 *** B9I8V0_POPTR)	0.006	FALSE	1.954	2	1	5	1	1	357	38.4	9.38	13.78	1	0
TRUE	High	Master Protein	Solyc00g007270.3.1	Eukaryotic translation initiation factor 6 (AHRD V3.3 *** M1C4H3_SOLTU)	0.006	FALSE	1.9	4	1	1	1	1	245	26.3	4.78	2.93	1	0
TRUE	High	Master Protein	Solyc08g005800.3.1	Pectinacetylesterase family protein (AHRD V3.3 *** G7L754_MEDTR)	0.006	FALSE	1.894	2	1	2	1	1	514	56.4	8.9	5.71	1	0				1.996	3.166	4.503				0.445	0.615	1.125											112.5	224.6	356.2	506.7					376.8
TRUE	High	Master Protein	Solyc00g164680.2.1	ABC transporter G family member (AHRD V3.3 *-* A0A0K9NWI5_ZOSMR)	0.006	FALSE	1.835	2	1	1	1	1	415	46.7	9.2	2.73	1	0							0.972	2.201	1.33																		436.1	423.9	959.8	580.3
TRUE	High	Master Protein	Solyc04g079270.3.1	Sorting and assembly machinery component 50 like (AHRD V3.3 *** A0A0B2S280_GLYSO)	0.006	FALSE	1.817	2	1	1	1	1	469	51.4	9.17	3.05	1	0							0.759	1.216	1.133																		584.3	443.3	710.4	662
TRUE	High	Master Protein	Solyc06g007760.3.1	YCF54 (AHRD V3.3 *** AT5G58250.1)	0.007	FALSE	1.778	2	1	2	1	1	285	32.5	6.8	5.81	1	0							0.609	2.14	0.946				0.374	1.848	1.44												255.6	155.6	547.1	241.7
TRUE	High	Master Protein	Solyc03g118640.3.1	ketose-bisphosphate aldolase class-II family protein (AHRD V3.3 *** AT1G18270.1)	0.008	FALSE	1.759	1	2	2	2	1	1343	144.1	6.48	5.6	2	0																0.705	0.656	0.709
TRUE	High	Master Protein	Solyc07g008350.3.1	voltage-dependent anion channel protein	0.008	FALSE	1.739	3	1	1	1	1	276	29.9	9.07	2.77	1	0													0.654	1.374	0.744
TRUE	High	Master Protein	Solyc07g066150.1.1	Photosystem I reaction center subunit V family protein (AHRD V3.3 *** A9PEV3_POPTR)	0.009	FALSE	1.732	5	1	3	1	1	146	15.9	9.64	8.23	1	0													0.373	4.787	0.692
TRUE	High	Master Protein	Solyc10g018350.2.1	Vesicle-associated 1-1-like protein (AHRD V3.3 *** A0A0B0MV36_GOSAR)	0.009	FALSE	1.723	4	1	1	1	1	238	26.5	8.59	3.81	1	0							0.933	0.862	0.857																		657.1	613.2	566.5	563.2
TRUE	High	Master Protein	Solyc07g026770.3.1	Mitochondrial ATP synthase subunit G protein (AHRD V3.3 *** AT4G29480.1)	0.009	FALSE	1.705	4	1	1	1	1	186	21.3	8.98	2.93	1	0				1.576	2.044	1.587																	386.7	609.4	790.3	613.7
TRUE	High	Master Protein	Solyc10g047930.2.1	Methionine sulfoxide reductase, putative (AHRD V3.3 *** B9RX37_RICCO)	0.009	FALSE	1.693	5	1	1	1	1	197	21.3	8.9	2.8	1	0	0.5	1.183	0.938																662.8	331.2	784.3	621.7
TRUE	High	Master Protein	Solyc05g008140.3.1	LEM3 (ligand-effect modulator 3) family protein / CDC50 family protein (AHRD V3.3 --* AT1G16360.4)	0.009	FALSE	1.691	3	1	1	1	1	203	21.6	8.92	2.83	1	0
TRUE	High	Master Protein	Solyc05g013720.3.1	Alpha-galactosidase (AHRD V3.3 *** K4BY93_SOLLC)	0.009	FALSE	1.691	1	1	1	1	1	632	70.9	7.77	2.86	1	0							0.737	1.53	1.809																		472.9	348.3	723.3	855.5
TRUE	High	Master Protein	Solyc02g091280.3.1	ATP-dependent Clp protease proteolytic subunit (AHRD V3.3 *** K4BCS6_SOLLC)	0.009	FALSE	1.667	3	1	1	1	1	309	34.4	8.27	2.96	1	0							0.563	1.891	1.19																		516.8	291.1	977.2	614.9
TRUE	High	Master Protein	Solyc01g103540.3.1	evolutionarily conserved C-terminal region 2 (AHRD V3.3 *-* AT3G13460.4)	0.009	FALSE	1.665	1	1	1	1	1	555	61.5	8.5	2.83	1	0	1.235	0.816	1.106																577.5	712.9	471.2	638.4
TRUE	High	Master Protein	Solyc10g012110.2.1	Non-specific lipid-transfer protein (AHRD V3.3 *** K4AY52_SOLLC)	0.009	FALSE	1.662	6	1	1	1	1	114	12.2	7.87	2.73	1	0																1.94	1.465	1.388
TRUE	High	Master Protein	Solyc12g042230.2.1	ATP synthase subunit beta, chloroplastic (AHRD V3.3 *** ATPB_SOLBU)	0.009	FALSE	1.653	2	1	2	1	1	331	37.7	5.2	6.03	1	0							0.231	2.541	1.181																		484.5	112	1231.4	572.1
TRUE	High	Master Protein	Solyc09g074660.3.1	Spermatogenesis-associated 20 (AHRD V3.3 *** A0A0B0PFF5_GOSAR)	0.009	FALSE	1.617	1	1	1	1	1	814	91.2	6.48	2.84	1	0							0.929	0.516	0.822																		734.6	682.1	379.4	603.8
TRUE	High	Master Protein	Solyc08g075360.2.1	ABC transporter family protein (AHRD V3.3 *** A0A097P9S2_HEVBR)	0.009	FALSE	1.596	1	1	3	1	1	657	74.3	8.27	8.24	1	0							1.056	1.525	0.897	0.286	0.275	0.322															268	283	408.6	240.4	637.3
TRUE	High	Master Protein	Solyc06g065980.3.1	Alba DNA/RNA-binding protein (AHRD V3.3 *** AT2G34160.1)	0.009	FALSE	1.594	5	1	3	1	1	128	14.4	5.66	8.59	1	0							0.915	1.304	0.768	1.349	1.149	1.251															301	275.5	392.5	231.1	252.7
TRUE	High	Master Protein	Solyc02g021420.3.1	villin 4 (AHRD V3.3 *** AT4G30160.4)	0.01	FALSE	1.585	1	1	1	1	1	973	108.9	5.88	3.28	1	0
TRUE	High	Master Protein	Solyc06g084020.3.1	histone H1	0.01	FALSE	1.575	4	1	6	1	1	199	21.4	10.33	17.04	1	0							1.084	1.628	1.698	0.259	0.439	0.439															221.8	240.4	361.2	376.6	561.5
TRUE	High	Master Protein	Solyc09g011450.3.1	Proteasome inhibitor-related (AHRD V3.3 *** A0A061ERS7_THECC)	0.01	FALSE	1.571	2	1	3	1	1	327	34.7	5.5	8.36	1	0				0.674	0.557	0.617	1.104	0.414	0.413				1.53	1.118	0.706								280.9	189.4	156.5	173.3	272.9	301.3	113	112.8
TRUE	High	Master Protein	Solyc09g009780.3.1	Glucosamine 6-phosphate N-acetyltransferase, putative (AHRD V3.3 *** B9SRX8_RICCO)	0.01	FALSE	1.569	4	1	1	1	1	156	18	6.77	2.82	1	0
[truncated: 84 more columns]
