# Supplementary material for: iTRAQ-based proteome profiling revealed the role of Phytochrome A in regulating primary metabolism in tomato seedling
Source: Sci Rep. 2021 Apr 6;11:7540. doi: 10.1038/s41598-021-87208-9 (PMC8024257; doi:10.1038/s41598-021-87208-9)
Supplement: Supplementary file 3 — Supplementary Information 3. [file 41598_2021_87208_MOESM3_ESM.xlsx]

## Sheet: Normalized value
centrotype	cent.factor	Ret(umin)	RT	RI	Mass	** Search Report Page 1 of 1 **	Ac_dark_48hr-1_1	Ac_dark_48hr-2_1	Ac_dark_48hr-3_1	Ac_dark_48hr-4_1	Ac_dark_96hr-1_1	Ac_dark_96hr-2_1	Ac_dark_96hr-3_1	Ac_dark_96hr-4_1	Ac_fr_48hr-1_1	Ac_fr_48hr-2_1	Ac_fr_48hr-3_1	Ac_fr_48hr-4_1	Ac_fr_96hr-1_1	Ac_fr_96hr-2_1	Ac_fr_96hr-3_1	Ac_fr_96hr-4_1	Fr1_d_48hr_1_1	Fr1_d_48hr_2_1	Fr1_d_48hr_3_1	Fr1_d_48hr_4_1	Fr1_d_96hr_1_1	Fr1_d_96hr_2_1	Fr1_d_96hr_3_1	Fr1_d_96hr_4_1	Fr1_fr_48hr_1_1	Fr1_fr_48hr_2_1	Fr1_fr_48hr_3_1	Fr1_fr_48hr_4_1	Fr1_fr_96hr_1_1	Fr1_fr_96hr_2_1	Fr1_fr_96hr_3_1	Fr1_fr_96hr_4_1
1750	1	15525000	931.5	#N/A	89	Methoxyamine, TMS derivative	0.0211669	0.0602403	0.064033	0.00499708	0.0707335	0.058199	0.0575996	0.049563	0.0392683	0.0198395	0.057065	0.0306276	0.100861	0.0059906	0.0659222	0.0704296	0.00500861	0.024652	0.00748057	0.0120912	0.0409014	0.0376073	0.00712788	0.0470163	0.0227721	0.0516493	0.0142044	0.0538239	0.0176394	0.0326114	0.0443622	0.0601431
1825	0.947541	16358334	981.5	#N/A	122	Pyridine, 2-hydroxy- (1TMS)_TRUE	0.00868589	0.0249966	0.0257814	0.0261644	0.0257792	0.0283502	0.0264769	0.0299488	0.0292022	0.0308207	0.0342753	0.0333276	0.0321018	0.0408708	0.0349493	0.0345417	0.0251884	0.0283381	0.0298465	0.0216805	0.0288562	0.0291223	0.0299092	0.0313265	0.0306299	0.0334234	0.0365475	0.0419744	0.0354286	0.0340118	0.0491389	0.0388266
1944	1	16708334	1002.5	#N/A	174	Pyruvic acid (1MEOX) (1TMS)_TRUE	0.0161837	0.0196953	0.025053	0.0191614	0.0136857	0.0124006	0.0127438	0.0141815	0.0244737	0.0227606	0.0251533	0.0198931	0.0157924	0.0194232	0.018864	0.0162493	0.0302304	0.0414824	0.0399961	0.0472356	0.0389148	0.0416217	0.063801	0.0418093	0.0355641	0.0398726	0.0372338	0.046702	0.017872	0.0202766	0.0197079	0.0175893
1985	1	16924999	1015.5	#N/A	115	1,3-Propanediol, 2TMS derivative	0.0451339	0.0318288	0.0336453	0.0353836	0.0337266	0.0360457	0.0325023	0.0365742	0.0319766	0.0342703	0.0378279	0.0349121	0.0339924	0.0321663	0.0360354	0.035816	0.0300398	0.0306854	0.031181	0.0391513	0.0282069	0.0299721	0.0308365	0.0309054	0.0246776	0.0268168	0.0292904	0.0313028	0.0290796	0.0333909	0.0328686	0.0333197
2092	1	17091667	1025.5	#N/A	87	Lactic Acid, 2TMS derivative	0.0135347	0.0147541	0.0189034	0.0211531	0.014949	0.0140165	0.015263	0.0155252	0.0185848	0.0184022	0.020143	0.0169818	0.0267739	0.0235463	0.0242112	0.0243238	0.0160063	0.0223643	0.0209421	0.0215411	0.019344	0.018703	0.0225213	0.0185718	0.013606	0.0148582	0.0145828	0.0169187	0.0177652	0.0165613	0.0175001	0.0200992
2524	0.642496	18408333	1104.5	#N/A	326	Alanine, N-trimethylsilyl-, trimethylsilyl ester	0.000195212	0.000203187	0.000222475	0.000186652	0.0002193	0.00020457	0.000192919	0.000191011	0.000215637	0.000205648	0.00022174	0.000192254	0.00015889	0.000160821	0.000179553	0.000202572	0.000157194	0.000485972	0.000159285	0.000146442	0.000544602	0.000164418	0.000173991	0.00015982	0.00042486	0.000170566	0.00015899	0.000176979	0.000155064	0.000154724	0.000173732	0.000183564
2782	1	18883333	1133	#N/A	86	Hydroxylamine (3TMS)_PRED	0.0114335	0.0358348	0.0394577	0.0430718	0.0464574	0.0488187	0.0468366	0.0474197	0.0409155	0.0443604	0.048771	0.0446347	0.0432381	0.0449597	0.0448685	0.0469204	0.0422774	0.0460214	0.047096	0.0358466	0.0480374	0.0470438	0.0483082	0.0490115	0.0433588	0.041728	0.0465921	0.0481504	0.0460298	0.0496917	0.0533455	0.0499138
2850	1	19191668	1151.5	#N/A	158	Pipecolic acid, 2TMS derivative	0.00717037	0.00770263	0.0086414	0.00685179	0.00709756	0.00630029	0.00792088	0.00754051	0.0118601	0.0107512	0.0123821	0.013255	0.0193604	0.0251927	0.0213756	0.0250535	0.00868106	0.0112696	0.00941919	0.0095311	0.00961678	0.0106539	0.0113667	0.00963733	0.0111683	0.0109219	0.00776837	0.0127079	0.00609746	0.00592454	0.00947914	0.00607692
3481	1	19958334	1197.5	#N/A	102	Leucine (1TMS)_TRUE	0.0145297	0.00861004	0.00845406	0.00717784	0.00872861	0.00661519	0.00817661	0.00772485	0.00551988	0.000176902	0.00529817	0.00391692	0.00355189	0.00345163	0.00333487	0.00368767	0.0134519	0.0230347	0.0133877	0.0582929	0.0230012	0.0228689	0.023961	0.0194654	0.0132863	0.0144811	0.0117874	0.0130903	0.0123103	0.00807305	0.0114156	0.0087782
3762	1	20683332	1241	#N/A	241	Phosphoric acid, bis(trimethylsilyl)monomethyl ester	0.0239607	0.0178019	0.0554478	0.0204207	0.00668637	0.0198456	0.00934085	0.0303375	0.0395862	0.0277824	0.0254907	0.0208733	0.0105652	0.0167857	0.0155598	0.0101874	0.0112748	0.0200843	0.0214005	0.0395765	0.0129077	0.0163402	0.0199095	0.0141999	0.0137869	0.0187623	0.0201152	0.0219738	0.0134664	0.0159855	0.0112906	0.00871444
4156	1	21816668	1309	1224.16	87	L-Valine, 2TMS derivative	0.0103651	0.0189933	0.0215169	0.0241018	0.0121643	0.0114444	0.00970425	0.00935067	0.00993044	0.0121908	0.00872099	0.00715989	0.0109292	0.00916883	0.000210208	0.00673932	0.0317317	0.041469	0.045033	0.00771028	0.0517353	0.0546384	0.0791733	0.0491507	0.0243474	0.0267334	0.0144802	0.0291689	0.0194467	0.0278816	0.0136741	0.0118176
4449	1	22316668	1339	1242.23	103	4-Methyl-1,2-bis(trimethylsilyloxy)pentane	0.0280056	0.0323483	0.0346218	0.0294036	0.0312983	0.0307315	0.033772	0.0343576	0.0302737	0.0270571	0.0295834	0.0284917	0.0248371	0.0260249	0.0276971	0.0272426	0.0353845	0.0495615	0.044359	0.0563221	0.13247	0.145779	0.179746	0.126045	0.019207	0.0186429	0.017022	0.0223522	0.0858279	0.0834078	0.096394	0.0844914
5538	1	23283333	1397	1275.95	175	Ethanolamine, 3TMS derivative	0.0168911	0.0500463	0.0928822	0.0438326	0.0309168	0.0623938	0.0324372	0.0922518	0.0806529	0.0594634	0.051998	0.0378403	0.0357985	0.0588586	0.0484793	0.0372514	0.0796131	0.0932855	0.104532	0.137158	0.0737752	0.0831806	0.1206	0.0858853	0.0770048	0.0877467	0.077424	0.093345	0.0504406	0.0724478	0.0750249	0.0505186
5868	0.866975	23383333	1403	1279.36	233	Silanol, trimethyl-, phosphate (3:1)	0.00319266	0.00946435	0.00857817	0.00848677	0.00518097	0.00583139	0.00649193	0.00380468	0.00516196	0.00592621	0.00377194	0.00312678	0.00355591	0.00258118	0.000194881	0.00204968	0.0230781	0.0219187	0.0307071	0.00568831	0.019753	0.025954	0.0432548	0.0224728	0.00632242	0.00967867	0.00301678	0.0104722	0.00323222	0.0060636	0.00200475	0.00842074
6012	1	23466667	1408	1282.18	116	Phosphoric acid (3TMS)_TRUE	0.074825	0.0682638	0.091093	0.0904389	0.0794918	0.0466994	0.0697288	0.0846913	0.0915326	0.0907706	0.0891489	0.113927	0.0858065	0.117695	0.114839	0.0877854	0.138419	0.223768	0.171309	0.171742	0.177536	0.20511	0.264754	0.22696	0.112901	0.143785	0.0998517	0.166183	0.149225	0.10918	0.168955	0.117546
8182	1	24008333	1440.5	1300.34	149	L-Isoleucine, 2TMS derivative	0.0118471	0.0238467	0.0252193	0.0222282	0.0199129	0.0197467	0.021082	0.016769	0.0171198	0.0154767	0.0129458	0.011736	0.0118564	0.0122466	0.00836235	0.0112852	0.0314742	0.0501992	0.0430089	0.0261426	0.0501848	0.0518729	0.0724795	0.0509792	0.0219139	0.029362	0.0137536	0.0290408	0.018842	0.0191152	0.0212402	0.0191312
8611	0.997667	24158333	1449.5	1306.38	131	L-Proline, 2TMS derivative	0.00663931	0.0198592	0.0210883	0.017576	0.0124773	0.0105089	0.0140247	0.0113385	0.0135296	0.015773	0.0104359	0.00927469	0.00696903	0.0091809	0.00865795	0.00888919	0.0155367	0.0227062	0.0244386	0.013538	0.0354418	0.043942	0.0704184	0.0440829	0.00893257	0.0104481	0.00681845	0.0100288	0.0089334	0.00903664	0.0114566	0.0122872
9419	1	24400000	1464	1316.02	134	Glycine, 3TMS derivative	0.0090994	0.0195152	0.0191141	0.0170988	0.0190015	0.0189101	0.0179167	0.0178907	0.0170131	0.0147448	0.01413	0.0154311	0.0119067	0.0148358	0.0116731	0.0107777	0.0355456	0.0344157	0.0330556	0.0304053	0.0295306	0.0324975	0.0360141	0.0227787	0.0190346	0.0256001	0.0178391	0.0172279	0.0179495	0.0193365	0.0207717	0.0225107
10079	1	24708334	1482.5	1328.18	94	Tropine (1TMS)_TRUE	0.0046599	0.00641424	0.00631127	0.00527824	0.0002193	0.0020457	0.00218716	0.00214777	0.00400374	0.00350045	0.00388281	0.00371833	0.000185036	0.000186955	0.000192691	0.00198869	0.0251649	0.0305625	0.0257964	0.0350897	0.0132798	0.0181783	0.0255154	0.0119539	0.0576716	0.0651107	0.0482987	0.0660252	0.0091884	0.0127265	0.00844846	0.0140629
10325	1	24991667	1499.5	1339.21	189	Glyceric acid, 3TMS derivative	0.0330685	0.0359202	0.0436145	0.0331863	0.0250482	0.0215005	0.0270265	0.0273257	0.0374276	0.0312121	0.0326123	0.0320326	0.0203017	0.0251042	0.0245177	0.0239078	0.0437649	0.0631207	0.054932	0.0658355	0.078822	0.0840951	0.113784	0.0768013	0.0334419	0.0385991	0.0324561	0.0418605	0.0469757	0.0467363	0.0513876	0.0421481
10490	1	25216667	1513	1347.87	147	Fumaric acid (2TMS); 2-Butenedioic acid, (E)-, 2TMS derivative	0.0384568	0.0389103	0.038987	0.0342235	0.0458772	0.042061	0.0457217	0.0479861	0.0524733	0.0416228	0.0455487	0.0455453	0.0527655	0.0573711	0.0636384	0.0626883	0.0593841	0.0946243	0.0686286	0.0874949	0.0763238	0.0757523	0.088718	0.0679631	0.0731095	0.0806114	0.0650953	0.0828911	0.0728473	0.0741439	0.0809533	0.0766639
10793	1	25775000	1546.5	1369.02	146	Serine, 3TMS derivative	0.0192714	0.0157747	0.0180626	0.0167207	0.0132083	0.00816211	0.0106733	0.014006	0.0101461	0.0124052	0.00913144	0.0121416	0.00823612	0.0106524	0.0101185	0.0095775	0.0237737	0.0221646	0.023648	0.0216858	0.0205515	0.0221484	0.0340352	0.0238338	0.011019	0.013018	0.0125542	0.0111476	0.0104582	0.0112654	0.013879	0.0143044
10981	1	26091667	1565.5	1380.8	202	Alanine, 3-cyano- (2TMS)_TRUE	0.00416662	0.000182406	0.00218026	0.00245011	0.00288517	0.000211466	0.00116424	0.00326496	0.00100927	0.00276188	0.00229289	0.00336128	0.00267498	0.00856575	0.0121264	0.00876285	0.00712877	0.00196886	0.00555361	0.004882	0.00713216	0.00927205	0.0137242	0.0116875	0.00569354	0.00337152	0.00700763	0.00542531	0.00498616	0.0130673	0.0168813	0.00618899
11062	1	26508333	1590.5	1396.07	99	L-Threonine, 3TMS derivative	0.0151405	0.0145625	0.0155826	0.0145636	0.0149284	0.0104446	0.0129951	0.015694	0.00929687	0.010205	0.00738819	0.00897469	0.00630933	0.00738372	0.00725218	0.00631239	0.0296645	0.0239394	0.0306488	0.0269577	0.024354	0.0290317	0.0339282	0.0221703	0.0127605	0.0163459	0.0152369	0.0130517	0.0120691	0.0130555	0.0160595	0.0144455
11272	1	26875000	1612.5	1411	209	Methyl salicylate, TMS derivative	0.00952131	0.0115101	0.0108381	0.00987367	0.0111935	0.0117846	0.0109291	0.0126823	0.000208968	0.0110674	0.0130992	0.0118332	0.000164924	0.0116736	0.0126366	0.0125965	0.000159159	0.000163271	0.00134033	0.00186846	0.00258734	0.00269904	0.00297122	0.00238355	0.000180881	0.000710692	0.000185153	0.000170876	0.000161956	0.00190565	0.000154212	0.00154
11469	1	27491667	1649.5	1436.8	147	β-Alanine, 3TMS derivative	0.00761957	0.0559087	0.059169	0.0526029	0.0443169	0.0385304	0.0479268	0.056546	0.0390393	0.0344627	0.0324943	0.0353368	0.0191754	0.0239061	0.0230025	0.0214116	0.0854784	0.115233	0.103656	0.128396	0.0875957	0.0927593	0.126	0.085698	0.0507897	0.055487	0.0410435	0.0584904	0.0633384	0.0594295	0.066475	0.0534788
11706	1	28258333	1695.5	1468.03	115	Ornithine-1,5-lactam (2TMS)_PRED	0.0587001	0.0207643	0.037144	0.0389583	0.0440497	0.0072312	0.0125038	0.047473	0.00636686	0.0348983	0.0330628	0.0370988	0.0205632	0.0527273	0.0300072	0.0299828	0.100583	0.0226832	0.0910917	0.101691	0.0425875	0.059135	0.125983	0.100518	0.0590618	0.0307151	0.054926	0.0836519	0.0324979	0.0617484	0.0676911	0.0137016
12294	1	28658333	1719.5	1483.97	133	Glutamine [-H2O] (2TMS) BP_TRUE	0.0142799	0.00577004	0.00820114	0.010677	0.0134184	0.00575324	0.00719182	0.0139816	0.00361915	0.0092188	0.00877524	0.012131	0.00946903	0.0284815	0.0321991	0.0247682	0.0311441	0.0064713	0.0191395	0.0188593	0.0218732	0.0281173	0.0225423	0.020933	0.0202019	0.0200794	0.0254726	0.0229218	0.0177479	0.0398325	0.0607965	0.027092
12942	0.0727598	28983334	1739	1496.75	236	Malic acid, 3TMS derivative	0.0204868	0.0167652	0.0144281	0.0122812	0.00933625	0.00584978	0.0123737	0.00950837	0.00775406	0.00675102	0.00399604	0.00594299	0.00566573	0.00536139	0.00997175	0.00549557	0.0170576	0.0270185	0.0277098	0.0445732	0.0230787	0.0278365	0.0380351	0.0201717	0.0215795	0.0289621	0.0177505	0.0228058	0.0156253	0.0114123	0.0123506	0.00942937
13386	1	29158333	1749.5	1504.14	116	Pyroglutamic acid, TMS derivative	0.0166644	0.0171208	0.0176481	0.0197946	0.0150563	0.0142877	0.0147022	0.0139971	0.0208479	0.0202641	0.0145381	0.0166099	0.0127373	0.0218396	0.0102039	0.0168984	0.0588202	0.0898703	0.0756585	0.0593127	0.0556909	0.0613038	0.108559	0.0595373	0.039411	0.0394216	0.0222022	0.0360426	0.0456198	0.0428134	0.0313421	0.0255675
13762	1	29299999	1758	1510.52	129	Asparagine [-H2O] (2TMS)_TRUE	0.0913068	0.0387163	0.0369777	0.0378148	0.0680059	0.0389625	0.0501409	0.058947	0.0482183	0.0477458	0.0501722	0.0905709	0.072136	0.108661	0.125838	0.0792229	0.0804855	0.058697	0.0795979	0.0932079	0.15406	0.178168	0.206544	0.158069	0.0801723	0.0868105	0.0790502	0.0882818	0.154873	0.138092	0.171243	0.120412
14524	1	29625000	1777.5	1525.02	102	Tromethamine, 4TMS derivative	0.142121	0.029783	0.0273738	0.0552869	0.0583796	0.0549213	0.0152563	0.0230702	0.0172866	0.0996422	0.0366272	0.0803391	0.0208769	0.0805937	0.0275811	0.0263082	0.0268134	0.0181058	0.0268687	0.0299148	0.00746938	0.00893583	0.0681985	0.0204535	0.0308276	0.017176	0.0195658	0.0160155	0.161883	0.0517482	0.0656317	0.0313469
14937	1	29750000	1785	1530.56	218	Aspartic acid (3TMS)_TRUE	0.0308939	0.021106	0.0220625	0.0329264	0.0266861	0.0139659	0.000177216	0.0186325	0.00657139	0.0369017	0.0286611	0.0229248	0.0174537	0.0282684	0.0161335	0.0247791	0.0537349	0.0211215	0.0507556	0.0522993	0.0176308	0.0205615	0.0327179	0.0370989	0.0465852	0.0274384	0.0394798	0.0579127	0.0202048	0.0365148	0.0359079	0.0175564
15319	0.0724808	29891666	1793.5	1536.8	214	L-5-Oxoproline, , 2TMS derivative	0.0611811	0.0708198	0.0698993	0.0569148	0.0641408	0.0547903	0.0700384	0.0639399	0.0822001	0.0694451	0.0652269	0.0797159	0.0450261	0.0476735	0.0474348	0.0417733	0.2194	0.321443	0.266047	0.324255	0.294515	0.319828	0.429644	0.273267	0.121899	0.144831	0.100331	0.15425	0.187884	0.161347	0.175067	0.141868
15620	0.0684049	30016666	1801	1542.28	146	GABA; 4-Aminobutanoic acid, 3TMS derivative	0.0299115	0.0621705	0.0635248	0.0530423	0.0253863	0.0215672	0.0228003	0.0322654	0.0382968	0.048648	0.0421778	0.0476833	0.0287369	0.0311431	0.0136898	0.0189372	0.122623	0.167251	0.148932	0.173229	0.0960167	0.101536	0.130518	0.0734262	0.0527036	0.0474913	0.0368072	0.0482826	0.0461367	0.0367204	0.048399	0.0335651
16760	1	30975000	1858.5	1583.53	117	2-Oxoglutaric acid; Pentanedioic acid, 2-(methoxyimino)-, bis(trimethylsilyl) ester	0.0160683	0.0218634	0.0202452	0.0160993	0.0123585	0.0106376	0.0150723	0.0125623	0.02916	0.0254208	0.0218367	0.0200304	0.0255249	0.0229372	0.0180998	0.0223155	0.0142654	0.0238741	0.021622	0.0274712	0.0197724	0.0207037	0.025112	0.0116617	0.0157493	0.0186637	0.01317	0.0167845	0.00768083	0.00699586	0.00750171	0.00645177
16935	1	31216667	1873	1593.72	142	Proline [+CO2] (2TMS)_TRUE	0.121271	0.0145694	0.030739	0.00632727	0.0267364	0.0143291	0.0142378	0.0376181	0.0194896	0.0204543	0.0292272	0.01901	0.0220495	0.0122747	0.0142416	0.0267699	0.0274894	0.0270377	0.0373582	0.209437	0.112814	0.13297	0.140133	0.118227	0.0480155	0.0580019	0.047701	0.104883	0.0381078	0.0309369	0.0480477	0.031028
17068	1	31483334	1889	1605.53	142	L-Asparagine, 2TMS derivative	0.0107346	0.018273	0.0207441	0.0189724	0.0180374	0.012196	0.0169522	0.0175153	0.0187116	0.0190125	0.0177486	0.021055	0.0159212	0.0177627	0.0107119	0.0109171	0.0280101	0.0297634	0.030507	0.0329089	0.0249839	0.028762	0.0317122	0.02133	0.012464	0.017248	0.0119484	0.0154724	0.0126928	0.0122369	0.0134476	0.0112843
17427	1	31991667	1919.5	1629.36	230	L-Glutamic acid, 3TMS derivative	0.00793443	0.0045463	0.0047235	0.00478444	0.00325524	0.000213764	0.00289826	0.00424889	0.000175622	0.0101011	0.00652246	0.00704792	0.00478882	0.00643889	0.00597342	0.00487043	0.0130039	0.00492887	0.013819	0.0150324	0.00774072	0.00937366	0.016619	0.013009	0.00954462	0.00577271	0.00931399	0.0122176	0.00454337	0.00847258	0.0085363	0.00369446
17561	1	32308334	1938.5	1644	120	Phenylalanine, 2TMS derivative	0.0363157	0.0317872	0.0346569	0.033406	0.0389898	0.024307	0.0294851	0.0376403	0.0139764	0.0295714	0.023094	0.0237086	0.0146601	0.0178592	0.0172721	0.0154455	0.0993763	0.0397095	0.0981061	0.104824	0.0789731	0.087195	0.133728	0.0977137	0.0481101	0.0330424	0.0406652	0.0540944	0.0319053	0.0546586	0.0533767	0.0239753
17816	0.98285	32908333	1974.5	1671.34	307	D-Arabinose, tetrakis(trimethylsilyl) ether, ethyloxime (isomer 1)	0.00336059	0.0050612	0.00533706	0.0051861	0.00438372	0.00431666	0.00626761	0.00557487	0.00591336	0.0052164	0.00447726	0.00543383	0.00485519	0.0070279	0.00729379	0.00648665	0.00568454	0.00572986	0.00627817	0.00760265	0.00732596	0.00746531	0.01047	0.00645467	0.00406772	0.00490282	0.00425248	0.00566128	0.00486556	0.00450069	0.00492501	0.00427027
17898	1	33058334	1983.5	1678.09	117	D-(+)-Xylose, tetrakis(trimethylsilyl) ether, methyloxime (syn)	0.022611	0.027668	0.0290482	0.0276033	0.0287443	0.0246151	0.0307436	0.0275412	0.0316654	0.0322581	0.0272245	0.0290917	0.0301167	0.0393389	0.0369397	0.0330497	0.0328202	0.0317399	0.0394755	0.0379127	0.0379923	0.0414351	0.0581109	0.0333526	0.0275297	0.0298642	0.0227738	0.0305257	0.0238402	0.0267515	0.0264131	0.0213397
18113	1	33308334	1998.5	1689.27	118	Asparagine, 3TMS derivative	0.0022187	0.0214085	0.0167418	0.0180297	0.00924031	0.00909072	0.0128111	0.00921741	0.0281818	0.0174801	0.0172509	0.0213867	0.011074	0.0102222	0.0110929	0.00976264	0.0105713	0.0202572	0.0160995	0.0150306	0.0169912	0.0180952	0.0175463	0.00938815	0.014094	0.0227364	0.0109844	0.0154175	0.00834933	0.00488261	0.00547549	0.00708169
18257	1	33525002	2011.5	1698.89	129	D-Arabinose, tetrakis(trimethylsilyl) ether, ethyloxime (isomer 1)	0.0211291	0.0251259	0.0272825	0.0230645	0.0182933	0.0155749	0.0192335	0.0186147	0.0219572	0.0237889	0.0236766	0.0228719	0.0247325	0.0325161	0.028908	0.0263343	0.0320618	0.0385224	0.0406371	0.0417078	0.0248831	0.0293513	0.0414614	0.0271351	0.0293364	0.0331542	0.0270444	0.0343928	0.0158803	0.0171234	0.016852	0.0131064
18650	1	34075001	2044.5	1725.6	148	2-Propenoic acid, 2-[(trimethylsilyl)oxy]-, trimethylsilyl ester	0.00658893	0.00403141	0.00289218	0.00208153	0.00184578	0.000216063	0.000197405	0.000184348	0.00551543	0.00221127	0.00147905	0.00201128	0.000168946	0.00132477	0.00234076	0.00330213	0.00282557	0.0643001	0.002331	0.00297296	0.00418433	0.00395526	0.0042446	0.00302971	0.00198548	0.000153509	0.000173078	0.000170876	0.000161956	0.00346267	0.00378502	0.000183564
19740	1	34716667	2083	1756.34	158	Putrescine (4TMS)_TRUE	0.0136082	0.0217964	0.0236409	0.0260132	0.0162693	0.0134465	0.016259	0.018648	0.0201432	0.0191983	0.0147339	0.0260621	0.0255994	0.0344078	0.0372616	0.0230953	0.0141652	0.0117017	0.0129099	0.0116501	0.0115898	0.0138628	0.0198292	0.0146777	0.000174571	0.00761672	0.00614224	0.00463399	0.0159164	0.0103939	0.0155832	0.0106486
20273	1	34974998	2098.5	1768.55	175	DL-Ornithine, 3TMS derivative	0.000182618	0.00936045	0.00833931	0.0105187	0.0088611	0.00593483	0.00867012	0.0127134	0.0151213	0.0105522	0.0102283	0.0148944	0.01178	0.0161706	0.0111432	0.00812247	0.0275562	0.0531842	0.0349301	0.0287997	0.024947	0.0290447	0.0370466	0.0271179	0.012159	0.0193289	0.00900808	0.0171629	0.0203651	0.0136392	0.0128991	0.0101462
20441	1	35049999	2103	1772.07	216	Calystegine A3 (1MEOX) (3TMS) MP_TRUE	0.115246	0.0254214	0.0352869	0.0289689	0.0126395	0.00642901	0.00666466	0.0116806	0.00534425	0.0293591	0.0249953	0.0187163	0.011957	0.0214797	0.0215069	0.0214987	0.020339	0.000155588	0.0165793	0.0218499	0.000186056	0.00568627	0.0205921	0.0194053	0.0240004	0.000149719	0.0207109	0.0266241	0.000151618	0.0126403	0.0115991	0.000181631
20596	1	35208332	2112.5	1779.49	129	Phosphoric acid, bis(trimethylsilyl) 2,3-bis[(trimethylsilyl)oxy]propyl ester	0.0289229	0.0267583	0.0299545	0.0316836	0.0188027	0.015391	0.0189127	0.0215576	0.0273726	0.0335893	0.029824	0.0326516	0.0210358	0.0269416	0.0242134	0.0214573	0.0538175	0.05416	0.0614977	0.063039	0.0336025	0.0368758	0.0539428	0.0407524	0.0485266	0.0468412	0.0363503	0.0623534	0.0226979	0.025927	0.0249999	0.0194268
20929	1	35349998	2121	1786.1	149	Glutamine, DL- (3TMS)_TRUE	0.23472	0.0109259	0.0129925	0.0112795	0.000217016	0.00257666	0.00338056	0.00517063	0.000208968	0.0142362	0.01367	0.0140916	0.00923572	0.000190976	0.000203639	0.000209106	0.0193251	0.0190451	0.0196251	0.010468	0.0212472	0.0236115	0.0283471	0.0232633	0.000197707	0.00789531	0.000161002	0.000174944	0.00659538	0.0107876	0.000179588	0.00611363
21287	1	35674999	2140.5	1801.32	299	Ethanolaminephosphate (4TMS)_TRUE	0.00689959	0.0116948	0.016866	0.0184597	0.00921975	0.00413277	0.00624966	0.00968161	0.00715605	0.0103996	0.00888375	0.00996343	0.00875905	0.0135995	0.00993891	0.0111371	0.0288098	0.0280923	0.0307653	0.0322773	0.0226427	0.0268444	0.0463331	0.0368343	0.0168156	0.0131127	0.0127695	0.0237578	0.0115144	0.0119705	0.0140762	0.00752224
21590	1	36008335	2160.5	1818.8	204	Shikimic acid, 4TMS derivative	0.0363577	0.0409837	0.0406357	0.0382543	0.0181517	0.0167885	0.0194825	0.0185548	0.0543762	0.0541939	0.0464993	0.0498679	0.027506	0.0316336	0.031575	0.0292901	0.0836962	0.0985505	0.102653	0.109669	0.0571638	0.0631143	0.0822765	0.0581539	0.10485	0.110841	0.086249	0.122315	0.0559488	0.0573672	0.0585087	0.0447509
21733	0.176332	36200001	2172	1828.77	115	D-(-)-Tagatofuranose, pentakis(trimethylsilyl) ether (isomer 1)	0.00762796	0.0037451	0.00346124	0.0029061	0.000185035	0.000213764	0.000206378	0.00302287	0.000188961	0.00183536	0.00161351	0.000169015	0.000197104	0.00394214	0.0019072	0.000172077	0.0051658	0.0140836	0.0211286	0.00423448	0.000187994	0.000147791	0.0198617	0.00523282	0.00188242	0.000180042	0.000189178	0.000189184	0.000151618	0.00383479	0.00547744	0.00475719
22188	0.977023	36383335	2183	1838.26	134	Citric acid, 4TMS derivative	0.0334463	0.0265182	0.0300552	0.0299967	0.0157234	0.00771849	0.0145586	0.0174087	0.0278506	0.039887	0.0237026	0.0224135	0.0243142	0.0260913	0.016532	0.019632	0.0329755	0.0437644	0.0472378	0.0448008	0.0212511	0.0246257	0.0447251	0.02299	0.0400819	0.0386957	0.028103	0.0469115	0.0130788	0.0145479	0.0181599	0.0204915
22523	1	36491665	2189.5	1843.85	134	Calystegine B2 (1MEOX) (3TMS) MP_TRUE	0.0595334	0.0526785	0.0488368	0.0490754	0.0205274	0.0145038	0.0164542	0.0202783	0.031094	0.0384496	0.0344735	0.0356854	0.0210861	0.0262923	0.0236638	0.0225486	0.047958	0.0362481	0.0484227	0.0566467	0.0434926	0.0467704	0.0540116	0.0425603	0.0379324	0.0355952	0.0342251	0.0414313	0.0225687	0.0227561	0.0287283	0.018109
22908	1	36775002	2206.5	1858.37	117	L-Threitol, 4TMS derivative	0.00920016	0.00637268	0.00170955	0.00722982	0.00506218	0.00419024	0.00666691	0.00698302	0.0124714	0.00772177	0.00723486	0.0106184	0.00516291	0.00810741	0.00538221	0.00585715	0.00844723	0.0239663	0.0265967	0.0121547	0.0106362	0.00976531	0.0261024	0.0130262	0.00855609	0.0159403	0.00467712	0.00857634	0.00831315	0.00577374	0.00917266	0.00883424
23406	1	36950001	2217	1867.28	131	Lysine (3TMS)_TRUE	0.00469768	0.0249897	0.0242217	0.0276033	0.0347842	0.0197536	0.0263872	0.031639	0.0102217	0.0116446	0.0129364	0.0148142	0.0170756	0.0286966	0.0234448	0.01995	0.0358737	0.0402396	0.0399495	0.0377168	0.0379574	0.0458171	0.0687855	0.0511974	0.015276	0.0190276	0.0134075	0.0196731	0.0350479	0.0359115	0.0425097	0.0373987
23980	1	37141666	2228.5	1876.99	129	Talose (1MEOX) (5TMS) MP_TRUE	0.0428942	0.0552784	0.0532559	0.0488485	0.0137999	0.0114927	0.0135604	0.0148345	0.0302137	0.0288195	0.0227071	0.0265227	0.0134051	0.0178954	0.0159298	0.0140798	0.0375989	0.0549187	0.0387102	0.0557134	0.0199138	0.0187732	0.0488569	0.0220827	0.0250625	0.0328548	0.0168549	0.0269882	0.00973801	0.0106172	0.0152845	0.0105849
24912	1	37400002	2244	1890	329	Melamine, 3TMS derivative	0.0250543	0.0279405	0.0269687	0.0237237	0.0231819	0.0198479	0.0205862	0.0232701	0.0313964	0.0354976	0.0302416	0.0362917	0.0454646	0.0594376	0.051928	0.0511722	0.0283186	0.0351802	0.0357343	0.0347174	0.0224663	0.0251762	0.0374424	0.0259579	0.0241224	0.0252798	0.0250902	0.0320168	0.0325031	0.0326976	0.0346742	0.0232874
25661	1	37674999	2260.5	1904.12	367	D-(-)-Tagatose, pentakis(trimethylsilyl) ether, methyloxime (anti)	0.049439	0.0367052	0.0484082	0.045106	0.0250391	0.0296167	0.0357505	0.000195453	0.0370318	0.0350155	0.000188715	0.029453	0.0251448	0.0203037	0.0388776	0.031917	0.0560457	0.0646516	0.0636305	0.0657561	0.0759478	0.0750595	0.0870507	0.0667636	0.0335829	0.0364102	0.0262897	0.0398446	0.029426	0.0174426	0.0267879	0.000187428
26044	0.0725596	37858334	2271.5	1914.14	320	D-(-)-Fructose, pentakis(trimethylsilyl) ether, methyloxime (syn)	0.098051	0.0830295	0.102179	0.0923929	0.0660231	0.0627179	0.0751463	0.0289005	0.0763824	0.0751877	0.0215748	0.0674581	0.0611183	0.053445	0.0766297	0.0678571	0.109494	0.121462	0.118151	0.118221	0.137565	0.134869	0.153345	0.117714	0.0684361	0.0723048	0.0551333	0.0770325	0.0587951	0.049161	0.0582861	0.000158444
26582	1	38049999	2283	1924.57	231	L-(-)-Sorbose, pentakis(trimethylsilyl) ether, methyloxime (anti)	0.00818421	0.0114177	0.00966947	0.000231543	0.00577262	0.00022066	0.00325718	0.00690084	0.0052909	0.00785445	0.00790008	0.00559651	0.00705551	0.0112716	0.00575664	0.00662387	0.000161124	0.022299	0.0336674	0.000157029	0.0102564	0.012723	0.0551493	0.0126138	0.000189294	0.00271579	0.000185153	0.000170876	0.000139557	0.00588733	0.00945376	0.00881491
26996	0.0730401	38216667	2293	1933.6	366	d-Glucose, 2,3,4,5,6-pentakis-O-(trimethylsilyl)-, o-methyloxyme, (1E)- C22H55NO6Si5; MF: 931; RMF: 965; Prob 16.4%; CAS: 130405-10-6; Lib: replib; ID: 9981.	0.0726546	0.0816465	0.0849035	0.0772669	0.0383707	0.0346482	0.0398915	0.0362277	0.0564837	0.0561531	0.0439918	0.0508841	0.0346762	0.0405813	0.0439642	0.0389308	0.0795463	0.0895687	0.0891123	0.0894516	0.0994277	0.0986987	0.111327	0.0892295	0.0450604	0.0486378	0.0370245	0.0517388	0.0282578	0.0306725	0.0303621	0.0216392
28601	1	38691666	2321.5	1959.09	218	Tyrosine (3TMS)_TRUE	0.57267	0.000226276	0.0659088	0.000217367	0.000194172	0.000199973	0.000219837	0.00018879	0.000204522	0.000176902	0.000186356	0.000190142	0.000183025	0.000166852	0.000177363	0.000213463	0.000180774	0.000178638	0.000157343	0.000157029	0.000153109	0.00016996	0.000173991	0.000142635	0.000197707	0.000149719	0.000177103	0.000164773	0.000153341	0.0154469	0.0128913	0.000158444
30700	1	40075001	2404.5	2034.63	292	Ribonic acid, 2,3,4,5-tetrakis-O-(trimethylsilyl)-, trimethylsilyl ester	0.010489	0.0133849	0.016592	0.0136587	0.00960581	0.00670714	0.00798144	0.00982598	0.0158127	0.017343	0.0159865	0.0169205	0.0105048	0.0161364	0.0150233	0.0130561	0.0323467	0.037779	0.0354779	0.0332371	0.0214449	0.0235173	0.0356279	0.0282504	0.0372509	0.0322067	0.0334342	0.0462117	0.0205322	0.0242779	0.0260735	0.0159294
30923	1	40291668	2417.5	2046.83	171	Hexadecanoic acid (1TMS)_TRUE	0.0120276	0.0166359	0.0189783	0.0177391	0.0192779	0.0202662	0.0171451	0.0199585	0.0225441	0.0188423	0.021589	0.0184269	0.0224276	0.0222537	0.0175239	0.0220411	0.0269431	0.0291487	0.0277486	0.0271889	0.0239916	0.0270994	0.0266894	0.0204329	0.0196508	0.0233012	0.0245509	0.0220816	0.0197999	0.0228795	0.0239653	0.027577
31286	1	41291668	2477.5	2102.48	174	Dopamine, 4TMS derivative	0.013245	0.0272755	0.0217791	0.0264361	0.00712726	0.00760127	0.00825063	0.00849778	0.0265523	0.0312365	0.0186073	0.0320051	0.0196943	0.0249193	0.0222405	0.0188217	0.0604805	0.0810882	0.072634	0.0888217	0.0213151	0.0235117	0.0175042	0.011758	0.014319	0.0141058	0.00592086	0.0166238	0.00832521	0.00929517	0.00686925	0.0121364
31520	1	41758335	2505.5	2130.06	436	Myo-Inositol, 6TMS derivative	0.000440801	0.000579544	0.00138169	0.000212642	0.000205594	0.000181585	0.000208621	0.000175464	0.00174066	0.0022157	0.000794961	0.00204508	0.000195093	0.000158811	0.000177363	0.000174255	0.00553324	0.00686316	0.00630342	0.00667283	0.00377152	0.00423976	0.00566903	0.00406253	0.00352297	0.00445746	0.00161002	0.00454042	0.000146449	0.000174309	0.000175684	0.000177767
31846	1	42566666	2554	2177.07	147	D-(+)-Galactopyranose, pentakis(trimethylsilyl) ether (isomer 2)	0.0224683	0.0319327	0.031266	0.04164	0.0348048	0.0320026	0.0399678	0.0335625	0.0606453	0.0797518	0.0546094	0.0495298	0.0451227	0.0653719	0.0581926	0.0531195	0.0505341	0.120137	0.14994	0.0504062	0.0494658	0.0530201	0.234358	0.0538766	0.0389209	0.0412751	0.0362517	0.0475177	0.0345844	0.0423433	0.0487133	0.0409173
32284	1	43224998	2593.5	2216.24	201	9,12-Octadecadienoic acid (Z,Z)-, TMS derivative	0.00349073	0.00431772	0.00504667	0.00561611	0.00288288	0.00342942	0.00390324	0.00384688	0.00489519	0.00530042	0.00567324	0.00573383	0.00482502	0.00674043	0.00732663	0.0073906	0.00989539	0.0139261	0.0119231	0.0115866	0.0066205	0.0104747	0.00917561	0.00766965	0.00900829	0.013253	0.0142648	0.0135928	0.00939342	0.0131789	0.0118587	0.0110331
32680	1	43558334	2613.5	2237.04	202	Tryptophan (2TMS)_TRUE	0.259909	0.0392982	0.175591	0.0488816	0.0353553	0.0124765	0.00298799	0.0149677	0.00237646	0.00900431	0.00678902	0.000207043	0.00469027	0.0672153	0.0372419	0.0441366	0.0217655	0.0103937	0.00418803	0.0165709	0.0472292	0.0632842	0.0947885	0.0786178	0.0109622	0.00016488	0.0142467	0.0136884	0.0104978	0.0902763	0.0658035	0.00834924
32743	1	43666668	2620	2243.77	105	Octadecanoic acid (1TMS)_TRUE	0.0206988	0.028086	0.0308842	0.0272796	0.0349784	0.0396751	0.0257793	0.0331316	0.0397662	0.0288483	0.0351599	0.0275262	0.0388475	0.0332579	0.0252556	0.0337358	0.0410985	0.0359543	0.0368007	0.0365788	0.0328525	0.0358412	0.0330391	0.0278448	0.0286675	0.0307417	0.0348027	0.0281131	0.0275893	0.0319534	0.033296	0.0367185
33130	1	45358334	2721.5	2349.92	103	GLucose-6-phosphate (1MEOX) (6TMS) MP_TRUE	0.0044437	0.000182406	0.0152922	0.0113031	0.00853443	0.00822417	0.00884733	0.00853332	0.0113954	0.0138824	0.0228652	0.0106817	0.011078	0.0283227	0.0234733	0.0215859	0.0165663	0.0183747	0.019728	0.0221375	0.0149795	0.014877	0.0223014	0.0179222	0.0310905	0.0299684	0.0280768	0.03589	0.0183509	0.0253394	0.0218473	0.0163294
33225	1	45658333	2739.5	2369	147	Mannose-6-phosphate (1MEOX) (6TMS) MP_TRUE	0.0495356	0.0162088	0.0407036	0.028898	0.00761611	0.000197674	0.000217594	0.00279188	0.0039993	0.00938907	0.00870447	0.00645848	0.00462188	0.0157545	0.0093039	0.00878681	0.0251	0.0113541	0.0132615	0.0128164	0.00307768	0.00476257	0.0109557	0.0103849	0.0102072	0.000155405	0.00950317	0.0134015	0.000137835	0.00595588	0.00506166	0.00018936
33385	1	46766666	2806	2441.06	255	Quinic acid, 5-caffeoyl-, cis- (6TMS)_TRUE	0.000205707	0.000226276	0.0129012	0.00658717	0.000221585	0.000183883	0.000206378	0.000197675	0.000208968	0.000216705	0.000207586	0.0069951	0.0129425	0.000197006	0.000179553	0.0128622	0.00636834	0.000188242	0.000157343	0.000146442	0.000153109	0.000171807	0.000175903	0.000139198	0.000182984	0.0001573	0.000181128	0.000166807	0.000151618	0.000189977	0.000165924	0.000152648
33810	1	50724998	3043.5	2684.49	289	Melezitose_1_xTMS_PRED	0.00157849	0.013311	0.00453147	0.00975553	0.00392456	0.00892752	0.0116132	0.00545715	0.03217	0.0108949	0.0113795	0.0172797	0.0068926	0.00200826	0.00360639	0.00352867	0.0156251	0.0436837	0.0247766	0.0182753	0.0375213	0.037975	0.0327427	0.0181078	0.00774633	0.020792	0.00622476	0.0106919	0.00883864	0.00268514	0.00343365	0.00633584
34077	1	51200001	3072	2712.11	265	Sucrose (8TMS)_TRUE	0.00805827	0.00901411	0.00965776	0.0080355	0.000205594	0.00288467	0.000219837	0.000191011	0.00369696	0.00503949	0.00299349	0.00378382	0.00113033	0.000168863	0.00019926	0.00018079	0.00919784	0.00884354	0.00847708	0.0112902	0.00855471	0.0120505	0.0187814	0.0119092	0.00360289	0.000672788	0.000171065	0.000193252	0.000153341	0.000166475	0.000165924	0.000175835

## Sheet: metabolite categorization
Sl. No.	Compound name			GROUP	Ret(umin)	RT	RI	Mass	AC_D_48hr		AC_D_96hr		AC_FR_48hr		AC_FR_96hr		fri_D_48hr		fri_D_96hr		fri_FR_48hr		fri_FR_96hr
		Kegg ID	HMDB						Mean	std err	Mean	std err	Mean	std err	Mean	std err	Mean	std err	Mean	std err	Mean	std err	Mean	std err
1	1,3-Propanediol	C02457		alcohol	16924999	1015.5	#N/A	115	0.1709	0.0178	0.1494	0.0032911	0.1853	0.0064665	0.2471	0.0070781	0.2021	0.0143	0.1979	0.0092755	0.1499	0.0069634	0.1798	0.0075168
2	Alanine	C00041		amine and amino acid	18408333	1104.5	#N/A	326	0.3245	0.0716	0.4738	0.0051783	0.4467	0.0161	0.45	0.0075337	0.4281	0.0254	0.481	0.004076	0.4496	0.0147	0.4975	0.0149
3	Asparagine	C00152		amine and amino acid	29299999	1758	1510.52	129	0.512	0.1337	0.5401	0.062	0.5918	0.1048	0.9646	0.1259	0.78	0.0715	1.7421	0.12	0.8358	0.0232	1.4615	0.1093
4	Aspartic acid	C00049		amine and amino acid	29750000	1785	1530.56	218	0.2675	0.0302	0.1487	0.0556	0.2376	0.0641	0.2166	0.0291	0.4448	0.0781	0.27	0.0469	0.4285	0.0639	0.2755	0.0503
5	Calystegine A3	C10850		amine and amino acid	35049999	2103	1772.07	216	0.5123	0.2144	0.0935	0.0163	0.196	0.0523	0.1911	0.0238	0.1473	0.0498	0.1147	0.0506	0.1787	0.0603	0.0614	0.0346
6	Calystegine B2	C10851		amine and amino acid	36491665	2189.5	1843.85	134	0.5253	0.0249	0.1794	0.0148	0.3493	0.0152	0.234	0.011	0.4732	0.042	0.4671	0.026	0.373	0.0158	0.2304	0.0218
7	Dopamine	C03758		amine and amino acid	41291668	2477.5	2102.48	174	0.2218	0.0322	0.0787	0.003113	0.271	0.0308	0.2142	0.0137	0.7576	0.0607	0.1852	0.0257	0.1274	0.0234	0.0916	0.0111
8	Ethanolamine	C00189		amine and amino acid	23283333	1397	1275.95	175	0.0743	0.0143	0.0533	0.0057375	0.045	0.0063823	0.021	0.0070611	0.2035	0.0526	0.2786	0.0529	0.0737	0.0171	0.0493	0.0144
9	Ethanolamine phosphate	C00346		amine and amino acid	35674999	2140.5	1801.32	299	0.1348	0.0263	0.0732	0.0131	0.091	0.0072228	0.1086	0.0103	0.2999	0.0094987	0.3316	0.053	0.1661	0.0255	0.1127	0.0137
10	GABA	C00334		amine and amino acid	30016666	1801	1542.28	146	0.5216	0.0777	0.255	0.0239	0.442	0.0243	0.2313	0.0411	1.5301	0.1137	1.0037	0.1174	0.4632	0.0337	0.4121	0.0359
11	Glutamic acid	C00025		amine and amino acid	31991667	1919.5	1629.36	230	0.055	0.0081399	0.0265	0.0086215	0.0596	0.0208	0.0552	0.0040891	0.117	0.0229	0.1169	0.0198	0.0921	0.0132	0.0631	0.0128
12	Glutamine	C00064		amine and amino acid	35349998	2121	1786.1	149	0.6748	0.5575	0.0284	0.0103	0.1055	0.0345	0.0246	0.0226	0.1712	0.0222	0.2412	0.015	0.0211	0.0193	0.0592	0.0218
13	Glycine	C00037		amine and amino acid	24400000	1464	1316.02	134	0.0567	0.0042218	0.0165	0.0047782	0.0378	0.0010898	0.0063834	0.0045012	0.2915	0.0232	0.1723	0.0307	0.5928	0.0411	0.1111	0.0136
14	Hydroxylamine	C00192		amine and amino acid	18883333	1133	#N/A	86	0.0759	0.0039149	0.0721	0.0034817	0.1206	0.0052318	0.2275	0.0143	0.0973	0.0054822	0.1032	0.0042502	0.1064	0.0104	0.0689	0.008624
15	Isoleucine	C00407		amine and amino acid	24008333	1440.5	1300.34	149	0.1629	0.033	0.1209	0.0076145	0.1225	0.0148	0.0842	0.0049674	0.1905	0.0266	0.4847	0.0759	0.0906	0.0081169	0.1043	0.0085069
16	5-Oxoproline	C01879		amine and amino acid	29891666	1793.5	1536.8	214	0.647	0.0338	0.6323	0.0315	0.7415	0.0406	0.4548	0.0137	2.8279	0.2502	3.2931	0.3477	1.3033	0.1209	1.6654	0.0985
17	Leucine	C00123		amine and amino acid	19958334	1197.5	#N/A	102	0.2941	0.0877	0.1655	0.054	0.2843	0.0399	0.1327	0.0169	0.2308	0.0594	0.1584	0.0153	0.1866	0.0175	0.1236	0.0155
18	Lysine	C00047		amine and amino acid	36950001	2217	1867.28	131	0.2038	0.0528	0.2814	0.0329	0.124	0.0097603	0.2229	0.025	0.3844	0.0103	0.5094	0.0654	0.1685	0.015	0.3772	0.0167
19	Melamine	C08737		amine and amino acid	37400002	2244	1890	329	0.2592	0.0094671	0.2172	0.0088176	0.3336	0.0149	0.52	0.0287	0.3349	0.0174	0.2776	0.0331	0.2663	0.0181	0.3079	0.0255
20	Methoxyamine		CID‎ ‎521874	amine and amino acid	15525000	931.5	#N/A	89	0.2141	0.0425	0.2764	0.0094208	0.3191	0.0116	0.3562	0.0186	0.2626	0.0181	0.298	0.0055469	0.3564	0.0243	0.3935	0.0342
21	Ornithine	C00077		amine and amino acid	34974998	2098.5	1768.55	175	0.071	0.0235	0.0904	0.0139	0.127	0.0134	0.118	0.0166	0.3612	0.0591	0.2954	0.0264	0.1441	0.0235	0.1426	0.0217
22	Ornithine-1,5-lactam			amine and amino acid	28258333	1695.5	1468.03	115	0.3889	0.0777	0.2781	0.1044	0.2786	0.0721	0.3332	0.0684	0.7901	0.1893	0.8206	0.1905	0.5709	0.1084	0.4391	0.1267
23	Phenylalanine	C00079		amine and amino acid	32308334	1938.5	1644	120	0.3404	0.0095902	0.3261	0.0347	0.2259	0.0322	0.1631	0.0075251	0.855	0.1533	0.994	0.1207	0.4398	0.0456	0.4098	0.077
24	Proline	C00148		amine and amino acid	31216667	1873	1593.72	142	0.4323	0.265	0.2323	0.0562	0.2205	0.0241	0.1883	0.0338	0.7533	0.4477	1.2604	0.0634	0.6465	0.1362	0.3703	0.0404
25	Putrescine	C00134		amine and amino acid	34716667	2083	1756.34	158	0.2126	0.0269	0.1616	0.0106	0.2003	0.0233	0.3009	0.0341	0.1261	0.0059545	0.1499	0.0174	0.0464	0.0161	0.1314	0.0151
26	Pyridine, 2-hydroxy	C20286		amine and amino acid	16358334	981.5	#N/A	122	0.2002	0.0185	0.1325	0.0041182	0.2307	0.0117	0.1758	0.0091343	0.3974	0.0353	0.4654	0.0579	0.3984	0.0245	0.1886	0.0066562
27	Pyroglutamic acid	C01879		amine and amino acid	29158333	1749.5	1504.14	116	0.1781	0.0069235	0.1451	0.0023235	0.1807	0.015	0.1542	0.0255	0.7092	0.0743	0.7127	0.1248	0.3427	0.041	0.3634	0.0474
28	Serine	C00065		amine and amino acid	25775000	1546.5	1369.02	146	0.0224	0.0081615	0.0188	0.0072023	0.0236	0.0049942	0.0803	0.0196	0.0488	0.0108	0.1045	0.0143	0.0537	0.0075185	0.1028	0.0283
29	Threonine	C00188		amine and amino acid	26508333	1590.5	1396.07	99	0.1044	0.0045352	0.1165	0.0038857	0.0905	0.0298	0.0927	0.0304	0.008828	0.0043033	0.0266	0.001225	0.003119	0.0013296	0.0094045	0.0045783
30	Tromethamine			amine and amino acid	29625000	1777.5	1525.02	102	0.6364	0.2691	0.3791	0.1096	0.5847	0.1903	0.3884	0.1399	0.2543	0.0255	0.2626	0.1428	0.209	0.0339	0.7765	0.2895
31	Tropine	C00729		amine and amino acid	24708334	1482.5	1328.18	94	0.3645	0.0248	0.2523	0.0134	0.3332	0.014	0.2346	0.0108	0.5691	0.0496	0.8838	0.0861	0.3659	0.0221	0.4681	0.0189
32	Tryptophan	C00078		amine and amino acid	43558334	2613.5	2237.04	202	1.3092	0.5304	0.1645	0.0681	0.0459	0.0201	0.3832	0.1291	0.1323	0.0381	0.7098	0.102	0.0977	0.0328	0.4373	0.2043
33	Tyrosine	C00082		amine and amino acid	38691666	2321.5	1959.09	218	1.5976	1.3851	0.0020069	6.7776e-05	0.0018948	5.7349e-05	0.0018518	0.00010006	0.0016845	6.5159e-05	0.0015992	7.3254e-05	0.0017233	0.00010145	0.0716	0.0408
34	Valine	C00183		amine and amino acid	21816668	1309	1224.16	87	0.3109	0.0148	0.3254	0.0089602	0.2885	0.0070164	0.2645	0.0064328	0.4641	0.0442	1.4601	0.1197	0.1931	0.0112	0.8753	0.03
35	β-Alanine	C00099		amine and amino acid	27491667	1649.5	1436.8	147	0.4383	0.1214	0.4683	0.0377	0.3533	0.0137	0.2187	0.0104	1.0819	0.091	0.9801	0.0945	0.5145	0.0381	0.6068	0.028
72	Alanine, 3-cyano	C02512		amine and amino acid	26091667	1565.5	1380.8	202	0.1496	0.0024755	0.1352	0.0117	0.0897	0.0058696	0.0681	0.0029196	0.278	0.0151	0.2737	0.0261	0.1435	0.0086517	0.1391	0.0086727
36	Hexadecanoic acid	C00249		Fatty acid	40291668	2417.5	2046.83	171	0.1635	0.0152	0.1916	0.0070327	0.2035	0.0101	0.2106	0.0118	0.2776	0.0049347	0.2455	0.0154	0.224	0.0104	0.2356	0.016
37	9,12-Octadecadienoic acid (Z,Z)	C01595		Fatty acid	43224998	2593.5	2216.24	201	0.0462	0.0046015	0.0352	0.002359	0.054	0.0019383	0.0657	0.0059999	0.1183	0.0082685	0.0849	0.0084543	0.1253	0.0119	0.1137	0.0079222
38	Octadecanoic acid	C01530		Fatty acid	43666668	2620	2243.77	105	0.2674	0.0216	0.3339	0.0289	0.3283	0.0285	0.3277	0.0281	0.3761	0.0118	0.3239	0.0166	0.3058	0.0152	0.3239	0.0189
39	Pyruvic acid	C00022		Organic acid	16708334	1002.5	#N/A	174	0.365	0.0297	0.3471	0.0096179	0.3475	0.012	0.345	0.0090337	0.3276	0.0214	0.2998	0.0062809	0.2802	0.0144	0.3216	0.0103
40	Lactic Acid	C01432		Organic acid	17091667	1025.5	#N/A	87	0.0020188	7.6497e-05	0.0020195	6.5136e-05	0.0020882	6.4413e-05	0.0017546	0.00010168	0.0023722	0.00082964	0.0026071	0.00094678	0.0023285	0.00064112	0.0016677	7.1452e-05
41	Pipecolic acid	C00408		Organic acid	19191668	1151.5	#N/A	158	0.0969	0.0164	0.0781	0.0044843	0.0373	0.0124	0.0351	0.00074918	0.2704	0.1066	0.2232	0.0098348	0.1316	0.0055152	0.1014	0.0102
42	Phosphoric acid monomethyl ester			Organic acid	20683332	1241	#N/A	241	0.1874	0.0298	0.1067	0.0067737	0.095	0.0106	0.0676	0.0235	0.3149	0.0841	0.5867	0.0692	0.2368	0.0322	0.1821	0.0361
43	phosphate	C00009		Organic acid	23383333	1403	1279.36	233	0.8116	0.0571	0.7015	0.0841	0.9634	0.0588	1.0153	0.0854	1.7631	0.1764	2.1859	0.1841	1.3068	0.15	1.3623	0.1391
44	Glyceric acid	C00258		Organic acid	24991667	1499.5	1339.21	189	0.3764	0.0115	0.4541	0.0123	0.463	0.0226	0.5912	0.0253	0.7753	0.0817	0.7719	0.0429	0.7543	0.0403	0.7615	0.0179
45	Fumaric acid	C00122		Organic acid	25216667	1513	1347.87	147	0.1746	0.0076546	0.1151	0.0132	0.1096	0.0079009	0.0965	0.0051869	0.2282	0.0052529	0.2514	0.0304	0.1193	0.0050127	0.1248	0.0095082
46	Methyl salicylate	C12305		Organic acid	26875000	1612.5	1411	209	0.1813	0.0314	0.255	0.1371	0.3182	0.073	0.1826	0.0315	0.078	0.0109	0.1104	0.0416	0.0886	0.0258	0.514	0.2836
47	Malic acid	C00149		Organic acid	28983334	1739	1496.75	236	0.1599	0.0176	0.0927	0.0134	0.0611	0.0079638	0.0662	0.0112	0.2909	0.0571	0.2728	0.0392	0.2277	0.0233	0.122	0.0129
48	2-Oxoglutaric acid	C00026		Organic acid	30975000	1858.5	1583.53	117	0.1857	0.0147	0.1266	0.0091331	0.2411	0.0202	0.2222	0.0154	0.2181	0.0279	0.1931	0.028	0.1609	0.0115	0.0716	0.0027637
50	Phosphoric acid propyl ester			Organic acid	35208332	2112.5	1779.49	129	0.2933	0.0103	0.1867	0.0126	0.3086	0.0141	0.2341	0.0137	0.5813	0.0241	0.4129	0.0446	0.4852	0.0534	0.2326	0.0145
51	Shikimic acid	C00493		Organic acid	36008335	2160.5	1818.8	204	0.3906	0.0109	0.1824	0.0055957	0.5123	0.0189	0.3	0.009947	0.9864	0.0549	0.6518	0.0585	1.0606	0.0753	0.5414	0.0317
52	Citric acid	C00158		Organic acid	36383335	2183	1838.26	134	0.3	0.0141	0.1385	0.0213	0.2846	0.0398	0.2164	0.0218	0.4219	0.0316	0.284	0.0549	0.3845	0.0389	0.1657	0.0169
53	Ribonic acid	C01685		Organic acid	40075001	2404.5	2034.63	292	0.1353	0.0125	0.0853	0.0073375	0.1652	0.0036772	0.1368	0.0124	0.3471	0.0122	0.2721	0.0315	0.3728	0.0317	0.217	0.0224
54	Quinic acid, 5-caffeoyl	C00852		Polyphenol	46766666	2806	2441.06	255	0.0498	0.0304	0.0020238	7.9008e-05	0.0191	0.017	0.0655	0.0367	0.0172	0.0155	0.0016	8.5269e-05	0.0017205	6.1034e-05	0.0016504	8.9273e-05
56	Xylose	C00181		Sugar	33058334	1983.5	1678.09	117	0.2673	0.0141	0.2791	0.0128	0.3006	0.0117	0.3486	0.0204	0.3549	0.0189	0.4272	0.0539	0.2767	0.0176	0.2459	0.0126
57	Arabinose	C00259		Sugar	33525002	2011.5	1698.89	129	0.2415	0.0133	0.1793	0.0080863	0.2307	0.0042448	0.2812	0.017	0.3823	0.0216	0.3071	0.037	0.3098	0.017	0.1574	0.0091768
58	Tagatofuranose			Sugar	36200001	2172	1828.77	115	0.0444	0.0108	0.0090701	0.0070531	0.0095171	0.0044844	0.0155	0.0089344	0.1115	0.04	0.0636	0.0466	0.0061021	0.0042408	0.0356	0.0118
59	Talose	C06467		Sugar	37141666	2228.5	1876.99	129	0.5007	0.0274	0.1342	0.0069996	0.2707	0.0164	0.1533	0.0101	0.4674	0.0496	0.2741	0.0718	0.2544	0.0331	0.1156	0.0126
60	Tagatose	C00795		Sugar	37674999	2260.5	1904.12	367	0.4491	0.0289	0.2265	0.078	0.2542	0.0856	0.2906	0.0405	0.6252	0.022	0.7621	0.0416	0.3403	0.0288	0.1846	0.0661
61	Fructose	C00095		Sugar	37858334	2271.5	1914.14	320	0.9391	0.0415	0.582	0.1011	0.6015	0.1301	0.6476	0.0493	1.1683	0.0257	1.3587	0.073	0.6823	0.0471	0.416	0.1399
62	Sorbose	C00247		Sugar	38049999	2283	1924.57	231	0.0738	0.0247	0.0404	0.0148	0.0666	0.0070533	0.0768	0.0123	0.1407	0.0836	0.2269	0.1084	0.0081528	0.0063352	0.0607	0.0213
63	Glucose	C00031		Sugar	38216667	2293	1933.6	366	0.7912	0.0266	0.3728	0.0116	0.5188	0.0293	0.3954	0.0193	0.8692	0.0246	0.9967	0.0453	0.4562	0.0317	0.2773	0.021
64	Myo-Inositol	C00137		Sugar	41758335	2505.5	2130.06	436	0.0065367	0.0025419	0.0019282	8.3682e-05	0.017	0.0031699	0.0017638	7.4403e-05	0.0634	0.0029391	0.0444	0.0042229	0.0353	0.0068114	0.0016855	7.4019e-05
65	Galactopyranose	C00124		Sugar	42566666	2554	2177.07	147	0.3183	0.0392	0.3508	0.0173	0.6113	0.0661	0.5545	0.0426	0.9275	0.2516	0.9768	0.4557	0.4099	0.0241	0.4164	0.029
66	GLucose-6-phosphate	C00668		Sugar	45358334	2721.5	2349.92	103	0.0781	0.0339	0.0853	0.001272	0.1471	0.028	0.2111	0.0363	0.192	0.0117	0.1752	0.0174	0.3126	0.0166	0.2047	0.0198
67	Mannose-6-phosphate	C00275		Sugar	45658333	2739.5	2369	147	0.3384	0.0724	0.0271	0.0175	0.0714	0.0122	0.0962	0.023	0.1563	0.0318	0.073	0.0198	0.0832	0.0285	0.0284	0.0155
68	Melezitose	C08243		Sugar	50724998	3043.5	2684.49	289	0.0729	0.0262	0.0748	0.0173	0.1793	0.0496	0.0401	0.0103	0.2559	0.0633	0.3159	0.0465	0.1136	0.0328	0.0532	0.0141
69	Sucrose	C00089		Sugar	51200001	3072	2712.11	265	0.0869	0.0039466	0.0087528	0.0066982	0.0388	0.0042555	0.0041981	0.0023692	0.0945	0.0063009	0.1282	0.0214	0.0116	0.0082248	0.0016539	4.6164e-05
70	Threitol	C16884		Sugar alcohol	36775002	2206.5	1858.37	117	0.0613	0.0159	0.0573	0.0066236	0.0951	0.0124	0.0613	0.0067571	0.1779	0.0442	0.1488	0.038	0.0944	0.0235	0.0802	0.0077045
55	Unknown-2			Unknown	32908333	1974.5	1671.34	307	0.0474	0.00462	0.0514	0.0047525	0.0526	0.0029884	0.0642	0.0054666	0.0632	0.0044712	0.0793	0.0087603	0.0472	0.0036096	0.0464	0.0015498
71	Unknown 1			Unknown	27333334	1640	1430.23	130	0.7281	0.0586	0.618	0.062	0.8892	0.1475	0.5665	0.0234	2.6088	0.5087	2.1895	0.2209	1.8676	0.2939	0.9752	0.1203
73	Unknown 3			Unknown	33308334	1998.5	1689.27	118	0.146	0.0424	0.1009	0.0090768	0.2107	0.0255	0.1054	0.0032864	0.1549	0.0199	0.1551	0.0205	0.1581	0.0249	0.0645	0.0078596
74	Unknown 4			Unknown	31483334	1889	1605.53	142	0.1718	0.0221	0.1618	0.0134	0.1913	0.0069539	0.1383	0.0178	0.303	0.0102	0.267	0.0226	0.1428	0.0126	0.1242	0.0045219
75	Unknown 5			Unknown	28658333	1719.5	1483.97	133	0.0973	0.0182	0.1009	0.0211	0.0844	0.0177	0.2373	0.0499	0.189	0.0504	0.2337	0.0162	0.2217	0.0128	0.3637	0.0932
76	Unknown 6			Unknown	35416668	2125	1789.2	255	0.0866	0.0195	0.1073	0.0072396	0.2411	0.0257	0.2301	0.0106	0.228	0.0206	0.1484	0.0169	0.2065	0.0288	0.1561	0.0211
77	Unknown 7			Unknown	24158333	1449.5	1306.38	131	0.1621	0.0243	0.1843	0.0030432	0.1533	0.0062086	0.123	0.0088012	0.3336	0.0111	0.3021	0.0281	0.1993	0.0193	0.2014	0.0097737
